# Supplementary material for: The long non-coding RNA SAMMSON is essential for uveal melanoma cell survival
Source: Oncogene. 2021 Sep 10;41(1):15–25. doi: 10.1038/s41388-021-02006-x (PMC8724009; doi:10.1038/s41388-021-02006-x)
Supplement: Supplementary file 12 — Supplemental Table 1. [file 41388_2021_2006_MOESM12_ESM.xlsx]

## Sheet: OMM1
Significant	-LOG(P-value)	Difference	Protein IDs	Majority protein IDs	Protein names	Gene names	Symbol color	Symbol type	Symbol size	Show label	Only identified by site	Reverse	Potential contaminant	Peptides	Razor + unique peptides	Unique peptides	Sequence coverage [%]	Unique + razor sequence coverage [%]	Unique sequence coverage [%]	Mol. weight [kDa]	Q-value	Score	Intensity	MS/MS count	LFQ intensity 189_L_R1	LFQ intensity 189_L_R2	LFQ intensity 189_L_R3	LFQ intensity 189_S_R1	LFQ intensity 189_S_R2	LFQ intensity 189_S_R3
+	4.72362	-7.24951	P61978	P61978	Heterogeneous nuclear ribonucleoprotein K	HNRNPK	Color2 [A=255, R=169, G=169, B=169]	1	4					19	19	19	43.6	43.6	43.6	50.976	0	323.31	3672200000	153	19.6679	19.3515	20.2372	27.0319	27.2682	26.7049
+	3.5077	-7.19637	Q01130;Q9BRL6	Q01130	Serine/arginine-rich splicing factor 2	SRSF2	Color2 [A=255, R=169, G=169, B=169]	1	4					6	6	6	29.9	29.9	29.9	25.476	0	145.85	613670000	45	19.8881	17.8948	19.2569	26.418	26.3793	25.8317
+	4.50818	-6.61496	P31942	P31942	Heterogeneous nuclear ribonucleoprotein H3	HNRNPH3	Color2 [A=255, R=169, G=169, B=169]	1	4					7	7	7	27.7	27.7	27.7	36.926	0	253.75	1004400000	45	19.6455	20.3647	20.4299	26.7748	27.0886	26.4216
+	3.36761	-6.55128	P62995	P62995	Transformer-2 protein homolog beta	TRA2B	Color2 [A=255, R=169, G=169, B=169]	1	4					7	7	6	23.6	23.6	20.5	33.665	0	186.39	750300000	44	20.2375	18.8531	20.911	26.7057	26.5137	26.436
+	3.65336	-6.5405	O43390	O43390	Heterogeneous nuclear ribonucleoprotein R	HNRNPR	Color2 [A=255, R=169, G=169, B=169]	1	4					22	22	19	37.8	37.8	33.5	70.942	0	125.48	1899100000	102	20.1352	18.5817	19.7354	26.3953	26.0471	25.6313
+	2.10213	-6.43752	P51991	P51991	Heterogeneous nuclear ribonucleoprotein A3	HNRNPA3	Color2 [A=255, R=169, G=169, B=169]	1	4					15	14	14	36	36	36	39.594	0	323.31	3080400000	98	19.8731	23.7558	19.8781	27.6981	27.88	27.2415
+	2.75253	-6.40775	Q86V81	Q86V81	THO complex subunit 4	ALYREF	Color2 [A=255, R=169, G=169, B=169]	1	4					8	8	8	42.4	42.4	42.4	26.888	0	81.635	528780000	33	17.9653	19.4863	20.913	26.0587	25.9654	25.5639
+	5.17913	-6.26852	P38159;O75526;Q8IZ40;Q8N7X1	P38159	RNA-binding motif protein, X chromosome;RNA-binding motif protein, X chromosome, N-terminally processed	RBMX	Color2 [A=255, R=169, G=169, B=169]	1	4					19	19	6	45.8	45.8	13.6	42.331	0	323.31	5399700000	164	23.1103	23.3764	23.7546	29.8013	29.7165	29.529
+	4.32657	-6.23519	P31943	P31943	Heterogeneous nuclear ribonucleoprotein H;Heterogeneous nuclear ribonucleoprotein H, N-terminally processed	HNRNPH1	Color2 [A=255, R=169, G=169, B=169]	1	4					16	16	11	50.3	50.3	35.4	49.229	0	323.31	5839700000	162	22.592	23.2741	22.6578	29.3084	29.3454	28.5757
+	4.14673	-6.23495	Q13151	Q13151	Heterogeneous nuclear ribonucleoprotein A0	HNRNPA0	Color2 [A=255, R=169, G=169, B=169]	1	4					6	6	6	28.2	28.2	28.2	30.84	0	102.21	879440000	40	19.8336	19.4948	20.6333	26.3133	26.4192	25.9341
+	3.50795	-6.22505	Q9P015	Q9P015	39S ribosomal protein L15, mitochondrial	MRPL15	Color2 [A=255, R=169, G=169, B=169]	1	4					8	8	8	35.1	35.1	35.1	33.419	0	26.65	279350000	12	18.6491	19.6565	18.6821	25.6895	25.5905	24.3828
+	3.61949	-6.08935	P14866	P14866	Heterogeneous nuclear ribonucleoprotein L	HNRNPL	Color2 [A=255, R=169, G=169, B=169]	1	4					19	19	19	51.6	51.6	51.6	64.132	0	323.31	4152600000	111	22.0066	22.1052	23.4107	28.8595	28.6956	28.2354
+	4.19672	-6.0446	Q9BZE1	Q9BZE1	39S ribosomal protein L37, mitochondrial	MRPL37	Color2 [A=255, R=169, G=169, B=169]	1	4					9	9	9	24.3	24.3	24.3	48.117	0	13.879	335260000	28	20.3958	19.6332	20.6794	26.5097	25.9971	26.3354
+	2.77905	-5.98748	Q5T653	Q5T653	39S ribosomal protein L2, mitochondrial	MRPL2	Color2 [A=255, R=169, G=169, B=169]	1	4					3	3	3	19.3	19.3	19.3	33.3	0	9.6242	198910000	9	20.6785	19.5717	18.0867	25.1072	25.2431	25.9489
+	3.51897	-5.73319	Q7Z2W9	Q7Z2W9	39S ribosomal protein L21, mitochondrial	MRPL21	Color2 [A=255, R=169, G=169, B=169]	1	4					5	5	5	34.1	34.1	34.1	22.814	0	11.535	261010000	16	21.201	19.8886	19.6247	26.0487	25.9387	25.9265
+	2.94567	-5.64078	Q9UKM9	Q9UKM9	RNA-binding protein Raly	RALY	Color2 [A=255, R=169, G=169, B=169]	1	4					18	18	18	58.5	58.5	58.5	32.463	0	323.31	17861000000	125	19.6074	20.4229	21.9062	26.419	26.2758	26.1641
+	2.38474	-5.61424	Q07955	Q07955	Serine/arginine-rich splicing factor 1	SRSF1	Color2 [A=255, R=169, G=169, B=169]	1	4					12	12	12	47.2	47.2	47.2	27.744	0	77.382	874970000	64	19.7325	22.735	20.076	26.5639	26.4892	26.3332
+	4.80087	-5.60778	Q16629	Q16629	Serine/arginine-rich splicing factor 7	SRSF7	Color2 [A=255, R=169, G=169, B=169]	1	4					8	7	7	27.7	27.7	27.7	27.366	0	113.36	803600000	33	20.7486	20.3094	20.5997	26.4002	25.7935	26.2874
+	4.35207	-5.54268	Q9BYD3	Q9BYD3	39S ribosomal protein L4, mitochondrial	MRPL4	Color2 [A=255, R=169, G=169, B=169]	1	4					5	5	5	29.3	29.3	29.3	34.919	0	23.968	272520000	14	19.7477	19.9543	20.3218	25.7593	25.0775	25.8149
+	4.20177	-5.54252	Q14103	Q14103	Heterogeneous nuclear ribonucleoprotein D0	HNRNPD	Color2 [A=255, R=169, G=169, B=169]	1	4					7	7	7	20.6	20.6	20.6	38.434	0	163.55	883190000	39	19.8823	20.2462	19.4729	25.759	25.4806	24.9895
+	3.67378	-5.48398	P17844	P17844	Probable ATP-dependent RNA helicase DDX5	DDX5	Color2 [A=255, R=169, G=169, B=169]	1	4					19	19	15	36.6	36.6	29.8	69.147	0	321.14	939460000	87	19.0509	20.2386	19.3455	25.255	25.2712	24.5607
+	4.91093	-5.33345	O60506	O60506	Heterogeneous nuclear ribonucleoprotein Q	SYNCRIP	Color2 [A=255, R=169, G=169, B=169]	1	4					11	8	8	19.4	15.1	15.1	69.602	0	32.428	244560000	19	19.1773	18.7202	19.3903	24.3662	24.5103	24.4116
+	3.25643	-5.30726	P26368	P26368	Splicing factor U2AF 65 kDa subunit	U2AF2	Color2 [A=255, R=169, G=169, B=169]	1	4					18	18	18	54.1	54.1	54.1	53.5	0	323.31	2168900000	91	18.5515	19.5263	20.358	24.8537	24.8856	24.6183
+	2.70554	-5.28067	O14979	O14979	Heterogeneous nuclear ribonucleoprotein D-like	HNRNPDL	Color2 [A=255, R=169, G=169, B=169]	1	4					6	6	6	15.2	15.2	15.2	46.437	0	35.499	458710000	20	20.4454	19.8532	19.0757	24.8589	26.2308	24.1267
+	2.4596	-5.27743	P52597	P52597	Heterogeneous nuclear ribonucleoprotein F;Heterogeneous nuclear ribonucleoprotein F, N-terminally processed	HNRNPF	Color2 [A=255, R=169, G=169, B=169]	1	4					11	9	9	44.3	37.8	37.8	45.671	0	307.14	1920500000	64	21.0414	22.726	23.9442	27.7612	28.1219	27.6609
+	3.10384	-5.17036	Q8N983	Q8N983	39S ribosomal protein L43, mitochondrial	MRPL43	Color2 [A=255, R=169, G=169, B=169]	1	4					6	6	6	25.1	25.1	25.1	23.431	0	68.112	250330000	18	21.2056	19.5069	19.9782	25.7616	25.5171	24.923
+	4.25731	-5.08768	P07910;O60812;B2RXH8;P0DMR1;B7ZW38;Q86SE5	P07910	Heterogeneous nuclear ribonucleoproteins C1/C2	HNRNPC	Color2 [A=255, R=169, G=169, B=169]	1	4					30	30	30	73.9	73.9	73.9	33.67	0	323.31	54345000000	348	20.3169	21.222	20.9538	26.005	26.0034	25.7473
+	3.29979	-5.08611	Q15717;Q12926;P26378	Q15717	ELAV-like protein 1	ELAVL1	Color2 [A=255, R=169, G=169, B=169]	1	4					9	9	9	35.9	35.9	35.9	36.091	0	130.68	622450000	41	20.4724	19.8658	21.1934	26.0934	25.6723	25.0243
+	3.11603	-5.04283	Q15424	Q15424	Scaffold attachment factor B1	SAFB	Color2 [A=255, R=169, G=169, B=169]	1	4					15	15	9	19.5	19.5	9.5	102.64	0	59.716	452430000	32	19.7365	20.5724	20.6311	25.9172	25.7151	24.4362
+	3.05803	-4.99399	P09651;Q32P51	P09651;Q32P51	Heterogeneous nuclear ribonucleoprotein A1;Heterogeneous nuclear ribonucleoprotein A1, N-terminally processed;Heterogeneous nuclear ribonucleoprotein A1-like 2	HNRNPA1;HNRNPA1L2	Color2 [A=255, R=169, G=169, B=169]	1	4					18	17	16	42.5	40.1	40.1	38.746	0	323.31	5436600000	137	25.0302	23.3516	24.7444	29.5023	29.6516	28.9544
+	4.9278	-4.87301	Q9BYD1	Q9BYD1	39S ribosomal protein L13, mitochondrial	MRPL13	Color2 [A=255, R=169, G=169, B=169]	1	4					5	5	5	32.6	32.6	32.6	20.692	0	19.838	219900000	17	20.8471	20.484	20.6681	25.837	25.4225	25.3587
+	3.35909	-4.86035	P55795	P55795	Heterogeneous nuclear ribonucleoprotein H2	HNRNPH2	Color2 [A=255, R=169, G=169, B=169]	1	4					9	5	5	31.6	20.5	20.5	49.263	0	50.332	291290000	18	19.6448	19.1219	20.6679	24.7467	24.6495	24.6195
+	2.9868	-4.79971	Q9H9J2	Q9H9J2	39S ribosomal protein L44, mitochondrial	MRPL44	Color2 [A=255, R=169, G=169, B=169]	1	4					5	5	5	17.5	17.5	17.5	37.535	0	33.678	199400000	22	21.4509	20.188	19.6213	25.5117	24.9968	25.1508
+	2.92162	-4.79579	Q9BYC9	Q9BYC9	39S ribosomal protein L20, mitochondrial	MRPL20	Color2 [A=255, R=169, G=169, B=169]	1	4					4	4	4	33.6	33.6	33.6	17.442	0	50.253	199430000	14	20.5749	21.4606	19.6168	25.5438	24.8692	25.6266
+	4.71314	-4.72593	Q07666;Q5VWX1;O75525	Q07666	KH domain-containing, RNA-binding, signal transduction-associated protein 1	KHDRBS1	Color2 [A=255, R=169, G=169, B=169]	1	4					6	6	6	17.2	17.2	17.2	48.227	0	70.436	759200000	37	20.2369	20.4232	20.489	25.3448	25.2405	24.7416
+	2.36393	-4.5185	O75494;Q8WXF0	O75494;Q8WXF0	Serine/arginine-rich splicing factor 10;Serine/arginine-rich splicing factor 12	SRSF10;SRSF12	Color2 [A=255, R=169, G=169, B=169]	1	4					6	6	6	19.5	19.5	19.5	31.3	0	38.526	306310000	25	21.5388	20.699	18.9383	24.7188	25.1339	24.8789
+	2.77368	-4.51744	Q13242	Q13242	Serine/arginine-rich splicing factor 9	SRSF9	Color2 [A=255, R=169, G=169, B=169]	1	4					7	7	7	26.7	26.7	26.7	25.542	0	22.094	300010000	27	20.8001	20.354	20.0379	25.339	25.5996	23.8058
+	3.00267	-4.42825	Q13148	Q13148	TAR DNA-binding protein 43	TARDBP	Color2 [A=255, R=169, G=169, B=169]	1	4					5	5	5	17.1	17.1	17.1	44.739	0	95.091	212090000	16	19.9697	18.2374	18.8641	23.6212	23.3531	23.3817
+	2.08512	-4.4278	Q08211	Q08211	ATP-dependent RNA helicase A	DHX9	Color2 [A=255, R=169, G=169, B=169]	1	4					32	32	32	29.2	29.2	29.2	140.96	0	323.31	1259900000	118	18.6945	20.8398	21.7142	24.8081	25.1164	24.6074
+	1.8171	-4.39205	Q12906;Q96SI9	Q12906	Interleukin enhancer-binding factor 3	ILF3	Color2 [A=255, R=169, G=169, B=169]	1	4					23	23	23	29.6	29.6	29.6	95.337	0	323.31	1202100000	76	19.9297	23.3625	21.2203	26.1544	26.4298	25.1045
+	2.57488	-4.24489	Q13405	Q13405	39S ribosomal protein L49, mitochondrial	MRPL49	Color2 [A=255, R=169, G=169, B=169]	1	4					3	3	3	21.1	21.1	21.1	19.198	0	61.766	111900000	12	20.2879	18.4163	20.3625	23.9815	23.8306	23.9892
+	2.62709	-4.2399	Q9NVS2	Q9NVS2	28S ribosomal protein S18a, mitochondrial	MRPS18A	Color2 [A=255, R=169, G=169, B=169]	1	4					3	3	3	12.2	12.2	12.2	22.184	0	5.4815	120940000	7	20.3368	20.5163	19.8344	25.6312	23.8045	23.9715
+	4.73045	-4.21463	P22626	P22626	Heterogeneous nuclear ribonucleoproteins A2/B1	HNRNPA2B1	Color2 [A=255, R=169, G=169, B=169]	1	4					22	22	21	67.1	67.1	67.1	37.429	0	323.31	13718000000	271	25.8861	26.3175	26.1339	30.4095	30.4919	30.0799
+	3.08992	-4.18003	P26599;O95758	P26599	Polypyrimidine tract-binding protein 1	PTBP1	Color2 [A=255, R=169, G=169, B=169]	1	4					21	21	21	62.3	62.3	62.3	57.221	0	323.31	2932400000	126	22.0042	23.233	22.75	27.0134	27.2361	26.2778
+	3.62864	-3.95381	P52272	P52272	Heterogeneous nuclear ribonucleoprotein M	HNRNPM	Color2 [A=255, R=169, G=169, B=169]	1	4					38	38	38	64.2	64.2	64.2	77.515	0	323.31	1901700000	154	21.494	20.8495	21.6388	25.6136	24.914	25.3163
+	1.65297	-3.91741	Q92945	Q92945	Far upstream element-binding protein 2	KHSRP	Color2 [A=255, R=169, G=169, B=169]	1	4					27	27	23	46.3	46.3	42.8	73.114	0	323.31	2029100000	112	20.3822	23.5439	20.5215	25.2218	26.0234	24.9546
+	1.96307	-3.86271	P05166	P05166	Propionyl-CoA carboxylase beta chain, mitochondrial	PCCB	Color2 [A=255, R=169, G=169, B=169]	1	4					20	20	20	50.1	50.1	50.1	58.215	0	275.98	962980000	81	23.0576	22.9922	20.4641	26.2342	25.9007	25.9672
+	3.04853	-3.59308	O76021	O76021	Ribosomal L1 domain-containing protein 1	RSL1D1	Color2 [A=255, R=169, G=169, B=169]	1	4					12	12	12	26.7	26.7	26.7	54.972	0	21.085	226750000	32	19.8734	19.1405	18.8812	22.3443	23.106	23.2241
+	3.13575	-3.57414	P15880	P15880	40S ribosomal protein S2	RPS2	Color2 [A=255, R=169, G=169, B=169]	1	4					5	5	5	17.4	17.4	17.4	31.324	0	5.3511	178290000	10	20.9931	20.4899	19.7891	24.2232	24.0745	23.6969
+	1.59395	-3.47825	Q13247	Q13247	Serine/arginine-rich splicing factor 6	SRSF6	Color2 [A=255, R=169, G=169, B=169]	1	4					6	6	3	14.8	14.8	6.7	39.586	0	50.149	309560000	16	20.6042	22.426	19.334	25.0105	24.3127	23.4758
+	2.99924	-3.43054	Q04837	Q04837	Single-stranded DNA-binding protein, mitochondrial	SSBP1	Color2 [A=255, R=169, G=169, B=169]	1	4					8	8	8	52.7	52.7	52.7	17.259	0	323.31	3216500000	81	25.6173	25.6905	25.4895	28.5375	28.7421	29.8092
+	3.16304	-3.41706	Q15427	Q15427	Splicing factor 3B subunit 4	SF3B4	Color2 [A=255, R=169, G=169, B=169]	1	4					6	6	6	25	25	25	44.385	0	81.774	324480000	19	20.8753	19.936	19.8947	23.7996	23.3243	23.8333
+	1.94931	-3.33994	Q14151	Q14151	Scaffold attachment factor B2	SAFB2	Color2 [A=255, R=169, G=169, B=169]	1	4					13	7	7	17.9	8.4	8.4	107.47	0	14.103	129430000	12	19.9539	19.2724	21.2018	24.4349	22.7791	23.234
+	2.20018	-3.32192	P43243	P43243	Matrin-3	MATR3	Color2 [A=255, R=169, G=169, B=169]	1	4					23	23	23	33.3	33.3	33.3	94.622	0	318.39	732250000	62	21.0034	19.3356	21.3579	23.8491	24.0935	23.7199
+	1.7173	-3.21206	Q15365;P57721	Q15365	Poly(rC)-binding protein 1	PCBP1	Color2 [A=255, R=169, G=169, B=169]	1	4					9	9	7	36.2	36.2	28.4	37.497	0	57.892	389470000	29	19.583	19.6674	22.1412	23.5565	23.8957	23.5755
+	1.57474	-2.89104	P98179	P98179	RNA-binding protein 3	RBM3	Color2 [A=255, R=169, G=169, B=169]	1	4					4	4	4	42.7	42.7	42.7	17.17	0	32.686	286940000	12	19.7743	19.1218	21.9068	23.2918	23.1213	23.063
+	1.57977	-2.84364	Q9NWU5	Q9NWU5	39S ribosomal protein L22, mitochondrial	MRPL22	Color2 [A=255, R=169, G=169, B=169]	1	4					4	4	4	20.9	20.9	20.9	23.64	0	6.3434	60355000	6	21.9539	19.5262	20.4669	23.8773	22.6356	23.965
+	2.20507	-2.74747	Q4U2R6	Q4U2R6	39S ribosomal protein L51, mitochondrial	MRPL51	Color2 [A=255, R=169, G=169, B=169]	1	4					2	2	2	22.7	22.7	22.7	15.095	0.0019231	1.9498	38216000	3	20.0823	19.5791	21.2196	23.4237	22.8827	22.817
+	2.97953	-2.64942	P39023;Q92901	P39023	60S ribosomal protein L3	RPL3	Color2 [A=255, R=169, G=169, B=169]	1	4					10	10	10	29	29	29	46.108	0	27.823	246240000	24	19.8551	20.5773	19.8049	23.0877	22.6359	22.4619
+	2.3826	-2.59592	Q9BWF3	Q9BWF3	RNA-binding protein 4	RBM4	Color2 [A=255, R=169, G=169, B=169]	1	4					14	14	3	47.5	47.5	20.9	40.313	0	323.31	704380000	74	19.6144	19.1313	19.9559	22.6817	22.3605	21.4471
+	1.15699	-2.59187	P40939	P40939	Trifunctional enzyme subunit alpha, mitochondrial;Long-chain enoyl-CoA hydratase;Long chain 3-hydroxyacyl-CoA dehydrogenase	HADHA	Color2 [A=255, R=169, G=169, B=169]	1	4					19	19	19	34.1	34.1	34.1	82.999	0	63.33	363970000	57	22.328	20.1331	18.9586	23.5291	23.3259	22.3403
+	2.69411	-2.55315	P84103	P84103	Serine/arginine-rich splicing factor 3	SRSF3	Color2 [A=255, R=169, G=169, B=169]	1	4					8	8	7	36	36	27.4	19.329	0	83.006	1411900000	62	24.3587	23.2421	23.5373	26.4078	26.0147	26.375
+	2.13357	-2.54579	Q96E39	Q96E39	RNA binding motif protein, X-linked-like-1	RBMXL1	Color2 [A=255, R=169, G=169, B=169]	1	4					16	3	3	38.5	6.2	6.2	42.141	0	2.5765	49406000	5	19.4548	20.7809	19.1442	22.4707	22.2414	22.3051
+	0.808033	-2.5341	P12236	P12236	ADP/ATP translocase 3;ADP/ATP translocase 3, N-terminally processed	SLC25A6	Color2 [A=255, R=169, G=169, B=169]	1	4					13	13	4	43	43	15.4	32.866	0	41.752	1343400000	52	20.4143	24.6974	20.3048	24.4755	24.1163	24.4269
+	4.08464	-2.46608	Q99729	Q99729	Heterogeneous nuclear ribonucleoprotein A/B	HNRNPAB	Color2 [A=255, R=169, G=169, B=169]	1	4					10	10	10	23.8	23.8	23.8	36.224	0	246.32	1044000000	49	21.4367	21.2338	21.7191	23.8207	23.9963	23.9709
+	1.95683	-2.37598	P38646	P38646	Stress-70 protein, mitochondrial	HSPA9	Color2 [A=255, R=169, G=169, B=169]	1	4					21	21	21	35.3	35.3	35.3	73.68	0	165.27	565530000	54	20.735	19.7521	21.481	23.3675	22.9641	22.7645
+	2.42322	-2.16682	P19338	P19338	Nucleolin	NCL	Color2 [A=255, R=169, G=169, B=169]	1	4					30	30	30	36.6	36.6	36.6	76.613	0	323.31	5189000000	226	24.7605	25.6637	25.9309	27.6885	27.5098	27.6572
+	2.19789	-2.10045	P10809	P10809	60 kDa heat shock protein, mitochondrial	HSPD1	Color2 [A=255, R=169, G=169, B=169]	1	4					21	21	21	48	48	48	61.054	0	241.87	692780000	64	20.9287	20.0131	20.4111	22.2483	23.1528	22.2532
+	0.766724	-1.84642	P21796	P21796	Voltage-dependent anion-selective channel protein 1	VDAC1	Color2 [A=255, R=169, G=169, B=169]	1	4					5	5	5	18.7	18.7	18.7	30.772	0	6.6142	69255000	8	22.8468	20.024	19.1827	22.5897	22.5167	22.4864
+	3.49059	-1.83937	Q00839	Q00839	Heterogeneous nuclear ribonucleoprotein U	HNRNPU	Color2 [A=255, R=169, G=169, B=169]	1	4					18	18	18	22.9	22.9	22.9	90.583	0	323.31	4409600000	140	26.0074	25.8524	26.2041	28.0614	27.8831	27.6376
+	2.41028	-1.70182	Q9NR30;Q9BQ39	Q9NR30	Nucleolar RNA helicase 2	DDX21	Color2 [A=255, R=169, G=169, B=169]	1	4					14	14	14	19.3	19.3	19.3	87.343	0	61.701	246360000	36	20.0166	20.3298	19.379	21.5464	21.703	21.5816
+	1.7291	-1.61183	P49411	P49411	Elongation factor Tu, mitochondrial	TUFM	Color2 [A=255, R=169, G=169, B=169]	1	4					20	20	20	50.4	50.4	50.4	49.541	0	323.31	870110000	75	22.8134	21.753	23.0642	24.3479	24.2001	23.9182
+	0.988229	-1.5211	O43143;O60231;Q14562	O43143	Pre-mRNA-splicing factor ATP-dependent RNA helicase DHX15	DHX15	Color2 [A=255, R=169, G=169, B=169]	1	4					20	20	20	31.4	31.4	31.4	90.932	0	172.3	374700000	79	19.3785	20.1668	21.597	21.5755	22.5317	21.5984
+	2.20951	-1.48805	Q13838	Q13838	Spliceosome RNA helicase DDX39B	DDX39B	Color2 [A=255, R=169, G=169, B=169]	1	4					8	8	3	23.1	23.1	13.1	48.991	0	10.629	163250000	20	19.1798	19.6054	20.1317	21.2391	21.1106	21.0315
+	2.26558	-1.47223	P35637	P35637	RNA-binding protein FUS	FUS	Color2 [A=255, R=169, G=169, B=169]	1	4					9	9	7	19.4	19.4	19.4	53.425	0	260.01	1084300000	40	24.2679	23.8247	24.037	25.3129	25.9871	25.2463
+	1.47791	-1.447	O75531	O75531	Barrier-to-autointegration factor;Barrier-to-autointegration factor, N-terminally processed	BANF1	Color2 [A=255, R=169, G=169, B=169]	1	4					4	4	4	50.6	50.6	50.6	10.058	0	28.765	1862900000	33	26.2453	26.4216	26.806	27.2954	27.7837	28.7348
+	1.53557	-1.36007	P0DN76;Q01081;Q8WU68	P0DN76;Q01081	Splicing factor U2AF 35 kDa subunit	U2AF1	Color2 [A=255, R=169, G=169, B=169]	1	4					7	7	7	35.8	35.8	35.8	27.872	0	196.11	1574300000	39	20.7657	20.7816	20.3108	21.7654	22.7149	21.458
+	1.38408	-1.2747	Q15233	Q15233	Non-POU domain-containing octamer-binding protein	NONO	Color2 [A=255, R=169, G=169, B=169]	1	4					19	18	18	41.6	39.9	39.9	54.231	0	233.48	1015400000	77	22.4311	23.0681	23.7909	24.7087	24.2791	24.1265
+	1.11872	-1.25049	P51149	P51149	Ras-related protein Rab-7a	RAB7A	Color2 [A=255, R=169, G=169, B=169]	1	4					6	6	6	33.3	33.3	33.3	23.489	0	11.08	85510000	21	19.5406	19.416	21.0405	21.3725	21.1713	21.2048
+	1.50599	-1.22413	Q07020	Q07020	60S ribosomal protein L18	RPL18	Color2 [A=255, R=169, G=169, B=169]	1	4					2	2	2	12.8	12.8	12.8	21.634	0	103.22	104050000	11	20.8805	20.2453	21.4689	21.8423	22.2741	22.1507
+	3.54583	-1.07409	P05165	P05165	Propionyl-CoA carboxylase alpha chain, mitochondrial	PCCA	Color2 [A=255, R=169, G=169, B=169]	1	4					40	40	40	60.4	60.4	60.4	80.058	0	323.31	19905000000	475	30.2685	30.2012	30.2313	31.4719	31.1704	31.281
+	1.16197	-1.0643	P62899	P62899	60S ribosomal protein L31	RPL31	Color2 [A=255, R=169, G=169, B=169]	1	4					3	3	3	24.8	24.8	24.8	14.463	0	4.0674	97845000	11	20.1847	21.3428	20.8258	21.7957	22.3419	21.4086
+	2.77247	-1.03324	P11498	P11498	Pyruvate carboxylase, mitochondrial	PC	Color2 [A=255, R=169, G=169, B=169]	1	4					63	63	63	73.9	73.9	73.9	129.63	0	323.31	124130000000	1407	28.7146	28.5566	28.5652	29.8903	29.5865	29.4595
+	1.86885	0.391438	P05141;Q9H0C2	P05141	ADP/ATP translocase 2;ADP/ATP translocase 2, N-terminally processed	SLC25A5	Color2 [A=255, R=169, G=169, B=169]	1	4					12	4	4	35.2	14.4	14.4	32.852	0	13.671	366380000	29	23.2436	23.1862	23.405	22.7708	22.9987	22.891
+	1.28078	0.588791	P35579;Q7Z406;REV__Q9UKV3	P35579	Myosin-9	MYH9	Color2 [A=255, R=169, G=169, B=169]	1	4					52	52	43	28.1	28.1	23.9	226.53	0	323.31	1698100000	198	21.2103	20.7417	20.575	20.0786	20.2515	20.4304
+	1.09789	0.685427	P06733;P13929;P09104	P06733	Alpha-enolase	ENO1	Color2 [A=255, R=169, G=169, B=169]	1	4					8	8	8	19.8	19.8	19.8	47.168	0	51.57	274090000	37	22.2319	22.3263	21.404	21.2906	21.2777	21.3376
+	2.06105	0.773012	P55084	P55084	Trifunctional enzyme subunit beta, mitochondrial;3-ketoacyl-CoA thiolase	HADHB	Color2 [A=255, R=169, G=169, B=169]	1	4					11	11	11	26.6	26.6	26.6	51.294	0	31.614	194640000	33	23.4702	23.5737	23.6391	22.8808	22.488	22.9951
+	1.19513	0.843494	Q9NWB6	Q9NWB6	Arginine and glutamate-rich protein 1	ARGLU1	Color2 [A=255, R=169, G=169, B=169]	1	4					5	5	5	14.3	14.3	14.3	33.216	0	17.722	375020000	29	23.5852	23.3948	24.4383	23.126	22.8448	22.9171
+	2.06708	0.965727	P62805	P62805	Histone H4	HIST1H4A	Color2 [A=255, R=169, G=169, B=169]	1	4					7	7	7	51.5	51.5	51.5	11.367	0	230.49	1794800000	78	25.568	25.6157	25.8967	24.3828	24.8962	24.9043
+	2.43117	1.06004	P45880	P45880	Voltage-dependent anion-selective channel protein 2	VDAC2	Color2 [A=255, R=169, G=169, B=169]	1	4					4	4	4	18	18	18	31.566	0	6.8407	206490000	21	25.2019	25.5252	25.7998	24.4831	24.4606	24.403
+	2.86656	1.0982	P60709;P63261;P63267;P68133;P68032;P62736;Q562R1;Q6S8J3;A5A3E0;P0CG38;Q9BYX7;P0CG39	P60709;P63261;P63267;P68133;P68032;P62736	Actin, cytoplasmic 1;Actin, cytoplasmic 1, N-terminally processed;Actin, cytoplasmic 2;Actin, cytoplasmic 2, N-terminally processed;Actin, gamma-enteric smooth muscle;Actin, alpha skeletal muscle;Actin, alpha cardiac muscle 1;Actin, aortic smooth muscle	ACTB;ACTG1;ACTG2;ACTA1;ACTC1;ACTA2	Color2 [A=255, R=169, G=169, B=169]	1	4					17	17	17	52.5	52.5	52.5	41.736	0	323.31	5938500000	173	27.4504	27.0709	27.4804	26.2474	26.1582	26.3015
+	1.36312	1.15786	Q8IYB3	Q8IYB3	Serine/arginine repetitive matrix protein 1	SRRM1	Color2 [A=255, R=169, G=169, B=169]	1	4					8	8	8	13.8	13.8	13.8	102.33	0	135.3	670990000	44	25.9139	25.6838	26.355	24.6159	24.3634	25.4998
+	2.52541	1.30835	Q9UQ35	Q9UQ35	Serine/arginine repetitive matrix protein 2	SRRM2	Color2 [A=255, R=169, G=169, B=169]	1	4					10	10	10	4.2	4.2	4.2	299.61	0	323.31	2004400000	70	26.3075	26.9024	26.8356	25.4212	25.2243	25.4749
+	1.74741	1.47245	P02545	P02545	Prelamin-A/C;Lamin-A/C	LMNA	Color2 [A=255, R=169, G=169, B=169]	1	4					45	45	43	59.6	59.6	58.3	74.139	0	323.31	6361600000	255	23.3086	23.6813	24.0923	21.9309	22.8314	21.9025
+	3.042	1.51032	P16403	P16403	Histone H1.2	HIST1H1C	Color2 [A=255, R=169, G=169, B=169]	1	4					18	18	8	38.5	38.5	15.5	21.364	0	157.87	172810000000	391	27.7117	27.6256	27.5052	26.1651	26.3456	25.8009
+	4.91581	1.52027	Q13428	Q13428	Treacle protein	TCOF1	Color2 [A=255, R=169, G=169, B=169]	1	4					61	61	61	39.9	39.9	39.9	152.1	0	323.31	36563000000	585	28.1315	28.1732	28.246	26.7299	26.6869	26.5732
+	1.97482	1.53686	Q9NP64	Q9NP64	Nucleolar protein of 40 kDa	ZCCHC17	Color2 [A=255, R=169, G=169, B=169]	1	4					14	14	14	56.4	56.4	56.4	27.569	0	236.31	9397100000	143	27.7929	28.2722	28.9371	26.7714	26.9326	26.6877
+	3.28005	1.67806	Q8N9Q2	Q8N9Q2	Protein SREK1IP1	SREK1IP1	Color2 [A=255, R=169, G=169, B=169]	1	4					3	3	3	17.4	17.4	17.4	18.177	0	72.015	1890300000	45	26.2116	26.4169	26.6619	24.7061	24.9457	24.6044
+	2.88246	1.69592	Q7Z6E9	Q7Z6E9	E3 ubiquitin-protein ligase RBBP6	RBBP6	Color2 [A=255, R=169, G=169, B=169]	1	4					40	40	40	21.3	21.3	21.3	201.56	0	256.6	3178300000	177	28.8128	28.3256	28.8446	27.22	26.8654	26.8098
+	2.14897	2.2211	Q02539;P22492	Q02539	Histone H1.1	HIST1H1A	Color2 [A=255, R=169, G=169, B=169]	1	4					14	10	10	42.3	31.2	31.2	21.842	0	323.31	8387600000	152	22.6803	22.8881	21.9155	20.7391	20.4272	19.6543
+	1.39729	8.78591	Q02241	Q02241	Kinesin-like protein KIF23	KIF23	Color2 [A=255, R=169, G=169, B=169]	1	4					1	1	1	2.8	2.8	2.8	110.06	0.0019493	1.9936	8517900000	29	32.0847	31.4806	32.7945	20.7576	29.1357	20.1088
	0.26157	-1.69521	Q9UPN3	Q9UPN3	Microtubule-actin cross-linking factor 1, isoforms 1/2/3/5	MACF1	Color2 [A=255, R=169, G=169, B=169]	1	4					1	1	1	0.2	0.2	0.2	838.3	0.001938	1.9741	2417400000	14	28.2383	28.1139	20.6063	28.4414	26.6472	26.9555
	0.348627	-1.11659	P06748	P06748	Nucleophosmin	NPM1	Color2 [A=255, R=169, G=169, B=169]	1	4					8	8	8	31.3	31.3	31.3	32.575	0	150.36	672660000	39	20.6454	24.4145	24.7126	23.9954	24.7906	24.3362
	0.23636	-1.08478	Q96RQ3	Q96RQ3	Methylcrotonoyl-CoA carboxylase subunit alpha, mitochondrial	MCCC1	Color2 [A=255, R=169, G=169, B=169]	1	4					28	28	28	53	53	53	80.472	0	323.31	5164300000	212	20.5671	25.8119	26.0429	25.5692	25.3643	24.7427
	0.229132	-0.999243	P36578	P36578	60S ribosomal protein L4	RPL4	Color2 [A=255, R=169, G=169, B=169]	1	4					9	9	9	23.4	23.4	23.4	47.697	0	21.58	307080000	29	24.3126	19.1162	24.1593	23.4007	23.6137	23.5715
	0.707993	-0.896183	P08621	P08621	U1 small nuclear ribonucleoprotein 70 kDa	SNRNP70	Color2 [A=255, R=169, G=169, B=169]	1	4					8	8	8	17.4	17.4	17.4	51.556	0	12.881	134990000	15	21.1508	19.6306	21.5063	21.734	21.6923	21.55
	0.463775	-0.863416	P25705	P25705	ATP synthase subunit alpha, mitochondrial	ATP5A1	Color2 [A=255, R=169, G=169, B=169]	1	4					21	21	21	47	47	47	59.75	0	282.83	1096600000	99	21.1411	22.958	22.1345	23.6824	23.4094	21.7321
	0.566865	-0.743249	Q96PK6	Q96PK6	RNA-binding protein 14	RBM14	Color2 [A=255, R=169, G=169, B=169]	1	4					14	14	14	22.7	22.7	22.7	69.491	0	73.234	363980000	40	21.767	21.0143	22.7268	22.592	22.0424	23.1035
	0.647464	-0.667444	P14625;Q58FF3	P14625	Endoplasmin	HSP90B1	Color2 [A=255, R=169, G=169, B=169]	1	4					20	20	19	30.3	30.3	28.8	92.468	0	115.66	432050000	72	19.9575	20.9355	20.7576	20.8828	21.9286	20.8415
	0.159229	-0.431884	P61313	P61313	60S ribosomal protein L15	RPL15	Color2 [A=255, R=169, G=169, B=169]	1	4					8	8	8	35.3	35.3	35.3	24.146	0	54.171	196800000	22	22.9386	20.1533	23.4094	22.6097	22.687	22.5001
	0.115604	-0.219846	Q5VTE0;P68104;Q05639	Q5VTE0;P68104;Q05639	Putative elongation factor 1-alpha-like 3;Elongation factor 1-alpha 1;Elongation factor 1-alpha 2	EEF1A1P5;EEF1A1;EEF1A2	Color2 [A=255, R=169, G=169, B=169]	1	4					9	9	9	23.6	23.6	23.6	50.184	0	33.752	467860000	49	21.3262	23.0399	23.5231	23.1809	22.816	22.5518
	0.159799	-0.145977	P23246	P23246	Splicing factor, proline- and glutamine-rich	SFPQ	Color2 [A=255, R=169, G=169, B=169]	1	4					22	22	21	35.9	35.9	34.8	76.149	0	323.31	2037700000	85	25.3974	24.4713	25.2001	25.5508	24.9056	25.0503
	0.0284692	-0.0936553	P04406	P04406	Glyceraldehyde-3-phosphate dehydrogenase	GAPDH	Color2 [A=255, R=169, G=169, B=169]	1	4					7	7	7	37	37	37	36.053	0	33.884	291290000	19	21.0074	23.992	24.5683	23.1864	23.4039	23.2584
	0.0413643	0.0429688	Q13435	Q13435	Splicing factor 3B subunit 2	SF3B2	Color2 [A=255, R=169, G=169, B=169]	1	4					22	22	22	31.6	31.6	31.6	100.23	0	92.155	704580000	59	19.9395	20.8332	20.7056	20.7163	20.6137	20.0194
	0.159197	0.266364	P08670;P17661;P41219;P14136;Q16352;P07196;P07197	P08670	Vimentin	VIM	Color2 [A=255, R=169, G=169, B=169]	1	4					44	44	40	80.9	80.9	75.8	53.651	0	323.31	20128000000	371	26.1163	26.7266	28.1561	26.6687	26.4782	27.0529
	0.326627	0.278567	P18124	P18124	60S ribosomal protein L7	RPL7	Color2 [A=255, R=169, G=169, B=169]	1	4					6	6	6	26.2	26.2	26.2	29.225	0	8.5481	184790000	13	23.1643	23.2482	22.4353	22.601	22.299	23.1121
	0.174313	0.308836	P11142;P54652	P11142;P54652	Heat shock cognate 71 kDa protein;Heat shock-related 70 kDa protein 2	HSPA8;HSPA2	Color2 [A=255, R=169, G=169, B=169]	1	4					16	15	12	28.2	28.2	23.7	70.897	0	122.59	569180000	75	20.5122	20.721	22.0497	20.7756	21.6007	19.9801
	0.207479	0.367657	Q99623	Q99623	Prohibitin-2	PHB2	Color2 [A=255, R=169, G=169, B=169]	1	4					11	11	11	43.8	43.8	43.8	33.296	0	151.52	428170000	55	22.3455	23.4406	22.2836	23.089	22.6774	21.2004
	0.730224	0.375531	P40967	P40967	Melanocyte protein PMEL;M-alpha;M-beta	PMEL	Color2 [A=255, R=169, G=169, B=169]	1	4					2	2	2	6.5	6.5	6.5	70.254	0	82.886	368670000	20	24.5337	24.4641	24.7258	24.3331	23.7651	24.4989
	0.90005	0.509945	Q16778;P33778;P23527;P06899;Q8N257;Q6DRA6;Q6DN03	Q16778;P33778;P23527;P06899;Q8N257	Histone H2B type 2-E;Histone H2B type 1-B;Histone H2B type 1-O;Histone H2B type 1-J;Histone H2B type 3-B	HIST2H2BE;HIST1H2BB;HIST1H2BO;HIST1H2BJ;HIST3H2BB	Color2 [A=255, R=169, G=169, B=169]	1	4					6	6	2	41.3	41.3	7.9	13.92	0	323.31	3640900000	90	25.2382	25.2842	25.4936	25.0353	25.1242	24.3267
	0.307196	0.520735	P16401	P16401	Histone H1.5	HIST1H1B	Color2 [A=255, R=169, G=169, B=169]	1	4					12	11	11	33.6	29.6	29.6	22.58	0	323.31	107430000000	287	22.1947	21.9062	20.0267	20.6481	20.8411	21.0763

## Sheet: OMM2.3
Significant	=-LOG(P-value)	Difference	Protein IDs	Majority protein IDs	Protein names	Gene names	Symbol color	Symbol type	Symbol size	Show label	Only identified by site	Reverse	Potential contaminant	Peptides	Razor + unique peptides	Unique peptides	Sequence coverage [%]	Unique + razor sequence coverage [%]	Unique sequence coverage [%]	Mol. weight [kDa]	Q-value	Score	Intensity	MS/MS count	LFQ intensity 190_L_R1	LFQ intensity 190_L_R2	LFQ intensity 190_L_R3	LFQ intensity 190_S_R1	LFQ intensity 190_S_R2	LFQ intensity 190_S_R3
+	3.91347	-7.96445	P11498	P11498	Pyruvate carboxylase, mitochondrial	PC	Color2 [A=255, R=169, G=169, B=169]	1	4					63	63	63	73.9	73.9	73.9	129.63	0	323.31	124130000000	1407	23.5469	22.381	21.9865	31.0783	30.5729	30.1565
+	4.58591	-7.3983	P05165	P05165	Propionyl-CoA carboxylase alpha chain, mitochondrial	PCCA	Color2 [A=255, R=169, G=169, B=169]	1	4					40	40	40	60.4	60.4	60.4	80.058	0	323.31	19905000000	475	20.8041	20.129	19.6607	27.5357	27.5231	27.7299
+	4.49372	-7.09647	O43390	O43390	Heterogeneous nuclear ribonucleoprotein R	HNRNPR	Color2 [A=255, R=169, G=169, B=169]	1	4					22	22	19	37.8	37.8	33.5	70.942	0	125.48	1899100000	102	20.8424	20.1877	20.4605	27.0264	27.9305	27.823
+	3.21187	-7.09588	Q92945	Q92945	Far upstream element-binding protein 2	KHSRP	Color2 [A=255, R=169, G=169, B=169]	1	4					27	27	23	46.3	46.3	42.8	73.114	0	323.31	2029100000	112	20.6177	19.4693	21.388	27.641	28.3651	26.7566
+	3.59651	-7.05622	P07910;O60812;B2RXH8;P0DMR1;B7ZW38;Q86SE5	P07910	Heterogeneous nuclear ribonucleoproteins C1/C2	HNRNPC	Color2 [A=255, R=169, G=169, B=169]	1	4					30	30	30	73.9	73.9	73.9	33.67	0	323.31	54345000000	348	21.4246	20.9092	22.3196	29.3969	28.3347	28.0905
+	2.32184	-6.51181	P31943	P31943	Heterogeneous nuclear ribonucleoprotein H;Heterogeneous nuclear ribonucleoprotein H, N-terminally processed	HNRNPH1	Color2 [A=255, R=169, G=169, B=169]	1	4					16	16	11	50.3	50.3	35.4	49.229	0	323.31	5839700000	162	22.7957	23.6471	20.0136	27.9964	28.9051	29.0904
+	4.64667	-6.44986	Q9UKM9	Q9UKM9	RNA-binding protein Raly	RALY	Color2 [A=255, R=169, G=169, B=169]	1	4					18	18	18	58.5	58.5	58.5	32.463	0	323.31	17861000000	125	21.3402	20.5497	20.487	27.0965	27.276	27.3541
+	6.27809	-5.85867	Q15717;Q12926;P26378	Q15717	ELAV-like protein 1	ELAVL1	Color2 [A=255, R=169, G=169, B=169]	1	4					9	9	9	35.9	35.9	35.9	36.091	0	130.68	622450000	41	20.1208	19.8861	19.9858	25.7708	26.0048	25.7932
+	1.75599	-5.52027	P51991	P51991	Heterogeneous nuclear ribonucleoprotein A3	HNRNPA3	Color2 [A=255, R=169, G=169, B=169]	1	4					15	14	14	36	36	36	39.594	0	323.31	3080400000	98	23.3953	24.1157	19.603	27.5035	27.9454	28.226
+	3.51348	-5.37096	P14866	P14866	Heterogeneous nuclear ribonucleoprotein L	HNRNPL	Color2 [A=255, R=169, G=169, B=169]	1	4					19	19	19	51.6	51.6	51.6	64.132	0	323.31	4152600000	111	23.187	22.0592	22.0282	27.7166	28.2747	27.396
+	3.28175	-5.33974	Q15233	Q15233	Non-POU domain-containing octamer-binding protein	NONO	Color2 [A=255, R=169, G=169, B=169]	1	4					19	18	18	41.6	39.9	39.9	54.231	0	233.48	1015400000	77	19.506	19.9023	20.6331	25.2903	26.088	24.6822
+	3.98383	-5.28472	Q13151	Q13151	Heterogeneous nuclear ribonucleoprotein A0	HNRNPA0	Color2 [A=255, R=169, G=169, B=169]	1	4					6	6	6	28.2	28.2	28.2	30.84	0	102.21	879440000	40	20.1118	21.232	20.6058	26.0533	25.709	26.0414
+	3.27091	-5.13241	Q14103	Q14103	Heterogeneous nuclear ribonucleoprotein D0	HNRNPD	Color2 [A=255, R=169, G=169, B=169]	1	4					7	7	7	20.6	20.6	20.6	38.434	0	163.55	883190000	39	19.8241	19.5388	20.6811	24.9105	25.8783	24.6525
+	3.64139	-5.08542	P38159;O75526;Q8IZ40;Q8N7X1	P38159	RNA-binding motif protein, X chromosome;RNA-binding motif protein, X chromosome, N-terminally processed	RBMX	Color2 [A=255, R=169, G=169, B=169]	1	4					19	19	6	45.8	45.8	13.6	42.331	0	323.31	5399700000	164	23.3305	24.0071	22.7647	28.1426	28.436	28.78
+	3.18528	-5.03776	Q08211	Q08211	ATP-dependent RNA helicase A	DHX9	Color2 [A=255, R=169, G=169, B=169]	1	4					32	32	32	29.2	29.2	29.2	140.96	0	323.31	1259900000	118	20.0811	21.0117	21.1778	25.5261	26.5763	25.2815
+	2.71999	-4.93885	P55795	P55795	Heterogeneous nuclear ribonucleoprotein H2	HNRNPH2	Color2 [A=255, R=169, G=169, B=169]	1	4					9	5	5	31.6	20.5	20.5	49.263	0	50.332	291290000	18	21.0867	18.885	19.8067	24.4066	25.0179	25.1704
+	2.63042	-4.84844	P43243	P43243	Matrin-3	MATR3	Color2 [A=255, R=169, G=169, B=169]	1	4					23	23	23	33.3	33.3	33.3	94.622	0	318.39	732250000	62	20.9918	18.9177	20.1751	24.7355	25.5672	24.3272
+	3.95108	-4.75186	P61978	P61978	Heterogeneous nuclear ribonucleoprotein K	HNRNPK	Color2 [A=255, R=169, G=169, B=169]	1	4					19	19	19	43.6	43.6	43.6	50.976	0	323.31	3672200000	153	22.8092	23.8195	23.4723	28.2569	27.9118	28.1879
+	3.12568	-4.73488	P17844	P17844	Probable ATP-dependent RNA helicase DDX5	DDX5	Color2 [A=255, R=169, G=169, B=169]	1	4					19	19	15	36.6	36.6	29.8	69.147	0	321.14	939460000	87	20.3737	21.808	21.5594	25.5656	26.4407	25.9395
+	3.24631	-4.6386	P26368	P26368	Splicing factor U2AF 65 kDa subunit	U2AF2	Color2 [A=255, R=169, G=169, B=169]	1	4					18	18	18	54.1	54.1	54.1	53.5	0	323.31	2168900000	91	21.549	20.1177	20.5441	25.71	25.3652	25.0515
+	2.7172	-4.57461	P52272	P52272	Heterogeneous nuclear ribonucleoprotein M	HNRNPM	Color2 [A=255, R=169, G=169, B=169]	1	4					38	38	38	64.2	64.2	64.2	77.515	0	323.31	1901700000	154	21.6305	22.151	21.0732	26.0673	27.1995	25.3118
+	3.03898	-4.47759	Q01130;Q9BRL6	Q01130	Serine/arginine-rich splicing factor 2	SRSF2	Color2 [A=255, R=169, G=169, B=169]	1	4					6	6	6	29.9	29.9	29.9	25.476	0	145.85	613670000	45	20.6889	19.7005	20.9843	24.6846	24.5366	25.5852
+	2.23952	-4.39317	P23246	P23246	Splicing factor, proline- and glutamine-rich	SFPQ	Color2 [A=255, R=169, G=169, B=169]	1	4					22	22	21	35.9	35.9	34.8	76.149	0	323.31	2037700000	85	21.3983	20.6621	23.1837	25.8367	26.7914	25.7955
+	2.87406	-4.38543	Q01085;P31483	Q01085	Nucleolysin TIAR	TIAL1	Color2 [A=255, R=169, G=169, B=169]	1	4					7	7	7	25.9	25.9	25.9	41.59	0	34.145	224280000	15	19.4189	19.3443	19.2462	23.1511	23.1986	24.8161
+	3.47844	-4.31532	P26599;O95758	P26599	Polypyrimidine tract-binding protein 1	PTBP1	Color2 [A=255, R=169, G=169, B=169]	1	4					21	21	21	62.3	62.3	62.3	57.221	0	323.31	2932400000	126	22.3989	23.5554	23.3905	27.4861	27.583	27.2217
+	4.56031	-4.27236	P22626	P22626	Heterogeneous nuclear ribonucleoproteins A2/B1	HNRNPA2B1	Color2 [A=255, R=169, G=169, B=169]	1	4					22	22	21	67.1	67.1	67.1	37.429	0	323.31	13718000000	271	25.4626	25.8903	25.4681	29.6354	29.886	30.1166
+	3.90904	-4.22773	O60506	O60506	Heterogeneous nuclear ribonucleoprotein Q	SYNCRIP	Color2 [A=255, R=169, G=169, B=169]	1	4					11	8	8	19.4	15.1	15.1	69.602	0	32.428	244560000	19	20.2523	19.9452	20.7041	24.2604	24.8796	24.4448
+	2.64152	-4.22286	P52597	P52597	Heterogeneous nuclear ribonucleoprotein F;Heterogeneous nuclear ribonucleoprotein F, N-terminally processed	HNRNPF	Color2 [A=255, R=169, G=169, B=169]	1	4					11	9	9	44.3	37.8	37.8	45.671	0	307.14	1920500000	64	22.9494	22.7426	21.1121	26.3976	26.2272	26.8478
+	1.80265	-4.18496	Q12906;Q96SI9	Q12906	Interleukin enhancer-binding factor 3	ILF3	Color2 [A=255, R=169, G=169, B=169]	1	4					23	23	23	29.6	29.6	29.6	95.337	0	323.31	1202100000	76	19.9333	23.1296	21.457	25.0273	26.6158	25.4316
+	2.68667	-4.09726	P05141;Q9H0C2	P05141	ADP/ATP translocase 2;ADP/ATP translocase 2, N-terminally processed	SLC25A5	Color2 [A=255, R=169, G=169, B=169]	1	4					12	4	4	35.2	14.4	14.4	32.852	0	13.671	366380000	29	19.7185	19.2125	20.9972	23.7217	24.0148	24.4834
+	2.17454	-4.02795	Q96PK6	Q96PK6	RNA-binding protein 14	RBM14	Color2 [A=255, R=169, G=169, B=169]	1	4					14	14	14	22.7	22.7	22.7	69.491	0	73.234	363980000	40	22.0842	19.4315	20.9159	24.6215	25.1022	24.7917
+	2.69551	-3.9697	Q15365;P57721	Q15365	Poly(rC)-binding protein 1	PCBP1	Color2 [A=255, R=169, G=169, B=169]	1	4					9	9	7	36.2	36.2	28.4	37.497	0	57.892	389470000	29	21.2458	19.6262	21.2335	24.527	24.9419	24.5457
+	3.05948	-3.96617	Q92841	Q92841	Probable ATP-dependent RNA helicase DDX17	DDX17	Color2 [A=255, R=169, G=169, B=169]	1	4					17	13	13	29.2	23.5	23.5	80.272	0	55.075	386520000	37	20.8225	21.026	20.6272	24.8248	25.5177	24.0317
+	3.67342	-3.89166	O75494;Q8WXF0	O75494;Q8WXF0	Serine/arginine-rich splicing factor 10;Serine/arginine-rich splicing factor 12	SRSF10;SRSF12	Color2 [A=255, R=169, G=169, B=169]	1	4					6	6	6	19.5	19.5	19.5	31.3	0	38.526	306310000	25	19.9531	20.3143	20.7519	23.9056	24.2046	24.584
+	2.13531	-3.82785	Q07666;Q5VWX1;O75525	Q07666	KH domain-containing, RNA-binding, signal transduction-associated protein 1	KHDRBS1	Color2 [A=255, R=169, G=169, B=169]	1	4					6	6	6	17.2	17.2	17.2	48.227	0	70.436	759200000	37	20.7701	22.9892	20.6588	25.2027	25.3195	25.3794
+	1.88506	-3.80359	P31942	P31942	Heterogeneous nuclear ribonucleoprotein H3	HNRNPH3	Color2 [A=255, R=169, G=169, B=169]	1	4					7	7	7	27.7	27.7	27.7	36.926	0	253.75	1004400000	45	20.486	23.143	21.3736	24.9893	25.0914	26.3327
+	2.01592	-3.77038	Q04837	Q04837	Single-stranded DNA-binding protein, mitochondrial	SSBP1	Color2 [A=255, R=169, G=169, B=169]	1	4					8	8	8	52.7	52.7	52.7	17.259	0	323.31	3216500000	81	23.5258	21.4377	21.5772	26.3517	26.4476	25.0526
+	2.28148	-3.72	P0DN76;Q01081;Q8WU68	P0DN76;Q01081	Splicing factor U2AF 35 kDa subunit	U2AF1	Color2 [A=255, R=169, G=169, B=169]	1	4					7	7	7	35.8	35.8	35.8	27.872	0	196.11	1574300000	39	20.8983	21.0986	21.092	24.7118	25.928	23.6091
+	2.95214	-3.67814	P49411	P49411	Elongation factor Tu, mitochondrial	TUFM	Color2 [A=255, R=169, G=169, B=169]	1	4					20	20	20	50.4	50.4	50.4	49.541	0	323.31	870110000	75	20.051	19.2687	20.4378	23.4599	24.1253	23.2066
+	1.23516	-3.64211	Q86V81	Q86V81	THO complex subunit 4	ALYREF	Color2 [A=255, R=169, G=169, B=169]	1	4					8	8	8	42.4	42.4	42.4	26.888	0	81.635	528780000	33	23.3225	18.6596	21.9491	25.042	24.8314	24.9841
+	2.83973	-3.52885	O14979	O14979	Heterogeneous nuclear ribonucleoprotein D-like	HNRNPDL	Color2 [A=255, R=169, G=169, B=169]	1	4					6	6	6	15.2	15.2	15.2	46.437	0	35.499	458710000	20	20.2334	20.881	21.7751	24.3693	24.5219	24.5849
+	2.35261	-3.47133	Q9BYD3	Q9BYD3	39S ribosomal protein L4, mitochondrial	MRPL4	Color2 [A=255, R=169, G=169, B=169]	1	4					5	5	5	29.3	29.3	29.3	34.919	0	23.968	272520000	14	20.554	19.9703	20.8256	24.6843	22.8667	24.2129
+	2.5625	-3.37345	P36578	P36578	60S ribosomal protein L4	RPL4	Color2 [A=255, R=169, G=169, B=169]	1	4					9	9	9	23.4	23.4	23.4	47.697	0	21.58	307080000	29	20.2813	18.7254	20.2108	23.0093	23.0939	23.2346
+	2.47783	-3.35797	P25705	P25705	ATP synthase subunit alpha, mitochondrial	ATP5A1	Color2 [A=255, R=169, G=169, B=169]	1	4					21	21	21	47	47	47	59.75	0	282.83	1096600000	99	20.0105	19.8652	21.5375	23.744	23.8918	23.8514
+	1.09669	-3.33884	Q96RQ3	Q96RQ3	Methylcrotonoyl-CoA carboxylase subunit alpha, mitochondrial	MCCC1	Color2 [A=255, R=169, G=169, B=169]	1	4					28	28	28	53	53	53	80.472	0	323.31	5164300000	212	25.1445	21.7188	20.413	26.1113	25.2975	25.884
+	3.88391	-3.30671	P09651;Q32P51	P09651;Q32P51	Heterogeneous nuclear ribonucleoprotein A1;Heterogeneous nuclear ribonucleoprotein A1, N-terminally processed;Heterogeneous nuclear ribonucleoprotein A1-like 2	HNRNPA1;HNRNPA1L2	Color2 [A=255, R=169, G=169, B=169]	1	4					18	17	16	42.5	40.1	40.1	38.746	0	323.31	5436600000	137	24.3636	25.0307	24.6967	27.7858	28.02	28.2054
+	3.41787	-3.26967	Q00839	Q00839	Heterogeneous nuclear ribonucleoprotein U	HNRNPU	Color2 [A=255, R=169, G=169, B=169]	1	4					18	18	18	22.9	22.9	22.9	90.583	0	323.31	4409600000	140	25.1676	24.5694	24.2853	27.848	28.2223	27.761
+	2.96983	-3.2298	Q96I24	Q96I24	Far upstream element-binding protein 3	FUBP3	Color2 [A=255, R=169, G=169, B=169]	1	4					11	8	8	25.5	22.4	22.4	61.64	0	26.31	151350000	13	19.6065	20.9065	20.3758	23.4389	23.6388	23.5006
+	2.93268	-3.21079	Q15424	Q15424	Scaffold attachment factor B1	SAFB	Color2 [A=255, R=169, G=169, B=169]	1	4					15	15	9	19.5	19.5	9.5	102.64	0	59.716	452430000	32	20.8849	22.1084	21.347	24.6035	24.9463	24.4228
+	2.5756	-3.06344	Q8WXF1	Q8WXF1	Paraspeckle component 1	PSPC1	Color2 [A=255, R=169, G=169, B=169]	1	4					11	11	11	22.8	22.8	22.8	58.743	0	39.869	224620000	24	20.0405	21.0296	19.7454	23.1813	23.8206	23.0039
+	4.44144	-2.90185	Q1KMD3	Q1KMD3	Heterogeneous nuclear ribonucleoprotein U-like protein 2	HNRNPUL2	Color2 [A=255, R=169, G=169, B=169]	1	4					5	5	5	7.9	7.9	7.9	85.104	0	28.244	136620000	10	20.9144	20.831	20.5557	23.6632	23.8369	23.5065
+	3.40527	-2.77741	P06748	P06748	Nucleophosmin	NPM1	Color2 [A=255, R=169, G=169, B=169]	1	4					8	8	8	31.3	31.3	31.3	32.575	0	150.36	672660000	39	20.8283	20.9352	20.563	23.2234	23.4449	23.9904
+	2.50373	-2.66106	Q12905	Q12905	Interleukin enhancer-binding factor 2	ILF2	Color2 [A=255, R=169, G=169, B=169]	1	4					12	12	12	44.1	44.1	44.1	43.062	0	63.546	308660000	29	20.7099	20.6256	20.9734	23.158	24.2279	22.9062
+	3.98698	-2.62643	P51571	P51571	Translocon-associated protein subunit delta	SSR4	Color2 [A=255, R=169, G=169, B=169]	1	4					5	5	5	36.4	36.4	36.4	18.998	0	49.587	274160000	26	20.3312	20.7082	20.865	23.164	23.3777	23.242
+	2.07219	-2.59333	P98179	P98179	RNA-binding protein 3	RBM3	Color2 [A=255, R=169, G=169, B=169]	1	4					4	4	4	42.7	42.7	42.7	17.17	0	32.686	286940000	12	21.7594	23.1457	21.3919	24.7045	24.7848	24.5877
+	3.42709	-2.59164	Q99729	Q99729	Heterogeneous nuclear ribonucleoprotein A/B	HNRNPAB	Color2 [A=255, R=169, G=169, B=169]	1	4					10	10	10	23.8	23.8	23.8	36.224	0	246.32	1044000000	49	21.3633	21.8478	22.0098	24.0961	24.3575	24.5421
+	2.6792	-2.57053	P35637	P35637	RNA-binding protein FUS	FUS	Color2 [A=255, R=169, G=169, B=169]	1	4					9	9	7	19.4	19.4	19.4	53.425	0	260.01	1084300000	40	24.105	23.5427	22.8631	25.9709	26.1266	26.125
+	2.85816	-2.53093	Q13148	Q13148	TAR DNA-binding protein 43	TARDBP	Color2 [A=255, R=169, G=169, B=169]	1	4					5	5	5	17.1	17.1	17.1	44.739	0	95.091	212090000	16	20.7858	20.605	21.5621	23.3177	23.7548	23.4732
+	1.9787	-2.52258	P40967	P40967	Melanocyte protein PMEL;M-alpha;M-beta	PMEL	Color2 [A=255, R=169, G=169, B=169]	1	4					2	2	2	6.5	6.5	6.5	70.254	0	82.886	368670000	20	20.4696	20.1527	21.8914	23.4248	23.0717	23.5849
+	1.76662	-2.46671	P06576	P06576	ATP synthase subunit beta, mitochondrial	ATP5B	Color2 [A=255, R=169, G=169, B=169]	1	4					14	14	14	35.3	35.3	35.3	56.559	0	67.004	313780000	55	20.0966	19.6106	21.5722	22.6696	22.6866	23.3233
+	2.38093	-2.4614	Q15427	Q15427	Splicing factor 3B subunit 4	SF3B4	Color2 [A=255, R=169, G=169, B=169]	1	4					6	6	6	25	25	25	44.385	0	81.774	324480000	19	22.0293	20.7577	20.873	23.5884	23.5753	23.8804
+	1.86471	-2.37876	Q96AE4	Q96AE4	Far upstream element-binding protein 1	FUBP1	Color2 [A=255, R=169, G=169, B=169]	1	4					17	13	12	26.6	23.9	22.5	67.56	0	110.38	374110000	31	20.0505	20.0414	21.068	22.8645	23.4936	21.9379
+	1.98956	-2.2085	Q14151	Q14151	Scaffold attachment factor B2	SAFB2	Color2 [A=255, R=169, G=169, B=169]	1	4					13	7	7	17.9	8.4	8.4	107.47	0	14.103	129430000	12	20.4024	20.0998	21.6707	22.8793	23.0152	22.904
+	1.36791	-2.09791	Q9BZE1	Q9BZE1	39S ribosomal protein L37, mitochondrial	MRPL37	Color2 [A=255, R=169, G=169, B=169]	1	4					9	9	9	24.3	24.3	24.3	48.117	0	13.879	335260000	28	20.2465	20.2231	20.6172	21.171	22.6108	23.5987
+	1.83557	-2.06313	Q14498;Q86U06	Q14498	RNA-binding protein 39	RBM39	Color2 [A=255, R=169, G=169, B=169]	1	4					12	12	12	28.1	28.1	28.1	59.379	0	139.67	190090000	25	20.4274	19.4479	20.8834	22.4235	22.7155	21.8092
+	1.87578	-2.06197	Q8N983	Q8N983	39S ribosomal protein L43, mitochondrial	MRPL43	Color2 [A=255, R=169, G=169, B=169]	1	4					6	6	6	25.1	25.1	25.1	23.431	0	68.112	250330000	18	20.983	20.2757	21.3511	22.3477	22.8286	23.6194
+	1.81466	-2.03564	Q9UHX1	Q9UHX1	Poly(U)-binding-splicing factor PUF60	PUF60	Color2 [A=255, R=169, G=169, B=169]	1	4					5	5	5	11.3	11.3	11.3	59.875	0	10.083	73016000	8	21.0984	19.4963	20.1747	22.4238	22.5324	21.9202
+	1.29249	-2.0061	O43143;O60231;Q14562	O43143	Pre-mRNA-splicing factor ATP-dependent RNA helicase DHX15	DHX15	Color2 [A=255, R=169, G=169, B=169]	1	4					20	20	20	31.4	31.4	31.4	90.932	0	172.3	374700000	79	20.4993	20.4715	21.9455	23.4475	23.5875	21.8997
+	0.991823	-1.88381	Q9Y2W1	Q9Y2W1	Thyroid hormone receptor-associated protein 3	THRAP3	Color2 [A=255, R=169, G=169, B=169]	1	4					12	12	12	12.8	12.8	12.8	108.66	0	76.012	164310000	23	22.4899	19.7073	20.6307	22.9064	23.3916	22.1812
+	2.02983	-1.7605	Q9BYD1	Q9BYD1	39S ribosomal protein L13, mitochondrial	MRPL13	Color2 [A=255, R=169, G=169, B=169]	1	4					5	5	5	32.6	32.6	32.6	20.692	0	19.838	219900000	17	20.4884	20.2276	21.2716	22.0334	22.506	22.7297
+	2.92944	-1.71927	Q13405	Q13405	39S ribosomal protein L49, mitochondrial	MRPL49	Color2 [A=255, R=169, G=169, B=169]	1	4					3	3	3	21.1	21.1	21.1	19.198	0	61.766	111900000	12	21.2198	21.1474	20.5705	22.6326	22.7119	22.751
+	0.907926	-1.68025	Q9BYC9	Q9BYC9	39S ribosomal protein L20, mitochondrial	MRPL20	Color2 [A=255, R=169, G=169, B=169]	1	4					4	4	4	33.6	33.6	33.6	17.442	0	50.253	199430000	14	20.4381	19.3316	22.2484	22.2268	22.1754	22.6568
+	2.83294	-1.67019	Q99798	Q99798	Aconitate hydratase, mitochondrial	ACO2	Color2 [A=255, R=169, G=169, B=169]	1	4					6	6	6	9.7	9.7	9.7	85.424	0	16.328	100710000	14	20.4167	20.5236	20.8291	22.4289	21.9092	22.4419
+	1.20173	-1.60639	P09874	P09874	Poly [ADP-ribose] polymerase 1	PARP1	Color2 [A=255, R=169, G=169, B=169]	1	4					47	47	47	50.6	50.6	50.6	113.08	0	323.31	5041400000	275	22.4995	21.4289	22.7299	24.3801	24.2355	22.8619
+	2.51676	-1.47204	P62081	P62081	40S ribosomal protein S7	RPS7	Color2 [A=255, R=169, G=169, B=169]	1	4					6	6	6	42.3	42.3	42.3	22.127	0	9.3461	92366000	11	20.347	20.5093	20.8661	21.729	22.3153	22.0942
+	3.20956	-1.40224	P19338	P19338	Nucleolin	NCL	Color2 [A=255, R=169, G=169, B=169]	1	4					30	30	30	36.6	36.6	36.6	76.613	0	323.31	5189000000	226	26.2518	25.9665	26.0519	27.2985	27.4783	27.7002
+	1.47219	-1.37059	Q7Z2W9	Q7Z2W9	39S ribosomal protein L21, mitochondrial	MRPL21	Color2 [A=255, R=169, G=169, B=169]	1	4					5	5	5	34.1	34.1	34.1	22.814	0	11.535	261010000	16	20.2824	20.4447	21.5558	21.9324	22.0095	22.4527
+	1.76353	-1.33025	P04844	P04844	Dolichyl-diphosphooligosaccharide--protein glycosyltransferase subunit 2	RPN2	Color2 [A=255, R=169, G=169, B=169]	1	4					9	9	9	25.5	25.5	25.5	69.283	0	33.19	132520000	26	21.2602	21.579	21.0431	23.2268	22.3433	22.3028
+	2.16735	-1.31739	P05023;P13637;P50993;P20648;Q13733;P54707	P05023	Sodium/potassium-transporting ATPase subunit alpha-1	ATP1A1	Color2 [A=255, R=169, G=169, B=169]	1	4					10	10	10	13.3	13.3	13.3	112.89	0	16.15	100490000	23	20.1881	21.0059	20.7681	22.0579	21.807	22.0493
+	1.21296	-1.17989	P51114;P51116	P51114;P51116	Fragile X mental retardation syndrome-related protein 1;Fragile X mental retardation syndrome-related protein 2	FXR1;FXR2	Color2 [A=255, R=169, G=169, B=169]	1	4					3	2	2	4.8	3.5	3.5	69.72	0	2.2644	43913000	4	20.095	20.5727	21.6262	22.0375	21.9787	21.8174
+	1.35942	-1.16728	Q99623	Q99623	Prohibitin-2	PHB2	Color2 [A=255, R=169, G=169, B=169]	1	4					11	11	11	43.8	43.8	43.8	33.296	0	151.52	428170000	55	21.2114	20.3291	21.2908	21.7662	22.6134	21.9536
+	2.02005	-1.14376	P62995	P62995	Transformer-2 protein homolog beta	TRA2B	Color2 [A=255, R=169, G=169, B=169]	1	4					7	7	6	23.6	23.6	20.5	33.665	0	186.39	750300000	44	24.0682	23.5737	24.228	24.833	25.1327	25.3355
+	1.48454	-0.719727	Q07955	Q07955	Serine/arginine-rich splicing factor 1	SRSF1	Color2 [A=255, R=169, G=169, B=169]	1	4					12	12	12	47.2	47.2	47.2	27.744	0	77.382	874970000	64	24.9226	25.0663	25.2861	25.4547	25.8399	26.1395
+	1.43826	-0.418662	Q16629	Q16629	Serine/arginine-rich splicing factor 7	SRSF7	Color2 [A=255, R=169, G=169, B=169]	1	4					8	7	7	27.7	27.7	27.7	27.366	0	113.36	803600000	33	24.8481	25.0948	25.1064	25.6383	25.3853	25.2816
+	1.61807	0.661373	P04406	P04406	Glyceraldehyde-3-phosphate dehydrogenase	GAPDH	Color2 [A=255, R=169, G=169, B=169]	1	4					7	7	7	37	37	37	36.053	0	33.884	291290000	19	23.6224	23.8383	24.2326	23.3457	23.1658	23.1976
+	1.92419	0.721373	Q8N9Q2	Q8N9Q2	Protein SREK1IP1	SREK1IP1	Color2 [A=255, R=169, G=169, B=169]	1	4					3	3	3	17.4	17.4	17.4	18.177	0	72.015	1890300000	45	27.5643	27.5862	27.7976	27.0511	27.0978	26.6351
+	3.36871	0.811133	P60709;P63261;P63267;P68133;P68032;P62736;Q562R1;Q6S8J3;A5A3E0;P0CG38;Q9BYX7;P0CG39	P60709;P63261;P63267;P68133;P68032;P62736	Actin, cytoplasmic 1;Actin, cytoplasmic 1, N-terminally processed;Actin, cytoplasmic 2;Actin, cytoplasmic 2, N-terminally processed;Actin, gamma-enteric smooth muscle;Actin, alpha skeletal muscle;Actin, alpha cardiac muscle 1;Actin, aortic smooth muscle	ACTB;ACTG1;ACTG2;ACTA1;ACTC1;ACTA2	Color2 [A=255, R=169, G=169, B=169]	1	4					17	17	17	52.5	52.5	52.5	41.736	0	323.31	5938500000	173	28.2435	28.1394	28.232	27.456	27.2579	27.4676
+	2.60292	0.849184	Q8IYB3	Q8IYB3	Serine/arginine repetitive matrix protein 1	SRRM1	Color2 [A=255, R=169, G=169, B=169]	1	4					8	8	8	13.8	13.8	13.8	102.33	0	135.3	670990000	44	25.4213	25.4534	25.3542	24.721	24.3207	24.6396
+	1.34843	0.853883	P62805	P62805	Histone H4	HIST1H4A	Color2 [A=255, R=169, G=169, B=169]	1	4					7	7	7	51.5	51.5	51.5	11.367	0	230.49	1794800000	78	26.416	27.3157	26.6506	25.8917	25.7562	26.1729
+	1.46064	0.866463	P16403	P16403	Histone H1.2	HIST1H1C	Color2 [A=255, R=169, G=169, B=169]	1	4					18	18	8	38.5	38.5	15.5	21.364	0	157.87	172810000000	391	30.1675	29.863	30.4834	29.6827	29.2712	28.9605
+	3.35498	1.05935	Q5VTE0;P68104;Q05639	Q5VTE0;P68104;Q05639	Putative elongation factor 1-alpha-like 3;Elongation factor 1-alpha 1;Elongation factor 1-alpha 2	EEF1A1P5;EEF1A1;EEF1A2	Color2 [A=255, R=169, G=169, B=169]	1	4					9	9	9	23.6	23.6	23.6	50.184	0	33.752	467860000	49	24.3398	24.0834	24.1257	23.2112	23.0085	23.1512
+	1.90978	1.30969	P06733;P13929;P09104	P06733	Alpha-enolase	ENO1	Color2 [A=255, R=169, G=169, B=169]	1	4					8	8	8	19.8	19.8	19.8	47.168	0	51.57	274090000	37	22.5044	22.9675	23.0419	22.0266	21.3326	21.2255
+	1.46081	1.33363	P53999	P53999	Activated RNA polymerase II transcriptional coactivator p15	SUB1	Color2 [A=255, R=169, G=169, B=169]	1	4					6	6	6	34.6	34.6	34.6	14.395	0	23.825	989960000	26	27.9555	27.1149	27.2264	26.5372	26.3106	25.4481
+	1.56177	1.37723	O76021	O76021	Ribosomal L1 domain-containing protein 1	RSL1D1	Color2 [A=255, R=169, G=169, B=169]	1	4					12	12	12	26.7	26.7	26.7	54.972	0	21.085	226750000	32	22.1601	23.3443	22.6941	21.393	20.9611	21.7127
+	1.78704	1.42771	Q9UQ35	Q9UQ35	Serine/arginine repetitive matrix protein 2	SRRM2	Color2 [A=255, R=169, G=169, B=169]	1	4					10	10	10	4.2	4.2	4.2	299.61	0	323.31	2004400000	70	28.1613	28.8995	28.7569	27.1288	26.7235	27.6824
+	2.02736	2.15436	P35579;Q7Z406;REV__Q9UKV3	P35579	Myosin-9	MYH9	Color2 [A=255, R=169, G=169, B=169]	1	4					52	52	43	28.1	28.1	23.9	226.53	0	323.31	1698100000	198	22.6198	23.072	22.1762	20.5865	19.7594	21.0592
+	0.825725	3.10207	Q16777;Q6FI13;Q99878;Q96KK5;Q9BTM1;Q93077;Q7L7L0;P20671;P0C0S8;P04908;Q71UI9;P0C0S5;Q96QV6;P16104;Q8IUE6	Q16777;Q6FI13;Q99878;Q96KK5;Q9BTM1;Q93077;Q7L7L0;P20671;P0C0S8;P04908;Q71UI9;P0C0S5;Q96QV6;P16104	Histone H2A type 2-C;Histone H2A type 2-A;Histone H2A type 1-J;Histone H2A type 1-H;Histone H2A.J;Histone H2A type 1-C;Histone H2A type 3;Histone H2A type 1-D;Histone H2A type 1;Histone H2A type 1-B/E;Histone H2A.V;Histone H2A.Z;Histone H2A type 1-A;Histone H2AX	HIST2H2AC;HIST2H2AA3;HIST1H2AJ;HIST1H2AH;H2AFJ;HIST1H2AC;HIST3H2A;HIST1H2AD;HIST1H2AG;HIST1H2AB;H2AFV;H2AFZ;HIST1H2AA;H2AFX	Color2 [A=255, R=169, G=169, B=169]	1	4					4	4	4	49.6	49.6	49.6	13.988	0	80.408	748220000	28	25.3959	26.0275	25.6738	23.9353	19.1621	24.6937
+	0.784661	3.20776	Q9UPN3	Q9UPN3	Microtubule-actin cross-linking factor 1, isoforms 1/2/3/5	MACF1	Color2 [A=255, R=169, G=169, B=169]	1	4					1	1	1	0.2	0.2	0.2	838.3	0.001938	1.9741	2417400000	14	28.3409	27.875	28.0007	26.3456	21.1294	27.1183
	0.773733	-1.55918	Q9UNX3;P61254	Q9UNX3;P61254	60S ribosomal protein L26-like 1;60S ribosomal protein L26	RPL26L1;RPL26	Color2 [A=255, R=169, G=169, B=169]	1	4					5	5	5	22.8	22.8	22.8	17.256	0	17.631	153890000	19	19.627	19.7918	22.4789	22.0414	22.1935	22.3403
	0.461286	-1.47879	Q9UH17;P31941	Q9UH17;P31941	DNA dC->dU-editing enzyme APOBEC-3B;DNA dC->dU-editing enzyme APOBEC-3A	APOBEC3B;APOBEC3A	Color2 [A=255, R=169, G=169, B=169]	1	4					4	4	3	12.8	12.8	8.6	45.924	0	8.1419	142840000	14	24.0501	20.2958	24.4819	24.7565	23.6477	24.8599
	0.744035	-1.20966	P42704;Q9NP80	P42704	Leucine-rich PPR motif-containing protein, mitochondrial	LRPPRC	Color2 [A=255, R=169, G=169, B=169]	1	4					29	29	29	24.6	24.6	24.6	157.9	0	152.11	316170000	51	20.073	20.0212	21.7317	22.1724	22.4346	20.8478
	0.34919	-1.16734	Q9BQE3;P68363;Q71U36;Q13748;P68366;Q9NY65;Q6PEY2;Q9H853;A6NHL2	Q9BQE3;P68363;Q71U36;Q13748;P68366;Q9NY65;Q6PEY2	Tubulin alpha-1C chain;Tubulin alpha-1B chain;Tubulin alpha-1A chain;Tubulin alpha-3C/D chain;Tubulin alpha-4A chain;Tubulin alpha-8 chain;Tubulin alpha-3E chain	TUBA1C;TUBA1B;TUBA1A;TUBA3C;TUBA4A;TUBA8;TUBA3E	Color2 [A=255, R=169, G=169, B=169]	1	4					9	9	9	29.6	29.6	29.6	49.895	0	108.03	347870000	32	23.8998	19.9206	24.1701	23.6005	24.2192	23.6729
	0.229687	-1.0094	Q7Z6E9	Q7Z6E9	E3 ubiquitin-protein ligase RBBP6	RBBP6	Color2 [A=255, R=169, G=169, B=169]	1	4					40	40	40	21.3	21.3	21.3	201.56	0	256.6	3178300000	177	27.7603	22.422	27.3876	26.9644	26.9046	26.7291
	0.543996	-0.979351	P18124	P18124	60S ribosomal protein L7	RPL7	Color2 [A=255, R=169, G=169, B=169]	1	4					6	6	6	26.2	26.2	26.2	29.225	0	8.5481	184790000	13	22.7577	20.78	20.1487	22.2819	21.9664	22.3761
	0.584913	-0.965555	Q13435	Q13435	Splicing factor 3B subunit 2	SF3B2	Color2 [A=255, R=169, G=169, B=169]	1	4					22	22	22	31.6	31.6	31.6	100.23	0	92.155	704580000	59	21.279	19.8694	20.4634	22.0139	22.212	20.2825
	0.687672	-0.871346	P02545	P02545	Prelamin-A/C;Lamin-A/C	LMNA	Color2 [A=255, R=169, G=169, B=169]	1	4					45	45	43	59.6	59.6	58.3	74.139	0	323.31	6361600000	255	26.5905	25.5454	26.3302	27.22	27.7507	26.1095
	0.294357	-0.662122	Q15287	Q15287	RNA-binding protein with serine-rich domain 1	RNPS1	Color2 [A=255, R=169, G=169, B=169]	1	4					3	3	3	11.5	11.5	11.5	34.208	0	7.1847	79672000	9	23.6409	21.9591	20.4876	22.7436	22.6578	22.6725
	0.475755	-0.629986	P78527	P78527	DNA-dependent protein kinase catalytic subunit	PRKDC	Color2 [A=255, R=169, G=169, B=169]	1	4					45	45	45	13.8	13.8	13.8	469.08	0	164.22	319860000	70	21.9678	20.5187	21.5293	21.6385	22.7303	21.537
	0.482161	-0.519656	Q9NP64	Q9NP64	Nucleolar protein of 40 kDa	ZCCHC17	Color2 [A=255, R=169, G=169, B=169]	1	4					14	14	14	56.4	56.4	56.4	27.569	0	236.31	9397100000	143	29.0029	28.6241	28.8387	29.8629	29.7277	28.4341
	0.510591	-0.50621	Q06787	Q06787	Fragile X mental retardation protein 1	FMR1	Color2 [A=255, R=169, G=169, B=169]	1	4					4	4	3	5.2	5.2	4	71.174	0	4.3627	51180000	8	20.8577	21.8662	20.4047	21.6096	21.5786	21.4589
	0.843863	-0.495906	P08621	P08621	U1 small nuclear ribonucleoprotein 70 kDa	SNRNP70	Color2 [A=255, R=169, G=169, B=169]	1	4					8	8	8	17.4	17.4	17.4	51.556	0	12.881	134990000	15	21.569	21.8541	22.2544	22.3981	22.7072	22.06
	0.745856	-0.372819	P12236	P12236	ADP/ATP translocase 3;ADP/ATP translocase 3, N-terminally processed	SLC25A6	Color2 [A=255, R=169, G=169, B=169]	1	4					13	13	4	43	43	15.4	32.866	0	41.752	1343400000	52	24.4575	24.6776	25.2088	25.0481	25.225	25.1893
	0.192561	-0.282797	O60832	O60832	H/ACA ribonucleoprotein complex subunit 4	DKC1	Color2 [A=255, R=169, G=169, B=169]	1	4					28	28	28	58.2	58.2	58.2	57.673	0	323.31	6087500000	173	23.4672	21.9703	23.6827	23.6229	23.2894	23.0564
	0.173354	-0.185383	P51149	P51149	Ras-related protein Rab-7a	RAB7A	Color2 [A=255, R=169, G=169, B=169]	1	4					6	6	6	33.3	33.3	33.3	23.489	0	11.08	85510000	21	21.3997	20.7885	20.0778	20.7576	20.8614	21.2031
	0.0778322	-0.11786	P08670;P17661;P41219;P14136;Q16352;P07196;P07197	P08670	Vimentin	VIM	Color2 [A=255, R=169, G=169, B=169]	1	4					44	44	40	80.9	80.9	75.8	53.651	0	323.31	20128000000	371	26.3576	27.9929	26.7811	26.9124	26.9924	27.5803
	0.0383886	-0.0488122	P38646	P38646	Stress-70 protein, mitochondrial	HSPA9	Color2 [A=255, R=169, G=169, B=169]	1	4					21	21	21	35.3	35.3	35.3	73.68	0	165.27	565530000	54	20.815	21.5148	20.0261	20.7777	20.9035	20.821
	0.0220255	-0.0287882	P09012;P08579	P09012	U1 small nuclear ribonucleoprotein A	SNRPA	Color2 [A=255, R=169, G=169, B=169]	1	4					3	3	3	12.8	12.8	12.8	31.279	0	6.199	70643000	5	20.6384	21.3853	21.8161	20.9544	21.8346	21.1371
	0.023815	-0.0215174	P15880	P15880	40S ribosomal protein S2	RPS2	Color2 [A=255, R=169, G=169, B=169]	1	4					5	5	5	17.4	17.4	17.4	31.324	0	5.3511	178290000	10	23.2792	23.7603	23.3773	23.0993	23.3869	23.9952
	0.00472865	0.00487518	Q71DI3;Q16695;P84243;P68431;Q6NXT2	Q71DI3;Q16695;P84243;P68431;Q6NXT2	Histone H3.2;Histone H3.1t;Histone H3.3;Histone H3.1;Histone H3.3C	HIST2H3A;HIST3H3;H3F3A;HIST1H3A;H3F3C	Color2 [A=255, R=169, G=169, B=169]	1	4					4	4	4	22.1	22.1	22.1	15.388	0	41.902	1787100000	36	26.2668	26.9123	25.7945	26.4514	26.1349	26.3727
	0.00738541	0.0296275	P08238;Q58FF8;Q58FF7;Q58FF6;Q58FG0	P08238	Heat shock protein HSP 90-beta	HSP90AB1	Color2 [A=255, R=169, G=169, B=169]	1	4					12	11	5	19.6	18	8.4	83.263	0	112.03	278270000	38	23.6001	24.3699	20.1653	22.993	22.1736	22.8799
	0.0428035	0.0384248	Q16778;P33778;P23527;P06899;Q8N257;Q6DRA6;Q6DN03	Q16778;P33778;P23527;P06899;Q8N257	Histone H2B type 2-E;Histone H2B type 1-B;Histone H2B type 1-O;Histone H2B type 1-J;Histone H2B type 3-B	HIST2H2BE;HIST1H2BB;HIST1H2BO;HIST1H2BJ;HIST3H2BB	Color2 [A=255, R=169, G=169, B=169]	1	4					6	6	2	41.3	41.3	7.9	13.92	0	323.31	3640900000	90	26.6068	27.5907	27.192	26.8846	27.1315	27.2581
	0.276985	0.0879593	P84103	P84103	Serine/arginine-rich splicing factor 3	SRSF3	Color2 [A=255, R=169, G=169, B=169]	1	4					8	8	7	36	36	27.4	19.329	0	83.006	1411900000	62	26.7365	26.6239	26.9871	26.5682	26.8057	26.7096
	0.108366	0.147321	P14625;Q58FF3	P14625	Endoplasmin	HSP90B1	Color2 [A=255, R=169, G=169, B=169]	1	4					20	20	19	30.3	30.3	28.8	92.468	0	115.66	432050000	72	20.7655	22.0106	20.572	20.897	21.3368	20.6724
	0.148479	0.151904	Q9BWF3	Q9BWF3	RNA-binding protein 4	RBM4	Color2 [A=255, R=169, G=169, B=169]	1	4					14	14	3	47.5	47.5	20.9	40.313	0	323.31	704380000	74	23.9862	22.791	23.6398	23.0735	23.5508	23.337
	0.179163	0.160931	Q13428	Q13428	Treacle protein	TCOF1	Color2 [A=255, R=169, G=169, B=169]	1	4					61	61	61	39.9	39.9	39.9	152.1	0	323.31	36563000000	585	26.4982	25.7548	26.0347	26.169	26.2274	25.4084
	0.190725	0.195527	P16401	P16401	Histone H1.5	HIST1H1B	Color2 [A=255, R=169, G=169, B=169]	1	4					12	11	11	33.6	29.6	29.6	22.58	0	323.31	107430000000	287	29.7835	28.8567	29.9571	29.606	29.4433	28.9614
	0.129566	0.452306	Q13247	Q13247	Serine/arginine-rich splicing factor 6	SRSF6	Color2 [A=255, R=169, G=169, B=169]	1	4					6	6	3	14.8	14.8	6.7	39.586	0	50.149	309560000	16	23.1825	23.416	23.2487	20.2709	24.0393	24.1799
	0.64403	0.729757	Q9NWB6	Q9NWB6	Arginine and glutamate-rich protein 1	ARGLU1	Color2 [A=255, R=169, G=169, B=169]	1	4					5	5	5	14.3	14.3	14.3	33.216	0	17.722	375020000	29	25.1654	25.7412	25.2571	23.9562	25.575	24.4433
	0.882837	1.02314	O75531	O75531	Barrier-to-autointegration factor;Barrier-to-autointegration factor, N-terminally processed	BANF1	Color2 [A=255, R=169, G=169, B=169]	1	4					4	4	4	50.6	50.6	50.6	10.058	0	28.765	1862900000	33	26.1819	25.9361	26.6576	26.1901	24.9952	24.5209

## Sheet: Reactome OMM1
Pathway identifier	Pathway name	#Entities found	#Entities total	Entities ratio	Entities pValue	-log10(p-value)	Entities FDR	#Reactions found	#Reactions total	Reactions ratio	Species identifier	Species name	Submitted entities found	Mapped entities	Found reaction identifiers
R-HSA-5389840	Mitochondrial translation elongation	15	94	0.00640632	1.11022e-16	15.9546	4.77396e-15	8	8	0.000617189	9606	Homo sapiens	MRPL49;MRPS18A;MRPL37;MRPL15;MRPL13;MRPL43;MRPL21;TUFM;MRPL22;MRPL44;MRPL4;MRPL20;MRPL2;MRPL51		R-HSA-5389842;R-HSA-5389857;R-HSA-5419268;R-HSA-5419269;R-HSA-5389845;R-HSA-5389848;R-HSA-5419279;R-HSA-5419261
R-HSA-72203	Processing of Capped Intron-Containing Pre-mRNA	35	256	0.017447	1.11022e-16	15.9546	4.77396e-15	30	32	0.00246875	9606	Homo sapiens	SF3B4;DDX5;DHX9;SRSF1;HNRNPU;HNRNPR;U2AF1;ELAVL1;PTBP1;U2AF2;TRA2B;PCBP1;DHX15;HNRNPA1;SRSF10;HNRNPA0;HNRNPA3;FUS;ALYREF;HNRNPL;HNRNPM;RBMXL1;HNRNPK;DDX39B;HNRNPH1;HNRNPF;HNRNPA2B1;SRSF2;HNRNPD;SRSF3;HNRNPH2;HNRNPC;SRSF6;SRSF7;RBMX;SRSF9		R-HSA-8849157;R-HSA-72130;R-HSA-159046;R-HSA-75079;R-HSA-75081;R-HSA-159050;R-HSA-75080;R-HSA-72139;R-HSA-75083;R-HSA-75082;R-HSA-72143;R-HSA-111439;R-HSA-77587;R-HSA-158481;R-HSA-158484;R-HSA-75097;R-HSA-75096;R-HSA-75098;R-HSA-77594;R-HSA-72160;R-HSA-72103;R-HSA-72107;R-HSA-158441;R-HSA-158447;R-HSA-72180;R-HSA-156661;R-HSA-72185;R-HSA-72124;R-HSA-72127;R-HSA-159101
R-HSA-72172	mRNA Splicing	34	196	0.0133579	1.11022e-16	15.9546	4.77396e-15	13	14	0.00108008	9606	Homo sapiens	SF3B4;DDX5;DHX9;SRSF1;HNRNPU;HNRNPR;U2AF1;ELAVL1;PTBP1;U2AF2;TRA2B;PCBP1;DHX15;HNRNPA1;SRSF10;HNRNPA0;HNRNPA3;FUS;ALYREF;HNRNPL;HNRNPM;RBMXL1;HNRNPK;HNRNPH1;HNRNPF;HNRNPA2B1;SRSF2;HNRNPD;SRSF3;HNRNPH2;HNRNPC;SRSF6;SRSF7;RBMX;SRSF9		R-HSA-72160;R-HSA-72130;R-HSA-75079;R-HSA-75081;R-HSA-75080;R-HSA-72139;R-HSA-72107;R-HSA-75083;R-HSA-75082;R-HSA-72143;R-HSA-156661;R-HSA-72124;R-HSA-72127
R-HSA-72163	mRNA Splicing - Major Pathway	34	185	0.0126082	1.11022e-16	15.9546	4.77396e-15	8	9	0.000694337	9606	Homo sapiens	SF3B4;DDX5;DHX9;SRSF1;HNRNPU;HNRNPR;U2AF1;ELAVL1;PTBP1;U2AF2;TRA2B;PCBP1;DHX15;HNRNPA1;SRSF10;HNRNPA0;HNRNPA3;FUS;ALYREF;HNRNPL;HNRNPM;RBMXL1;HNRNPK;HNRNPH1;HNRNPF;HNRNPA2B1;SRSF2;HNRNPD;SRSF3;HNRNPH2;HNRNPC;SRSF6;SRSF7;RBMX;SRSF9		R-HSA-72160;R-HSA-72130;R-HSA-156661;R-HSA-72139;R-HSA-72107;R-HSA-72124;R-HSA-72143;R-HSA-72127
R-HSA-8953854	Metabolism of RNA	46	782	0.0532952	1.11022e-16	15.9546	4.77396e-15	59	187	0.0144268	9606	Homo sapiens	SF3B4;DDX5;RPL3;RPL31;DHX9;SRSF1;DDX21;HNRNPU;HNRNPR;U2AF1;ELAVL1;PTBP1;U2AF2;KHSRP;TRA2B;PCBP1;DHX15;RPS2;RPL18;HNRNPA1;SRSF10;HNRNPA0;HNRNPA3;FUS;ALYREF;HNRNPL;HNRNPM;RBMXL1;HNRNPK;DDX39B;HNRNPH1;NCL;HNRNPF;HNRNPA2B1;SRSF2;HNRNPD;SRSF3;HNRNPH2;HNRNPC;SRSF6;SRSF7;RBMX;SRSF9		R-HSA-8849157;R-HSA-450434;R-HSA-77587;R-HSA-450580;R-HSA-158481;R-HSA-158484;R-HSA-77594;R-HSA-6790906;R-HSA-927889;R-HSA-927789;R-HSA-450466;R-HSA-450595;R-HSA-72103;R-HSA-450592;R-HSA-72107;R-HSA-517674;R-HSA-450494;R-HSA-450620;R-HSA-72124;R-HSA-72127;R-HSA-72130;R-HSA-159046;R-HSA-450499;R-HSA-75079;R-HSA-75081;R-HSA-159050;R-HSA-75080;R-HSA-72139;R-HSA-75083;R-HSA-75082;R-HSA-927813;R-HSA-7…
R-HSA-5368287	Mitochondrial translation	15	102	0.00695154	4.44089e-16	15.3525	1.59872e-14	16	17	0.00131153	9606	Homo sapiens	MRPL49;MRPS18A;MRPL37;MRPL15;MRPL13;MRPL43;MRPL21;TUFM;MRPL22;MRPL44;MRPL4;MRPL20;MRPL2;MRPL51		R-HSA-5389842;R-HSA-5419281;R-HSA-5368279;R-HSA-5389845;R-HSA-5389848;R-HSA-5389849;R-HSA-5419261;R-HSA-5419264;R-HSA-5389857;R-HSA-5419271;R-HSA-5419268;R-HSA-5419269;R-HSA-5419273;R-HSA-5419279;R-HSA-5389839;R-HSA-5419277
R-HSA-5419276	Mitochondrial translation termination	14	94	0.00640632	3.88578e-15	14.4105	1.16573e-13	5	5	0.000385743	9606	Homo sapiens	MRPL49;MRPS18A;MRPL37;MRPL15;MRPL13;MRPL43;MRPL21;MRPL22;MRPL44;MRPL4;MRPL20;MRPL2;MRPL51		R-HSA-5419264;R-HSA-5419281;R-HSA-5419271;R-HSA-5419273;R-HSA-5419277
R-HSA-5368286	Mitochondrial translation initiation	14	96	0.00654263	5.10703e-15	14.2918	1.3789e-13	3	4	0.000308594	9606	Homo sapiens	MRPL49;MRPS18A;MRPL37;MRPL15;MRPL13;MRPL43;MRPL21;MRPL22;MRPL44;MRPL4;MRPL20;MRPL2;MRPL51		R-HSA-5368279;R-HSA-5389849;R-HSA-5389839
R-HSA-72766	Translation	21	339	0.0231037	9.88098e-15	14.0052	2.37144e-13	40	99	0.00763771	9606	Homo sapiens	RPL3;RPL31;MRPL49;MRPS18A;MRPL37;MRPL15;MRPL13;MRPL43;MRPL21;TUFM;MRPL22;MRPL44;MRPL4;MRPL20;MRPL2;MRPL51;RPS2;RPL18		R-HSA-5389842;R-HSA-5419281;R-HSA-1799326;R-HSA-5368279;R-HSA-5389845;R-HSA-5389848;R-HSA-156808;R-HSA-5389849;R-HSA-5419264;R-HSA-5419271;R-HSA-156823;R-HSA-5419268;R-HSA-5419269;R-HSA-156826;R-HSA-5419273;R-HSA-157849;R-HSA-5419279;R-HSA-5389839;R-HSA-72671;R-HSA-5419277;R-HSA-72673;R-HSA-72672;R-HSA-72676;R-HSA-141671;R-HSA-156907;R-HSA-72619;R-HSA-141673;R-HSA-72621;R-HSA-5419261;R-HSA-156915…
R-HSA-72187	mRNA 3'-end processing	10	58	0.00395284	9.50584e-12	11.022	1.99623e-10	3	3	0.000231446	9606	Homo sapiens	DDX39B;U2AF2;ALYREF;SRSF1;SRSF2;SRSF3;U2AF1;SRSF6;SRSF7;SRSF9		R-HSA-8849157;R-HSA-72180;R-HSA-72185
R-HSA-73856	RNA Polymerase II Transcription Termination	10	67	0.00456621	3.82938e-11	10.4169	7.27582e-10	1	4	0.000308594	9606	Homo sapiens	DDX39B;U2AF2;ALYREF;SRSF1;SRSF2;SRSF3;U2AF1;SRSF6;SRSF7;SRSF9		R-HSA-72180
R-HSA-159236	Transport of Mature mRNA derived from an Intron-Containing Transcript	10	81	0.00552034	2.36616e-10	9.62596	4.25908e-09	4	4	0.000308594	9606	Homo sapiens	DDX39B;U2AF2;ALYREF;SRSF1;SRSF2;SRSF3;U2AF1;SRSF6;SRSF7;SRSF9		R-HSA-75097;R-HSA-75096;R-HSA-75098;R-HSA-159101
R-HSA-72202	Transport of Mature Transcript to Cytoplasm	10	90	0.00613371	6.46071e-10	9.18972	1.03371e-08	13	13	0.00100293	9606	Homo sapiens	DDX39B;U2AF2;ALYREF;SRSF1;SRSF2;SRSF3;U2AF1;SRSF6;SRSF7;SRSF9		R-HSA-159046;R-HSA-159050;R-HSA-158441;R-HSA-158447;R-HSA-111439;R-HSA-77587;R-HSA-158481;R-HSA-158484;R-HSA-75097;R-HSA-75096;R-HSA-75098;R-HSA-77594;R-HSA-159101
R-HSA-8950505	Gene and protein expression by JAK-STAT signaling after Interleukin-12 stimulation	8	73	0.00497512	3.96776e-08	7.40146	5.95163e-07	4	36	0.00277735	9606	Homo sapiens	HSPA9;HNRNPDL;HNRNPF;HNRNPA2B1		R-HSA-8950684;R-HSA-8950415;R-HSA-8950292;R-HSA-8950389
R-HSA-6803529	FGFR2 alternative splicing	6	28	0.00190827	4.37323e-08	7.3592	6.12252e-07	4	4	0.000308594	9606	Homo sapiens	HNRNPM;PTBP1;HNRNPH1;FUS;HNRNPF;HNRNPA1		R-HSA-6803527;R-HSA-6803523;R-HSA-6803838;R-HSA-6803836
R-HSA-9020591	Interleukin-12 signaling	8	84	0.0057248	1.1486e-07	6.93983	1.49318e-06	4	56	0.00432032	9606	Homo sapiens	HSPA9;HNRNPDL;HNRNPF;HNRNPA2B1		R-HSA-8950684;R-HSA-8950415;R-HSA-8950292;R-HSA-8950389
R-HSA-447115	Interleukin-12 family signaling	8	96	0.00654263	3.13125e-07	6.50428	3.7575e-06	4	114	0.00879494	9606	Homo sapiens	HSPA9;HNRNPDL;HNRNPF;HNRNPA2B1		R-HSA-8950684;R-HSA-8950415;R-HSA-8950292;R-HSA-8950389
R-HSA-5654738	Signaling by FGFR2	6	88	0.00599741	3.05612e-05	4.51483	0.000366734	4	46	0.00354884	9606	Homo sapiens	HNRNPM;PTBP1;HNRNPH1;FUS;HNRNPF;HNRNPA1		R-HSA-6803527;R-HSA-6803523;R-HSA-6803838;R-HSA-6803836
R-HSA-72165	mRNA Splicing - Minor Pathway	5	56	0.00381653	4.09425e-05	4.38783	0.00042602	5	5	0.000385743	9606	Homo sapiens	SF3B4;SRSF1;SRSF2;SRSF6;SRSF7		R-HSA-75079;R-HSA-75081;R-HSA-75080;R-HSA-75083;R-HSA-75082
R-HSA-6791226	Major pathway of rRNA processing in the nucleolus and cytosol	8	189	0.0128808	4.2602e-05	4.37057	0.00042602	7	7	0.00054004	9606	Homo sapiens	RPL3;RPL31;NCL;DDX21;RPS2;RPL18		R-HSA-6791223;R-HSA-6791222;R-HSA-6791221;R-HSA-6791219;R-HSA-6791218;R-HSA-6791228;R-HSA-6791227
R-HSA-3371599	Defective HLCS causes multiple carboxylase deficiency	3	10	0.000681524	4.58671e-05	4.3385	0.000458671	2	4	0.000308594	9606	Homo sapiens	PC;PCCA;PCCB		R-HSA-9035988;R-HSA-9035990
R-HSA-156902	Peptide chain elongation	6	97	0.00661078	5.22412e-05	4.28199	0.00047017	4	5	0.000385743	9606	Homo sapiens	RPL3;RPL31;RPS2;RPL18		R-HSA-156915;R-HSA-156912;R-HSA-156923;R-HSA-156907
R-HSA-975956	Nonsense Mediated Decay (NMD) independent of the Exon Junction Complex (EJC)	6	101	0.00688339	6.51673e-05	4.18597	0.000586505	1	1	7.71486e-05	9606	Homo sapiens	RPL3;RPL31;RPS2;RPL18		R-HSA-927789
R-HSA-156842	Eukaryotic Translation Elongation	6	102	0.00695154	6.87674e-05	4.16262	0.000593522	4	9	0.000694337	9606	Homo sapiens	RPL3;RPL31;RPS2;RPL18		R-HSA-156915;R-HSA-156912;R-HSA-156923;R-HSA-156907
R-HSA-3323169	Defects in biotin (Btn) metabolism	3	12	0.000817829	7.84945e-05	4.10516	0.000593522	2	6	0.000462892	9606	Homo sapiens	PC;PCCA;PCCB		R-HSA-9035988;R-HSA-9035990
R-HSA-8868773	rRNA processing in the nucleus and cytosol	8	207	0.0141075	7.99838e-05	4.097	0.000593522	8	15	0.00115723	9606	Homo sapiens	RPL3;RPL31;NCL;DDX21;RPS2;RPL18		R-HSA-6791223;R-HSA-6791222;R-HSA-6791221;R-HSA-6791219;R-HSA-6791218;R-HSA-6791228;R-HSA-6791227;R-HSA-6790906
R-HSA-72689	Formation of a pool of free 40S subunits	6	106	0.00722415	8.47888e-05	4.07166	0.000593522	2	2	0.000154297	9606	Homo sapiens	RPL3;RPL31;RPS2;RPL18		R-HSA-72673;R-HSA-72676
R-HSA-72764	Eukaryotic Translation Termination	6	106	0.00722415	8.47888e-05	4.07166	0.000593522	3	5	0.000385743	9606	Homo sapiens	RPL3;RPL31;RPS2;RPL18		R-HSA-141671;R-HSA-141691;R-HSA-141673
R-HSA-190236	Signaling by FGFR	6	107	0.00729231	8.92251e-05	4.04951	0.000624576	4	142	0.0109551	9606	Homo sapiens	HNRNPM;PTBP1;HNRNPH1;FUS;HNRNPF;HNRNPA1		R-HSA-6803527;R-HSA-6803523;R-HSA-6803838;R-HSA-6803836
R-HSA-2408557	Selenocysteine synthesis	6	113	0.00770122	0.000119879	3.92126	0.000754285	2	7	0.00054004	9606	Homo sapiens	RPL3;RPL31;RPS2;RPL18		R-HSA-2408529;R-HSA-5333615
R-HSA-192823	Viral mRNA Translation	6	114	0.00776937	0.000125714	3.90062	0.000754285	2	2	0.000154297	9606	Homo sapiens	RPL3;RPL31;RPS2;RPL18		R-HSA-192704;R-HSA-192841
R-HSA-9633012	Response of EIF2AK4 (GCN2) to amino acid deficiency	6	115	0.00783752	0.000131772	3.88018	0.000790635	4	16	0.00123438	9606	Homo sapiens	RPL3;RPL31;RPS2;RPL18		R-HSA-9633008;R-HSA-9633742;R-HSA-9634669;R-HSA-9633005
R-HSA-1799339	SRP-dependent cotranslational protein targeting to membrane	6	119	0.00811013	0.000158362	3.80035	0.000950169	5	5	0.000385743	9606	Homo sapiens	RPL3;RPL31;RPS2;RPL18		R-HSA-1799326;R-HSA-1799330;R-HSA-1799329;R-HSA-1799335;R-HSA-1799332
R-HSA-72706	GTP hydrolysis and joining of the 60S ribosomal subunit	6	120	0.00817829	0.00016563	3.78086	0.000986927	3	3	0.000231446	9606	Homo sapiens	RPL3;RPL31;RPS2;RPL18		R-HSA-72672;R-HSA-72619;R-HSA-72671
R-HSA-156827	L13a-mediated translational silencing of Ceruloplasmin expression	6	120	0.00817829	0.00016563	3.78086	0.000986927	2	3	0.000231446	9606	Homo sapiens	RPL3;RPL31;RPS2;RPL18		R-HSA-156823;R-HSA-156826
R-HSA-927802	Nonsense-Mediated Decay (NMD)	6	124	0.0084509	0.000197385	3.70469	0.000986927	5	6	0.000462892	9606	Homo sapiens	RPL3;RPL31;RPS2;RPL18		R-HSA-927836;R-HSA-927789;R-HSA-927832;R-HSA-927813;R-HSA-927889
R-HSA-975957	Nonsense Mediated Decay (NMD) enhanced by the Exon Junction Complex (EJC)	6	124	0.0084509	0.000197385	3.70469	0.000986927	4	5	0.000385743	9606	Homo sapiens	RPL3;RPL31;RPS2;RPL18		R-HSA-927836;R-HSA-927832;R-HSA-927813;R-HSA-927889
R-HSA-72312	rRNA processing	8	245	0.0166973	0.000250564	3.60108	0.00125282	8	21	0.00162012	9606	Homo sapiens	RPL3;RPL31;NCL;DDX21;RPS2;RPL18		R-HSA-6791223;R-HSA-6791222;R-HSA-6791221;R-HSA-6791219;R-HSA-6791218;R-HSA-6791228;R-HSA-6791227;R-HSA-6790906
R-HSA-72613	Eukaryotic Translation Initiation	6	130	0.00885981	0.000253834	3.59545	0.00126917	12	21	0.00162012	9606	Homo sapiens	RPL3;RPL31;RPS2;RPL18		R-HSA-72673;R-HSA-72672;R-HSA-72691;R-HSA-72676;R-HSA-156823;R-HSA-72697;R-HSA-156826;R-HSA-72619;R-HSA-156808;R-HSA-157849;R-HSA-72621;R-HSA-72671
R-HSA-72737	Cap-dependent Translation Initiation	6	130	0.00885981	0.000253834	3.59545	0.00126917	10	18	0.00138867	9606	Homo sapiens	RPL3;RPL31;RPS2;RPL18		R-HSA-72673;R-HSA-72672;R-HSA-72691;R-HSA-72676;R-HSA-72697;R-HSA-72619;R-HSA-156808;R-HSA-157849;R-HSA-72621;R-HSA-72671
R-HSA-196780	Biotin transport and metabolism	3	19	0.0012949	0.000301201	3.52114	0.00150601	4	13	0.00100293	9606	Homo sapiens	PC;PCCA;PCCB		R-HSA-3323111;R-HSA-2993802;R-HSA-3065959;R-HSA-2993447
R-HSA-168255	Influenza Infection	7	200	0.0136305	0.00040995	3.38727	0.00204975	3	59	0.00455177	9606	Homo sapiens	RPL3;RPL31;RPS2;RPL18;SLC25A6		R-HSA-192704;R-HSA-192841;R-HSA-168878
R-HSA-392499	Metabolism of proteins	29	2356	0.160567	0.000568538	3.24524	0.00284269	58	892	0.0688165	9606	Homo sapiens	DDX5;RPL3;RPL31;MRPL37;MRPL15;MRPL13;MRPL4;MRPL20;MRPL2;KHSRP;RPS2;RPL18;MRPL49;MRPS18A;SAFB;MRPL43;MRPL21;TUFM;MRPL22;MRPL44;PC;HNRNPK;MRPL51;VDAC1;HNRNPC;RAB7A		R-HSA-1799326;R-HSA-5368279;R-HSA-156808;R-HSA-8879123;R-HSA-156823;R-HSA-4655440;R-HSA-156826;R-HSA-3900194;R-HSA-4570463;R-HSA-157849;R-HSA-4551655;R-HSA-3900177;R-HSA-72619;R-HSA-3927824;R-HSA-72621;R-HSA-5419261;R-HSA-4570493;R-HSA-1799330;R-HSA-1799329;R-HSA-1799335;R-HSA-5696872;R-HSA-1799332;R-HSA-5389842;R-HSA-4085372;R-HSA-8870469;R-HSA-5419281;R-HSA-3108203;R-HSA-8870466;R-HSA-4570499;R…
R-HSA-168273	Influenza Viral RNA Transcription and Replication	6	176	0.0119948	0.00122363	2.91235	0.00489452	2	14	0.00108008	9606	Homo sapiens	RPL3;RPL31;RPS2;RPL18		R-HSA-192704;R-HSA-192841
R-HSA-1268020	Mitochondrial protein import	4	69	0.00470251	0.00124277	2.90561	0.00497106	11	14	0.00108008	9606	Homo sapiens	HSPA9;VDAC1;HSPD1;SLC25A6		R-HSA-1299475;R-HSA-1299478;R-HSA-1268022;R-HSA-1299476;R-HSA-1955380;R-HSA-1299482;R-HSA-1299481;R-HSA-1268025;R-HSA-1299480;R-HSA-1299487;R-HSA-8986181
R-HSA-2408522	Selenoamino acid metabolism	6	181	0.0123356	0.00140965	2.85089	0.00563861	2	33	0.0025459	9606	Homo sapiens	RPL3;RPL31;RPS2;RPL18		R-HSA-2408529;R-HSA-5333615
R-HSA-9010553	Regulation of expression of SLITs and ROBOs	6	183	0.0124719	0.00148983	2.82686	0.0059593	2	20	0.00154297	9606	Homo sapiens	RPL3;RPL31;RPS2;RPL18		R-HSA-9014652;R-HSA-9014610
R-HSA-8869496	TFAP2A acts as a transcriptional repressor during retinoic acid induced cell differentiation	2	9	0.000613371	0.00171951	2.7646	0.00687804	2	7	0.00054004	9606	Homo sapiens	HSPD1		R-HSA-8869558;R-HSA-8869542
R-HSA-3296482	Defects in vitamin and cofactor metabolism	3	42	0.0028624	0.00291238	2.53575	0.0116495	2	22	0.00169727	9606	Homo sapiens	PC;PCCA;PCCB		R-HSA-9035988;R-HSA-9035990
R-HSA-3899300	SUMOylation of transcription cofactors	3	44	0.00299871	0.00331659	2.47931	0.0132663	7	27	0.00208301	9606	Homo sapiens	DDX5;PC;SAFB		R-HSA-4085372;R-HSA-3108203;R-HSA-3900194;R-HSA-3900177;R-HSA-3927824;R-HSA-4085347;R-HSA-3108209
R-HSA-450531	Regulation of mRNA stability by proteins that bind AU-rich elements	4	93	0.00633817	0.00363276	2.43976	0.014531	16	26	0.00200586	9606	Homo sapiens	KHSRP;HNRNPD;ELAVL1		R-HSA-450533;R-HSA-450434;R-HSA-450466;R-HSA-450595;R-HSA-450499;R-HSA-450592;R-HSA-517674;R-HSA-517705;R-HSA-450550;R-HSA-450422;R-HSA-450551;R-HSA-450580;R-HSA-450387;R-HSA-451152;R-HSA-450494;R-HSA-450620
R-HSA-71032	Propionyl-CoA catabolism	2	14	0.000954133	0.00407154	2.39024	0.0162861	1	3	0.000231446	9606	Homo sapiens	PCCA;PCCB		R-HSA-71031
R-HSA-4570464	SUMOylation of RNA binding proteins	3	51	0.00347577	0.00499433	2.30152	0.0199773	2	4	0.000308594	9606	Homo sapiens	HNRNPK;PC;HNRNPC		R-HSA-4570499;R-HSA-4570493
R-HSA-376176	Signaling by ROBO receptors	6	235	0.0160158	0.00507226	2.2948	0.0202891	2	60	0.00462892	9606	Homo sapiens	RPL3;RPL31;RPS2;RPL18		R-HSA-9014652;R-HSA-9014610
R-HSA-3108232	SUMO E3 ligases SUMOylate target proteins	5	183	0.0124719	0.00786806	2.10413	0.0236042	13	131	0.0101065	9606	Homo sapiens	DDX5;HNRNPK;PC;HNRNPC;SAFB		R-HSA-4085372;R-HSA-4551655;R-HSA-3108203;R-HSA-4570499;R-HSA-3900177;R-HSA-4551727;R-HSA-3927824;R-HSA-4655440;R-HSA-4570493;R-HSA-3900194;R-HSA-4570463;R-HSA-4085347;R-HSA-3108209
R-HSA-2990846	SUMOylation	5	192	0.0130853	0.00954793	2.02009	0.0286438	13	140	0.0108008	9606	Homo sapiens	DDX5;HNRNPK;PC;HNRNPC;SAFB		R-HSA-4085372;R-HSA-4551655;R-HSA-3108203;R-HSA-4570499;R-HSA-3900177;R-HSA-4551727;R-HSA-3927824;R-HSA-4655440;R-HSA-4570493;R-HSA-3900194;R-HSA-4570463;R-HSA-4085347;R-HSA-3108209
R-HSA-180897	Vpr-mediated induction of apoptosis by mitochondrial outer membrane permeabilization	1	4	0.00027261	0.0263656	1.57896	0.0790967	1	2	0.000154297	9606	Homo sapiens	SLC25A6		R-HSA-180905
R-HSA-168277	Influenza Virus Induced Apoptosis	1	4	0.00027261	0.0263656	1.57896	0.0790967	1	2	0.000154297	9606	Homo sapiens	SLC25A6		R-HSA-168878
R-HSA-9609507	Protein localization	4	170	0.0115859	0.0275874	1.55929	0.0827621	11	53	0.00408888	9606	Homo sapiens	HSPA9;VDAC1;HSPD1;SLC25A6		R-HSA-1299475;R-HSA-1299478;R-HSA-1268022;R-HSA-1299476;R-HSA-1955380;R-HSA-1299482;R-HSA-1299481;R-HSA-1268025;R-HSA-1299480;R-HSA-1299487;R-HSA-8986181
R-HSA-77289	Mitochondrial Fatty Acid Beta-Oxidation	3	105	0.007156	0.0337291	1.472	0.101187	13	47	0.00362598	9606	Homo sapiens	HADHA;PCCA;PCCB		R-HSA-77283;R-HSA-77321;R-HSA-77329;R-HSA-77301;R-HSA-71031;R-HSA-77271;R-HSA-77303;R-HSA-77304;R-HSA-109339;R-HSA-77277;R-HSA-77309;R-HSA-77340;R-HSA-109342
R-HSA-176033	Interactions of Vpr with host cellular proteins	2	47	0.00320316	0.0398243	1.39985	0.119473	3	4	0.000308594	9606	Homo sapiens	BANF1;SLC25A6		R-HSA-180627;R-HSA-180905;R-HSA-180622
R-HSA-3134963	DEx/H-box helicases activate type I IFN and inflammatory cytokines production	1	7	0.000477067	0.0456871	1.34021	0.137061	3	5	0.000385743	9606	Homo sapiens	DHX9		R-HSA-9604480;R-HSA-3134954;R-HSA-3134953
R-HSA-9636569	Suppression of autophagy	1	7	0.000477067	0.0456871	1.34021	0.137061	1	2	0.000154297	9606	Homo sapiens	RAB7A		R-HSA-9636564
R-HSA-8849468	PTK6 Regulates Proteins Involved in RNA Processing	1	7	0.000477067	0.0456871	1.34021	0.137061	3	7	0.00054004	9606	Homo sapiens	KHDRBS1		R-HSA-8848993;R-HSA-8848975;R-HSA-8848939
R-HSA-8864260	Transcriptional regulation by the AP-2 (TFAP2) family of transcription factors	2	52	0.00354392	0.0477228	1.32127	0.137421	2	44	0.00339454	9606	Homo sapiens	HSPD1		R-HSA-8869558;R-HSA-8869542
R-HSA-72695	Formation of the ternary complex, and subsequently, the 43S complex	2	54	0.00368023	0.0510294	1.29218	0.137421	1	3	0.000231446	9606	Homo sapiens	RPS2		R-HSA-72691
R-HSA-1592230	Mitochondrial biogenesis	3	127	0.00865535	0.0538317	1.26896	0.137421	2	36	0.00277735	9606	Homo sapiens	HSPA9;SSBP1		R-HSA-8949609;R-HSA-1592241
R-HSA-450408	AUF1 (hnRNP D0) binds and destabilizes mRNA	2	56	0.00381653	0.054416	1.26427	0.137421	4	4	0.000308594	9606	Homo sapiens	HNRNPD		R-HSA-450551;R-HSA-450580;R-HSA-450434;R-HSA-450466
R-HSA-177539	Autointegration results in viral DNA circles	1	9	0.000613371	0.0583568	1.23391	0.137421	2	2	0.000154297	9606	Homo sapiens	BANF1		R-HSA-175250;R-HSA-164845
R-HSA-175567	Integration of viral DNA into host genomic DNA	1	9	0.000613371	0.0583568	1.23391	0.137421	1	3	0.000231446	9606	Homo sapiens	BANF1		R-HSA-175108
R-HSA-449147	Signaling by Interleukins	8	639	0.0435494	0.064349	1.19146	0.137421	4	490	0.0378028	9606	Homo sapiens	HSPA9;HNRNPDL;HNRNPF;HNRNPA2B1		R-HSA-8950684;R-HSA-8950415;R-HSA-8950292;R-HSA-8950389
R-HSA-72649	Translation initiation complex formation	2	62	0.00422545	0.0650296	1.18689	0.137421	2	2	0.000154297	9606	Homo sapiens	RPS2		R-HSA-156808;R-HSA-157849
R-HSA-72702	Ribosomal scanning and start codon recognition	2	64	0.00436175	0.0687103	1.16298	0.137421	2	2	0.000154297	9606	Homo sapiens	RPS2		R-HSA-72697;R-HSA-72621
R-HSA-72662	Activation of the mRNA upon binding of the cap-binding complex and eIFs, and subsequent binding to 43S	2	66	0.00449806	0.0724582	1.13991	0.144916	2	6	0.000462892	9606	Homo sapiens	RPS2		R-HSA-156808;R-HSA-157849
R-HSA-450520	HuR (ELAVL1) binds and stabilizes mRNA	1	12	0.000817829	0.0770498	1.11323	0.1541	7	7	0.00054004	9606	Homo sapiens	ELAVL1		R-HSA-450550;R-HSA-450533;R-HSA-450595;R-HSA-450387;R-HSA-450494;R-HSA-517674;R-HSA-517705
R-HSA-164843	2-LTR circle formation	1	13	0.000885981	0.0831988	1.07988	0.166398	1	3	0.000231446	9606	Homo sapiens	BANF1		R-HSA-175174
R-HSA-2262752	Cellular responses to stress	8	691	0.0470933	0.0913128	1.03947	0.182626	12	227	0.0175127	9606	Homo sapiens	HSPA9;RPL3;PC;RPL31;RPS2;RPL18		R-HSA-3229089;R-HSA-3223200;R-HSA-9633008;R-HSA-5251955;R-HSA-5251942;R-HSA-5251959;R-HSA-5252041;R-HSA-9633742;R-HSA-9634669;R-HSA-9633005;R-HSA-5252079;R-HSA-3229102
R-HSA-162592	Integration of provirus	1	15	0.00102229	0.0953754	1.02056	0.190751	10	14	0.00108008	9606	Homo sapiens	BANF1		R-HSA-175250;R-HSA-164514;R-HSA-8951690;R-HSA-175174;R-HSA-175108;R-HSA-164522;R-HSA-173115;R-HSA-162590;R-HSA-164845;R-HSA-175117
R-HSA-180689	APOBEC3G mediated resistance to HIV-1 infection	1	15	0.00102229	0.0953754	1.02056	0.190751	1	3	0.000231446	9606	Homo sapiens	BANF1		R-HSA-180630
R-HSA-418359	Reduction of cytosolic Ca++ levels	1	15	0.00102229	0.0953754	1.02056	0.190751	1	3	0.000231446	9606	Homo sapiens	HNRNPA3		R-HSA-418309
R-HSA-77305	Beta oxidation of palmitoyl-CoA to myristoyl-CoA	1	16	0.00109044	0.101404	0.993947	0.196065	3	4	0.000308594	9606	Homo sapiens	HADHA		R-HSA-77301;R-HSA-77303;R-HSA-77304
R-HSA-77285	Beta oxidation of myristoyl-CoA to lauroyl-CoA	1	16	0.00109044	0.101404	0.993947	0.196065	3	4	0.000308594	9606	Homo sapiens	HADHA		R-HSA-77283;R-HSA-77271;R-HSA-77277
R-HSA-4655427	SUMOylation of DNA methylation proteins	1	16	0.00109044	0.101404	0.993947	0.196065	1	3	0.000231446	9606	Homo sapiens	PC		R-HSA-4655440
R-HSA-8953897	Cellular responses to external stimuli	8	709	0.04832	0.101983	0.991473	0.196065	12	258	0.0199043	9606	Homo sapiens	HSPA9;RPL3;PC;RPL31;RPS2;RPL18		R-HSA-3229089;R-HSA-3223200;R-HSA-9633008;R-HSA-5251955;R-HSA-5251942;R-HSA-5251959;R-HSA-5252041;R-HSA-9633742;R-HSA-9634669;R-HSA-9633005;R-HSA-5252079;R-HSA-3229102
R-HSA-77310	Beta oxidation of lauroyl-CoA to decanoyl-CoA-CoA	1	18	0.00122674	0.113341	0.945614	0.196065	1	4	0.000308594	9606	Homo sapiens	HADHA		R-HSA-77309
R-HSA-77348	Beta oxidation of octanoyl-CoA to hexanoyl-CoA	1	18	0.00122674	0.113341	0.945614	0.196065	1	4	0.000308594	9606	Homo sapiens	HADHA		R-HSA-77329
R-HSA-77350	Beta oxidation of hexanoyl-CoA to butanoyl-CoA	1	18	0.00122674	0.113341	0.945614	0.196065	1	4	0.000308594	9606	Homo sapiens	HADHA		R-HSA-77321
R-HSA-1482798	Acyl chain remodeling of CL	1	18	0.00122674	0.113341	0.945614	0.196065	1	12	0.000925783	9606	Homo sapiens	HADHA		R-HSA-1482775
R-HSA-2151201	Transcriptional activation of mitochondrial biogenesis	2	87	0.00592926	0.1153	0.93817	0.196065	1	32	0.00246875	9606	Homo sapiens	SSBP1		R-HSA-1592241
R-HSA-1810476	RIP-mediated NFkB activation via ZBP1	1	19	0.0012949	0.11925	0.92354	0.196065	1	4	0.000308594	9606	Homo sapiens	DHX9		R-HSA-9604480
R-HSA-8876725	Protein methylation	1	19	0.0012949	0.11925	0.92354	0.196065	1	9	0.000694337	9606	Homo sapiens	RPS2		R-HSA-8879123
R-HSA-450604	KSRP (KHSRP) binds and destabilizes mRNA	1	20	0.00136305	0.125121	0.902669	0.196065	5	5	0.000385743	9606	Homo sapiens	KHSRP		R-HSA-450422;R-HSA-450499;R-HSA-451152;R-HSA-450592;R-HSA-450620
R-HSA-77288	mitochondrial fatty acid beta-oxidation of unsaturated fatty acids	1	21	0.0014312	0.130953	0.882885	0.196065	2	6	0.000462892	9606	Homo sapiens	HADHA		R-HSA-109339;R-HSA-109342
R-HSA-77346	Beta oxidation of decanoyl-CoA to octanoyl-CoA-CoA	1	21	0.0014312	0.130953	0.882885	0.196065	1	5	0.000385743	9606	Homo sapiens	HADHA		R-HSA-77340
R-HSA-5205685	PINK1-PRKN Mediated Mitophagy	1	22	0.00149935	0.136746	0.864084	0.196065	4	8	0.000617189	9606	Homo sapiens	VDAC1		R-HSA-5205663;R-HSA-5205673;R-HSA-5205682;R-HSA-5205649
R-HSA-9682706	Replication of the SARS-CoV-1 genome	1	22	0.00149935	0.136746	0.864084	0.196065	1	22	0.00169727	9606	Homo sapiens	DDX5		R-HSA-9682631
R-HSA-9679514	Genome Replication and Transcription	1	22	0.00149935	0.136746	0.864084	0.196065	1	27	0.00208301	9606	Homo sapiens	DDX5		R-HSA-9682631
R-HSA-1606322	ZBP1(DAI) mediated induction of type I IFNs	1	23	0.0015675	0.142502	0.84618	0.196065	1	10	0.000771486	9606	Homo sapiens	DHX9		R-HSA-9604480
R-HSA-6804760	Regulation of TP53 Activity through Methylation	1	23	0.0015675	0.142502	0.84618	0.196065	1	12	0.000925783	9606	Homo sapiens	SRSF6		R-HSA-3222116
R-HSA-162594	Early Phase of HIV Life Cycle	1	25	0.00170381	0.153898	0.812766	0.196065	10	38	0.00293165	9606	Homo sapiens	BANF1		R-HSA-175250;R-HSA-164514;R-HSA-8951690;R-HSA-175174;R-HSA-175108;R-HSA-164522;R-HSA-173115;R-HSA-162590;R-HSA-164845;R-HSA-175117
R-HSA-73857	RNA Polymerase II Transcription	15	1693	0.115382	0.155971	0.806957	0.196065	6	885	0.0682765	9606	Homo sapiens	ALYREF;SRSF1;U2AF1;HSPD1;HADHA;PC;DDX39B;U2AF2;SRSF2;SRSF3;SRSF6;SRSF7;SRSF9		R-HSA-8869558;R-HSA-8869542;R-HSA-72180;R-HSA-3222116;R-HSA-8937989;R-HSA-975040
R-HSA-9636383	Prevention of phagosomal-lysosomal fusion	1	26	0.00177196	0.15954	0.797129	0.196065	1	11	0.000848634	9606	Homo sapiens	RAB7A		R-HSA-9636684
R-HSA-2995383	Initiation of Nuclear Envelope (NE) Reformation	1	27	0.00184011	0.165145	0.782134	0.196065	2	7	0.00054004	9606	Homo sapiens	BANF1		R-HSA-2995388;R-HSA-2995376
R-HSA-8949215	Mitochondrial calcium ion transport	1	27	0.00184011	0.165145	0.782134	0.196065	1	10	0.000771486	9606	Homo sapiens	VDAC1		R-HSA-8949145
R-HSA-74160	Gene expression (Transcription)	16	1851	0.12615	0.168633	0.773058	0.196065	9	996	0.07684	9606	Homo sapiens	ALYREF;SRSF1;DDX21;U2AF1;HSPD1;HADHA;PC;DDX39B;U2AF2;SRSF2;SRSF3;SRSF6;SRSF7;SRSF9		R-HSA-8869558;R-HSA-8869542;R-HSA-5250930;R-HSA-5250947;R-HSA-72180;R-HSA-3222116;R-HSA-5250938;R-HSA-8937989;R-HSA-975040
R-HSA-8949613	Cristae formation	1	31	0.00211272	0.187197	0.727702	0.196065	1	2	0.000154297	9606	Homo sapiens	HSPA9		R-HSA-8949609
R-HSA-5205647	Mitophagy	1	31	0.00211272	0.187197	0.727702	0.196065	4	15	0.00115723	9606	Homo sapiens	VDAC1		R-HSA-5205663;R-HSA-5205673;R-HSA-5205682;R-HSA-5205649
R-HSA-9637687	Suppression of phagosomal maturation	1	32	0.00218088	0.192619	0.715301	0.196065	1	17	0.00131153	9606	Homo sapiens	RAB7A		R-HSA-9636684
R-HSA-422475	Axon guidance	6	584	0.039801	0.196065	0.707599	0.196065	2	297	0.0229131	9606	Homo sapiens	RPL3;RPL31;RPS2;RPL18		R-HSA-9014652;R-HSA-9014610
R-HSA-83936	Transport of nucleosides and free purine and pyrimidine bases across the plasma membrane	1	33	0.00224903	0.198005	0.703324	0.198005	1	16	0.00123438	9606	Homo sapiens	SLC25A6		R-HSA-163215
R-HSA-380994	ATF4 activates genes in response to endoplasmic reticulum stress	1	34	0.00231718	0.203356	0.691743	0.203356	1	7	0.00054004	9606	Homo sapiens	KHSRP		R-HSA-517731
R-HSA-418360	Platelet calcium homeostasis	1	35	0.00238533	0.208671	0.680537	0.208671	1	8	0.000617189	9606	Homo sapiens	HNRNPA3		R-HSA-418309
R-HSA-159227	Transport of the SLBP independent Mature mRNA	1	39	0.00265794	0.229584	0.639058	0.229584	3	3	0.000231446	9606	Homo sapiens	ALYREF		R-HSA-158481;R-HSA-158484;R-HSA-111439
R-HSA-8939243	RUNX1 interacts with co-factors whose precise effect on RUNX1 targets is not known	1	39	0.00265794	0.229584	0.639058	0.229584	1	5	0.000385743	9606	Homo sapiens	PC		R-HSA-8937989
R-HSA-9675108	Nervous system development	6	620	0.0422545	0.234215	0.630386	0.234215	2	323	0.024919	9606	Homo sapiens	RPL3;RPL31;RPS2;RPL18		R-HSA-9014652;R-HSA-9014610
R-HSA-159230	Transport of the SLBP Dependant Mature mRNA	1	40	0.0027261	0.234727	0.629438	0.234727	3	3	0.000231446	9606	Homo sapiens	ALYREF		R-HSA-77587;R-HSA-159046;R-HSA-159050
R-HSA-9006934	Signaling by Receptor Tyrosine Kinases	6	622	0.0423908	0.236402	0.626348	0.236402	4	701	0.0540812	9606	Homo sapiens	HNRNPM;PTBP1;HNRNPH1;FUS;HNRNPF;HNRNPA1		R-HSA-6803527;R-HSA-6803523;R-HSA-6803838;R-HSA-6803836
R-HSA-196849	Metabolism of water-soluble vitamins and cofactors	3	255	0.0173789	0.242904	0.614565	0.242904	4	144	0.0111094	9606	Homo sapiens	PC;PCCA;PCCB		R-HSA-3323111;R-HSA-2993802;R-HSA-3065959;R-HSA-2993447
R-HSA-381042	PERK regulates gene expression	1	42	0.0028624	0.244909	0.610995	0.244909	1	11	0.000848634	9606	Homo sapiens	KHSRP		R-HSA-517731
R-HSA-180910	Vpr-mediated nuclear import of PICs	1	44	0.00299871	0.254958	0.593531	0.254958	2	2	0.000154297	9606	Homo sapiens	BANF1		R-HSA-180627;R-HSA-180622
R-HSA-159231	Transport of Mature mRNA Derived from an Intronless Transcript	1	46	0.00313501	0.264874	0.57696	0.264874	3	3	0.000231446	9606	Homo sapiens	ALYREF		R-HSA-158441;R-HSA-77594;R-HSA-158447
R-HSA-162909	Host Interactions of HIV factors	2	150	0.0102229	0.264918	0.576888	0.264918	4	54	0.00416602	9606	Homo sapiens	BANF1;SLC25A6		R-HSA-180627;R-HSA-180630;R-HSA-180905;R-HSA-180622
R-HSA-159234	Transport of Mature mRNAs Derived from Intronless Transcripts	1	47	0.00320316	0.269783	0.568985	0.269783	9	9	0.000694337	9606	Homo sapiens	ALYREF		R-HSA-77587;R-HSA-158481;R-HSA-159046;R-HSA-158484;R-HSA-159050;R-HSA-158441;R-HSA-77594;R-HSA-158447;R-HSA-111439
R-HSA-8854214	TBC/RABGAPs	1	49	0.00333947	0.279504	0.553612	0.279504	2	14	0.00108008	9606	Homo sapiens	RAB7A		R-HSA-8854255;R-HSA-8854329
R-HSA-71291	Metabolism of amino acids and derivatives	6	662	0.0451169	0.281394	0.550685	0.281394	2	285	0.0219873	9606	Homo sapiens	RPL3;RPL31;RPS2;RPL18		R-HSA-2408529;R-HSA-5333615
R-HSA-9637690	Response of Mtb to phagocytosis	1	51	0.00347577	0.289097	0.538957	0.289097	2	30	0.00231446	9606	Homo sapiens	RAB7A		R-HSA-9636564;R-HSA-9636684
R-HSA-77286	mitochondrial fatty acid beta-oxidation of saturated fatty acids	1	53	0.00361208	0.298563	0.524964	0.298563	10	29	0.00223731	9606	Homo sapiens	HADHA		R-HSA-77329;R-HSA-77283;R-HSA-77301;R-HSA-77271;R-HSA-77303;R-HSA-77321;R-HSA-77304;R-HSA-77277;R-HSA-77309;R-HSA-77340
R-HSA-3214858	RMTs methylate histone arginines	1	53	0.00361208	0.298563	0.524964	0.298563	1	22	0.00169727	9606	Homo sapiens	RPS2		R-HSA-8879123
R-HSA-5663205	Infectious disease	11	1374	0.0936414	0.31007	0.50854	0.31007	22	637	0.0491437	9606	Homo sapiens	DDX5;RPL3;HNRNPK;RPL31;BANF1;RPS2;RPL18;RAB7A;SLC25A6		R-HSA-164514;R-HCY-9636178;R-HSA-192704;R-HSA-8951690;R-HSA-175174;R-HSA-175108;R-HSA-9636564;R-HSA-164522;R-HSA-192841;R-HSA-180905;R-HSA-168878;R-HSA-180622;R-HSA-164845;R-HSA-175117;R-HSA-175250;R-HSA-180627;R-HSA-9624033;R-HSA-9682631;R-HSA-180630;R-HSA-173115;R-HSA-162590;R-HSA-9636684
R-HSA-70268	Pyruvate metabolism	1	57	0.00388469	0.317123	0.498772	0.317123	1	15	0.00115723	9606	Homo sapiens	VDAC1		R-HSA-9012374
R-HSA-5250924	B-WICH complex positively regulates rRNA expression	1	62	0.00422545	0.339641	0.46898	0.339641	3	3	0.000231446	9606	Homo sapiens	DDX21		R-HSA-5250930;R-HSA-5250947;R-HSA-5250938
R-HSA-4551638	SUMOylation of chromatin organization proteins	1	62	0.00422545	0.339641	0.46898	0.339641	2	15	0.00115723	9606	Homo sapiens	PC		R-HSA-4551655;R-HSA-4551727
R-HSA-5578775	Ion homeostasis	1	64	0.00436175	0.348441	0.457871	0.348441	1	15	0.00115723	9606	Homo sapiens	HNRNPA3		R-HSA-418309
R-HSA-2980766	Nuclear Envelope Breakdown	1	65	0.00442991	0.352797	0.452475	0.352797	1	13	0.00100293	9606	Homo sapiens	BANF1		R-HSA-2993898
R-HSA-70263	Gluconeogenesis	1	66	0.00449806	0.357124	0.44718	0.357124	1	26	0.00200586	9606	Homo sapiens	PC		R-HSA-70501
R-HSA-8873719	RAB geranylgeranylation	1	68	0.00463436	0.365694	0.436883	0.365694	2	5	0.000385743	9606	Homo sapiens	RAB7A		R-HSA-8870469;R-HSA-8870466
R-HSA-8943724	Regulation of PTEN gene transcription	1	70	0.00477067	0.37415	0.426955	0.37415	2	15	0.00115723	9606	Homo sapiens	PC		R-HSA-8944104;R-HSA-8943817
R-HSA-6790901	rRNA modification in the nucleus and cytosol	1	71	0.00483882	0.378336	0.422122	0.378336	1	8	0.000617189	9606	Homo sapiens	RPS2		R-HSA-6790906
R-HSA-936837	Ion transport by P-type ATPases	1	71	0.00483882	0.378336	0.422122	0.378336	1	14	0.00108008	9606	Homo sapiens	HNRNPA3		R-HSA-418309
R-HSA-8848021	Signaling by PTK6	1	71	0.00483882	0.378336	0.422122	0.378336	3	53	0.00408888	9606	Homo sapiens	KHDRBS1		R-HSA-8848993;R-HSA-8848975;R-HSA-8848939
R-HSA-9006927	Signaling by Non-Receptor Tyrosine Kinases	1	71	0.00483882	0.378336	0.422122	0.378336	3	53	0.00408888	9606	Homo sapiens	KHDRBS1		R-HSA-8848993;R-HSA-8848975;R-HSA-8848939
R-HSA-1852241	Organelle biogenesis and maintenance	3	335	0.0228311	0.388034	0.41113	0.388034	2	86	0.00663478	9606	Homo sapiens	HSPA9;SSBP1		R-HSA-8949609;R-HSA-1592241
R-HSA-1834949	Cytosolic sensors of pathogen-associated DNA	1	77	0.00524773	0.402877	0.394828	0.402877	3	48	0.00370313	9606	Homo sapiens	DHX9		R-HSA-9604480;R-HSA-3134954;R-HSA-3134953
R-HSA-5250913	Positive epigenetic regulation of rRNA expression	1	80	0.00545219	0.414785	0.382177	0.414785	3	7	0.00054004	9606	Homo sapiens	DDX21		R-HSA-5250930;R-HSA-5250947;R-HSA-5250938
R-HSA-3108214	SUMOylation of DNA damage response and repair proteins	1	81	0.00552034	0.418702	0.378095	0.418702	1	24	0.00185157	9606	Homo sapiens	PC		R-HSA-4570463
R-HSA-2995410	Nuclear Envelope (NE) Reassembly	1	88	0.00599741	0.445404	0.351246	0.445404	2	24	0.00185157	9606	Homo sapiens	BANF1		R-HSA-2995388;R-HSA-2995376
R-HSA-9663891	Selective autophagy	1	89	0.00606556	0.449118	0.347639	0.449118	4	48	0.00370313	9606	Homo sapiens	VDAC1		R-HSA-5205663;R-HSA-5205673;R-HSA-5205682;R-HSA-5205649
R-HSA-8876198	RAB GEFs exchange GTP for GDP on RABs	1	94	0.00640632	0.467323	0.330383	0.467323	1	21	0.00162012	9606	Homo sapiens	RAB7A		R-HSA-8877451
R-HSA-196854	Metabolism of vitamins and cofactors	3	383	0.0261024	0.472853	0.325274	0.472853	4	205	0.0158155	9606	Homo sapiens	PC;PCCA;PCCB		R-HSA-3323111;R-HSA-2993802;R-HSA-3065959;R-HSA-2993447
R-HSA-71406	Pyruvate metabolism and Citric Acid (TCA) cycle	1	98	0.00667893	0.481456	0.317443	0.481456	1	36	0.00277735	9606	Homo sapiens	VDAC1		R-HSA-9012374
R-HSA-400253	Circadian Clock	1	104	0.00708785	0.501964	0.299328	0.501964	1	59	0.00455177	9606	Homo sapiens	RBM4		R-HSA-549533
R-HSA-425397	Transport of vitamins, nucleosides, and related molecules	1	108	0.00736046	0.515187	0.288035	0.515187	1	39	0.00300879	9606	Homo sapiens	SLC25A6		R-HSA-163215
R-HSA-5668914	Diseases of metabolism	3	409	0.0278743	0.516618	0.28683	0.516618	2	191	0.0147354	9606	Homo sapiens	PC;PCCA;PCCB		R-HSA-9035988;R-HSA-9035990
R-HSA-162906	HIV Infection	2	262	0.0178559	0.52414	0.280553	0.52414	14	158	0.0121895	9606	Homo sapiens	BANF1;SLC25A6		R-HSA-164514;R-HSA-8951690;R-HSA-175174;R-HSA-175108;R-HSA-164522;R-HSA-180905;R-HSA-180622;R-HSA-164845;R-HSA-175117;R-HSA-175250;R-HSA-180627;R-HSA-180630;R-HSA-173115;R-HSA-162590
R-HSA-3371453	Regulation of HSF1-mediated heat shock response	1	113	0.00770122	0.531229	0.274718	0.531229	5	14	0.00108008	9606	Homo sapiens	HSPA9		R-HSA-5251955;R-HSA-5251942;R-HSA-5251959;R-HSA-5252041;R-HSA-5252079
R-HSA-2559580	Oxidative Stress Induced Senescence	1	114	0.00776937	0.534374	0.272155	0.534374	3	40	0.00308594	9606	Homo sapiens	PC		R-HSA-3229089;R-HSA-3223200;R-HSA-3229102
R-HSA-9678108	SARS-CoV-1 Infection	1	117	0.00797383	0.543683	0.264654	0.543683	1	110	0.00848634	9606	Homo sapiens	DDX5		R-HSA-9682631
R-HSA-8978868	Fatty acid metabolism	3	429	0.0292374	0.548961	0.260459	0.548961	13	217	0.0167412	9606	Homo sapiens	HADHA;PCCA;PCCB		R-HSA-77283;R-HSA-77321;R-HSA-77329;R-HSA-77301;R-HSA-71031;R-HSA-77271;R-HSA-77303;R-HSA-77304;R-HSA-109339;R-HSA-77277;R-HSA-77309;R-HSA-77340;R-HSA-109342
R-HSA-418346	Platelet homeostasis	1	123	0.00838274	0.561753	0.250455	0.561753	1	30	0.00231446	9606	Homo sapiens	HNRNPA3		R-HSA-418309
R-HSA-9007101	Rab regulation of trafficking	1	129	0.00879166	0.579114	0.237236	0.579114	3	35	0.0027002	9606	Homo sapiens	RAB7A		R-HSA-8854255;R-HSA-8877451;R-HSA-8854329
R-HSA-3371556	Cellular response to heat stress	1	135	0.00920057	0.595794	0.224904	0.595794	5	29	0.00223731	9606	Homo sapiens	HSPA9		R-HSA-5251955;R-HSA-5251942;R-HSA-5251959;R-HSA-5252041;R-HSA-5252079
R-HSA-68875	Mitotic Prophase	1	135	0.00920057	0.595794	0.224904	0.595794	1	34	0.00262305	9606	Homo sapiens	BANF1		R-HSA-2993898
R-HSA-9635486	Infection with Mycobacterium tuberculosis	1	135	0.00920057	0.595794	0.224904	0.595794	2	73	0.00563185	9606	Homo sapiens	RAB7A		R-HSA-9636564;R-HSA-9636684
R-HSA-212165	Epigenetic regulation of gene expression	1	139	0.00947318	0.606548	0.217135	0.606548	3	34	0.00262305	9606	Homo sapiens	DDX21		R-HSA-5250930;R-HSA-5250947;R-HSA-5250938
R-HSA-70326	Glucose metabolism	1	140	0.00954133	0.609193	0.215245	0.609193	1	50	0.00385743	9606	Homo sapiens	PC		R-HSA-70501
R-HSA-2132295	MHC class II antigen presentation	1	148	0.0100866	0.629722	0.200851	0.629722	1	26	0.00200586	9606	Homo sapiens	RAB7A		R-HSA-2213248
R-HSA-1632852	Macroautophagy	1	150	0.0102229	0.634685	0.197442	0.634685	4	87	0.00671193	9606	Homo sapiens	VDAC1		R-HSA-5205663;R-HSA-5205673;R-HSA-5205682;R-HSA-5205649
R-HSA-9018519	Estrogen-dependent gene expression	1	154	0.0104955	0.644415	0.190834	0.644415	6	66	0.00509181	9606	Homo sapiens	DDX5		R-HSA-9009533;R-HSA-9009536;R-HSA-9023859;R-HSA-9023861;R-HSA-9023860;R-HSA-9009526
R-HSA-381119	Unfolded Protein Response (UPR)	1	155	0.0105636	0.646807	0.189225	0.646807	1	94	0.00725197	9606	Homo sapiens	KHSRP		R-HSA-517731
R-HSA-1280215	Cytokine Signaling in Immune system	8	1312	0.0894159	0.65783	0.181887	0.65783	4	735	0.0567042	9606	Homo sapiens	HSPA9;HNRNPDL;HNRNPF;HNRNPA2B1		R-HSA-8950684;R-HSA-8950415;R-HSA-8950292;R-HSA-8950389
R-HSA-9612973	Autophagy	1	166	0.0113133	0.672092	0.172571	0.672092	4	108	0.00833205	9606	Homo sapiens	VDAC1		R-HSA-5205663;R-HSA-5205673;R-HSA-5205682;R-HSA-5205649
R-HSA-6807070	PTEN Regulation	1	171	0.0116541	0.682985	0.165589	0.682985	2	56	0.00432032	9606	Homo sapiens	PC		R-HSA-8944104;R-HSA-8943817
R-HSA-5576891	Cardiac conduction	1	173	0.0117904	0.687241	0.162891	0.687241	1	26	0.00200586	9606	Homo sapiens	HNRNPA3		R-HSA-418309
R-HSA-9610379	HCMV Late Events	1	175	0.0119267	0.69144	0.160245	0.69144	2	19	0.00146582	9606	Homo sapiens	HNRNPK		R-HCY-9636178;R-HSA-9624033
R-HSA-162587	HIV Life Cycle	1	177	0.012063	0.695584	0.157651	0.695584	10	115	0.00887209	9606	Homo sapiens	BANF1		R-HSA-175250;R-HSA-164514;R-HSA-8951690;R-HSA-175174;R-HSA-175108;R-HSA-164522;R-HSA-173115;R-HSA-162590;R-HSA-164845;R-HSA-175117
R-HSA-5633007	Regulation of TP53 Activity	1	178	0.0121311	0.697635	0.156372	0.697635	1	98	0.00756056	9606	Homo sapiens	SRSF6		R-HSA-3222116
R-HSA-2559583	Cellular Senescence	1	200	0.0136305	0.739454	0.131089	0.739454	3	90	0.00694337	9606	Homo sapiens	PC		R-HSA-3229089;R-HSA-3223200;R-HSA-3229102
R-HSA-5689880	Ub-specific processing proteases	1	206	0.0140394	0.749829	0.125038	0.749829	1	40	0.00308594	9606	Homo sapiens	VDAC1		R-HSA-5696872
R-HSA-983712	Ion channel transport	1	207	0.0141075	0.751518	0.124061	0.751518	1	41	0.00316309	9606	Homo sapiens	HNRNPA3		R-HSA-418309
R-HSA-1643685	Disease	14	2418	0.164792	0.760054	0.119155	0.760054	24	1418	0.109397	9606	Homo sapiens	DDX5;RPL3;HNRNPK;PC;PCCA;RPL31;PCCB;BANF1;RPS2;RPL18;RAB7A;SLC25A6		R-HSA-164514;R-HCY-9636178;R-HSA-192704;R-HSA-8951690;R-HSA-175174;R-HSA-175108;R-HSA-9636564;R-HSA-164522;R-HSA-192841;R-HSA-180905;R-HSA-168878;R-HSA-180622;R-HSA-164845;R-HSA-175117;R-HSA-175250;R-HSA-180627;R-HSA-9624033;R-HSA-9682631;R-HSA-180630;R-HSA-173115;R-HSA-162590;R-HSA-9035988;R-HSA-9035990;R-HSA-9636684
R-HSA-1483206	Glycerophospholipid biosynthesis	1	232	0.0158114	0.790261	0.102229	0.790261	1	133	0.0102608	9606	Homo sapiens	HADHA		R-HSA-1482775
R-HSA-1428517	The citric acid (TCA) cycle and respiratory electron transport	1	233	0.0158795	0.79168	0.10145	0.79168	1	67	0.00516896	9606	Homo sapiens	VDAC1		R-HSA-9012374
R-HSA-9679506	SARS-CoV Infections	1	234	0.0159477	0.793089	0.100678	0.793089	1	143	0.0110322	9606	Homo sapiens	DDX5		R-HSA-9682631
R-HSA-68882	Mitotic Anaphase	1	249	0.0169699	0.813127	0.0898415	0.813127	2	32	0.00246875	9606	Homo sapiens	BANF1		R-HSA-2995388;R-HSA-2995376
R-HSA-2555396	Mitotic Metaphase and Anaphase	1	250	0.0170381	0.814393	0.0891662	0.814393	2	33	0.0025459	9606	Homo sapiens	BANF1		R-HSA-2995388;R-HSA-2995376
R-HSA-397014	Muscle contraction	1	254	0.0173107	0.81937	0.08652	0.81937	1	41	0.00316309	9606	Homo sapiens	HNRNPA3		R-HSA-418309
R-HSA-8939211	ESR-mediated signaling	1	256	0.017447	0.821809	0.0852292	0.821809	6	110	0.00848634	9606	Homo sapiens	DDX5		R-HSA-9009533;R-HSA-9009536;R-HSA-9023859;R-HSA-9023861;R-HSA-9023860;R-HSA-9009526
R-HSA-4839726	Chromatin organization	1	256	0.017447	0.821809	0.0852292	0.821809	1	84	0.00648048	9606	Homo sapiens	RPS2		R-HSA-8879123
R-HSA-3247509	Chromatin modifying enzymes	1	256	0.017447	0.821809	0.0852292	0.821809	1	84	0.00648048	9606	Homo sapiens	RPS2		R-HSA-8879123
R-HSA-8878171	Transcriptional regulation by RUNX1	1	261	0.0177878	0.827764	0.0820933	0.827764	1	132	0.0101836	9606	Homo sapiens	PC		R-HSA-8937989
R-HSA-9609646	HCMV Infection	1	270	0.0184011	0.837992	0.0767601	0.837992	2	31	0.00239161	9606	Homo sapiens	HNRNPK		R-HCY-9636178;R-HSA-9624033
R-HSA-1266738	Developmental Biology	6	1241	0.0845771	0.845545	0.0728631	0.845545	2	537	0.0414288	9606	Homo sapiens	RPL3;RPL31;RPS2;RPL18		R-HSA-9014652;R-HSA-9014610
R-HSA-597592	Post-translational protein modification	8	1594	0.108635	0.847573	0.0718227	0.847573	17	526	0.0405802	9606	Homo sapiens	DDX5;HNRNPK;PC;VDAC1;RPS2;HNRNPC;SAFB;RAB7A		R-HSA-4085372;R-HSA-8870469;R-HSA-4551655;R-HSA-3108203;R-HSA-8870466;R-HSA-4570499;R-HSA-3900177;R-HSA-4551727;R-HSA-3927824;R-HSA-8879123;R-HSA-4655440;R-HSA-4570493;R-HSA-3900194;R-HSA-4570463;R-HSA-4085347;R-HSA-5696872;R-HSA-3108209
R-HSA-5688426	Deubiquitination	1	288	0.0196279	0.856678	0.0671824	0.856678	1	77	0.00594044	9606	Homo sapiens	VDAC1		R-HSA-5696872
R-HSA-1257604	PIP3 activates AKT signaling	1	316	0.0215362	0.88159	0.0547334	0.88159	2	86	0.00663478	9606	Homo sapiens	PC		R-HSA-8944104;R-HSA-8943817
R-HSA-1483257	Phospholipid metabolism	1	325	0.0221495	0.888647	0.0512705	0.888647	1	218	0.0168184	9606	Homo sapiens	HADHA		R-HSA-1482775
R-HSA-9006925	Intracellular signaling by second messengers	1	363	0.0247393	0.914132	0.038991	0.914132	2	114	0.00879494	9606	Homo sapiens	PC		R-HSA-8944104;R-HSA-8943817
R-HSA-9006931	Signaling by Nuclear Receptors	1	385	0.0262387	0.926151	0.0333184	0.926151	6	191	0.0147354	9606	Homo sapiens	DDX5		R-HSA-9009533;R-HSA-9009536;R-HSA-9023859;R-HSA-9023861;R-HSA-9023860;R-HSA-9009526
R-HSA-68886	M Phase	1	416	0.0283514	0.94031	0.0267291	0.94031	3	91	0.00702052	9606	Homo sapiens	BANF1		R-HSA-2995388;R-HSA-2993898;R-HSA-2995376
R-HSA-425407	SLC-mediated transmembrane transport	1	419	0.0285559	0.941528	0.0261668	0.941528	1	191	0.0147354	9606	Homo sapiens	SLC25A6		R-HSA-163215
R-HSA-71387	Metabolism of carbohydrates	1	456	0.0310775	0.954676	0.0201439	0.954676	1	243	0.0187471	9606	Homo sapiens	PC		R-HSA-70501
R-HSA-382551	Transport of small molecules	3	963	0.0656308	0.959558	0.0179286	0.959558	3	438	0.0337911	9606	Homo sapiens	HNRNPA3;VDAC1;SLC25A6		R-HSA-8949145;R-HSA-418309;R-HSA-163215
R-HSA-6798695	Neutrophil degranulation	1	480	0.0327131	0.961592	0.017009	0.961592	1	10	0.000771486	9606	Homo sapiens	RAB7A		R-HSA-6798743
R-HSA-3700989	Transcriptional Regulation by TP53	1	486	0.0331221	0.963151	0.0163055	0.963151	1	259	0.0199815	9606	Homo sapiens	SRSF6		R-HSA-3222116
R-HSA-212436	Generic Transcription Pathway	5	1554	0.105909	0.98206	0.00786191	0.98206	5	824	0.0635704	9606	Homo sapiens	HADHA;PC;SRSF6;HSPD1		R-HSA-8869558;R-HSA-8869542;R-HSA-3222116;R-HSA-8937989;R-HSA-975040
R-HSA-69278	Cell Cycle, Mitotic	1	596	0.0406188	0.982815	0.007528	0.982815	3	350	0.027002	9606	Homo sapiens	BANF1		R-HSA-2995388;R-HSA-2993898;R-HSA-2995376
R-HSA-199991	Membrane Trafficking	1	665	0.0453213	0.989383	0.00463561	0.989383	3	218	0.0168184	9606	Homo sapiens	RAB7A		R-HSA-8854255;R-HSA-8877451;R-HSA-8854329
R-HSA-1640170	Cell Cycle	1	734	0.0500239	0.993456	0.00285137	0.993456	3	449	0.0346397	9606	Homo sapiens	BANF1		R-HSA-2995388;R-HSA-2993898;R-HSA-2995376
R-HSA-168256	Immune System	10	2869	0.195529	0.995847	0.00180754	0.995847	9	1634	0.126061	9606	Homo sapiens	HSPA9;HNRNPDL;DHX9;HNRNPF;HNRNPA2B1;RAB7A		R-HSA-6798743;R-HSA-2213248;R-HSA-9604480;R-HSA-8950684;R-HSA-3134954;R-HSA-3134953;R-HSA-8950415;R-HSA-8950292;R-HSA-8950389
R-HSA-5653656	Vesicle-mediated transport	1	824	0.0561576	0.996531	0.001509	0.996531	3	251	0.0193643	9606	Homo sapiens	RAB7A		R-HSA-8854255;R-HSA-8877451;R-HSA-8854329
R-HSA-109582	Hemostasis	1	824	0.0561576	0.996531	0.001509	0.996531	1	332	0.0256133	9606	Homo sapiens	HNRNPA3		R-HSA-418309
R-HSA-556833	Metabolism of lipids	3	1445	0.0984802	0.997353	0.00115116	0.997353	14	943	0.0727511	9606	Homo sapiens	HADHA;PCCA;PCCB		R-HSA-1482775;R-HSA-77283;R-HSA-77321;R-HSA-77329;R-HSA-77301;R-HSA-71031;R-HSA-77271;R-HSA-77303;R-HSA-77304;R-HSA-109339;R-HSA-77277;R-HSA-77309;R-HSA-77340;R-HSA-109342
R-HSA-1280218	Adaptive Immune System	1	999	0.0680842	0.999003	0.000433425	0.999003	1	261	0.0201358	9606	Homo sapiens	RAB7A		R-HSA-2213248
R-HSA-168249	Innate Immune System	2	1329	0.0905745	0.999021	0.000425599	0.999021	4	697	0.0537726	9606	Homo sapiens	DHX9;RAB7A		R-HSA-6798743;R-HSA-9604480;R-HSA-3134954;R-HSA-3134953
R-HSA-1430728	Metabolism	11	3650	0.248756	0.99978	9.54739e-05	0.99978	22	2241	0.17289	9606	Homo sapiens	HADHA;RPL3;PC;PCCA;RPL31;PCCB;VDAC1;RPS2;RPL18		R-HSA-1482775;R-HSA-77283;R-HSA-70501;R-HSA-2993802;R-HSA-77321;R-HSA-3065959;R-HSA-2993447;R-HSA-77329;R-HSA-77301;R-HSA-3323111;R-HSA-2408529;R-HSA-71031;R-HSA-77271;R-HSA-77303;R-HSA-77304;R-HSA-109339;R-HSA-77277;R-HSA-77309;R-HSA-77340;R-HSA-5333615;R-HSA-109342;R-HSA-9012374
R-HSA-162582	Signal Transduction	9	3396	0.231446	0.999908	4.003e-05	0.999908	15	2386	0.184077	9606	Homo sapiens	HNRNPM;PTBP1;KHDRBS1;DDX5;PC;HNRNPH1;FUS;HNRNPF;HNRNPA1		R-HSA-6803527;R-HSA-8944104;R-HSA-8943817;R-HSA-6803523;R-HSA-8848993;R-HSA-8848975;R-HSA-9009536;R-HSA-8848939;R-HSA-9009533;R-HSA-6803838;R-HSA-9023859;R-HSA-6803836;R-HSA-9023861;R-HSA-9023860;R-HSA-9009526

## Sheet: Reactome OMM2.3
Pathway identifier	Pathway name	#Entities found	#Entities total	Entities ratio	Entities pValue	-log10(p-value)		Entities FDR	#Reactions found	#Reactions total	Reactions ratio	Species identifier	Species name	Submitted entities found	Mapped entities	Found reaction identifiers
R-HSA-72203	Processing of Capped Intron-Containing Pre-mRNA	32	256	0.017447	1.11022e-16	15.9546	15.9546	8.88178e-15	30	32	0.00246875	9606	Homo sapiens	SF3B4;DDX5;DHX9;SRSF1;HNRNPU;HNRNPR;U2AF1;ELAVL1;PTBP1;PUF60;U2AF2;TRA2B;PCBP1;DHX15;HNRNPA1;SRSF10;HNRNPA0;HNRNPA3;FUS;ALYREF;HNRNPL;HNRNPM;HNRNPK;HNRNPH1;HNRNPF;HNRNPA2B1;SRSF2;HNRNPD;HNRNPH2;HNRNPC;SRSF7;RBMX		R-HSA-8849157;R-HSA-72130;R-HSA-159046;R-HSA-75079;R-HSA-159050;R-HSA-75081;R-HSA-75080;R-HSA-72139;R-HSA-75083;R-HSA-75082;R-HSA-72143;R-HSA-111439;R-HSA-77587;R-HSA-158481;R-HSA-158484;R-HSA-75097;R-HSA-75096;R-HSA-75098;R-HSA-77594;R-HSA-72160;R-HSA-72103;R-HSA-72107;R-HSA-158441;R-HSA-158447;R-HSA-72180;R-HSA-156661;R-HSA-72185;R-HSA-72124;R-HSA-72127;R-HSA-159101
R-HSA-72172	mRNA Splicing	32	196	0.0133579	1.11022e-16	15.9546	15.9546	8.88178e-15	13	14	0.00108008	9606	Homo sapiens	SF3B4;DDX5;DHX9;SRSF1;HNRNPU;HNRNPR;U2AF1;ELAVL1;PTBP1;PUF60;U2AF2;TRA2B;PCBP1;DHX15;HNRNPA1;SRSF10;HNRNPA0;HNRNPA3;FUS;ALYREF;HNRNPL;HNRNPM;HNRNPK;HNRNPH1;HNRNPF;HNRNPA2B1;SRSF2;HNRNPD;HNRNPH2;HNRNPC;SRSF7;RBMX		R-HSA-72160;R-HSA-72130;R-HSA-75079;R-HSA-75081;R-HSA-75080;R-HSA-72139;R-HSA-72107;R-HSA-75083;R-HSA-75082;R-HSA-72143;R-HSA-156661;R-HSA-72124;R-HSA-72127
R-HSA-72163	mRNA Splicing - Major Pathway	32	185	0.0126082	1.11022e-16	15.9546	15.9546	8.88178e-15	8	9	0.000694337	9606	Homo sapiens	SF3B4;DDX5;DHX9;SRSF1;HNRNPU;HNRNPR;U2AF1;ELAVL1;PTBP1;PUF60;U2AF2;TRA2B;PCBP1;DHX15;HNRNPA1;SRSF10;HNRNPA0;HNRNPA3;FUS;ALYREF;HNRNPL;HNRNPM;HNRNPK;HNRNPH1;HNRNPF;HNRNPA2B1;SRSF2;HNRNPD;HNRNPH2;HNRNPC;SRSF7;RBMX		R-HSA-72160;R-HSA-72130;R-HSA-156661;R-HSA-72139;R-HSA-72107;R-HSA-72124;R-HSA-72143;R-HSA-72127
R-HSA-8953854	Metabolism of RNA	39	782	0.0532952	1.11022e-16	15.9546	15.9546	8.88178e-15	58	187	0.0144268	9606	Homo sapiens	SF3B4;RPL4;DDX5;RPN2;DHX9;SRSF1;HNRNPU;HNRNPR;U2AF1;ELAVL1;PTBP1;PUF60;U2AF2;KHSRP;TRA2B;PCBP1;DHX15;HNRNPA1;SRSF10;HNRNPA0;HNRNPA3;RPS7;FUS;ALYREF;HNRNPL;HNRNPM;HNRNPK;HNRNPH1;NCL;HNRNPF;HNRNPA2B1;SRSF2;HNRNPD;HNRNPH2;HNRNPC;SRSF7;RBMX		R-HSA-8849157;R-HSA-450434;R-HSA-77587;R-HSA-450580;R-HSA-158481;R-HSA-158484;R-HSA-77594;R-HSA-6790906;R-HSA-927889;R-HSA-927789;R-HSA-450466;R-HSA-450595;R-HSA-72103;R-HSA-450592;R-HSA-72107;R-HSA-517674;R-HSA-450494;R-HSA-450620;R-HSA-72124;R-HSA-72127;R-HSA-72130;R-HSA-159046;R-HSA-450499;R-HSA-75079;R-HSA-159050;R-HSA-75081;R-HSA-75080;R-HSA-72139;R-HSA-75083;R-HSA-75082;R-HSA-927813;R-HSA-7…
R-HSA-6803529	FGFR2 alternative splicing	7	28	0.00190827	9.46682e-10	9.0238	9.0238	6.05876e-08	4	4	0.000308594	9606	Homo sapiens	TIAL1;PTBP1;HNRNPM;HNRNPH1;FUS;HNRNPF;HNRNPA1		R-HSA-6803527;R-HSA-6803523;R-HSA-6803838;R-HSA-6803836
R-HSA-5389840	Mitochondrial translation elongation	8	94	0.00640632	2.27963e-07	6.64214	6.64214	1.2082e-05	8	8	0.000617189	9606	Homo sapiens	MRPL4;MRPL20;MRPL49;MRPL37;MRPL13;MRPL43;MRPL21;TUFM		R-HSA-5389842;R-HSA-5389857;R-HSA-5419268;R-HSA-5419269;R-HSA-5389845;R-HSA-5389848;R-HSA-5419279;R-HSA-5419261
R-HSA-5368287	Mitochondrial translation	8	102	0.00695154	4.19891e-07	6.37686	6.37686	1.9315e-05	14	17	0.00131153	9606	Homo sapiens	MRPL4;MRPL20;MRPL49;MRPL37;MRPL13;MRPL43;MRPL21;TUFM		R-HSA-5389842;R-HSA-5419281;R-HSA-5389845;R-HSA-5389848;R-HSA-5419261;R-HSA-5419264;R-HSA-5389857;R-HSA-5419271;R-HSA-5419268;R-HSA-5419269;R-HSA-5419273;R-HSA-5419279;R-HSA-5389839;R-HSA-5419277
R-HSA-5654738	Signaling by FGFR2	7	88	0.00599741	2.08638e-06	5.68061	5.68061	8.34553e-05	4	46	0.00354884	9606	Homo sapiens	TIAL1;PTBP1;HNRNPM;HNRNPH1;FUS;HNRNPF;HNRNPA1		R-HSA-6803527;R-HSA-6803523;R-HSA-6803838;R-HSA-6803836
R-HSA-72766	Translation	12	339	0.0231037	2.38787e-06	5.62199	5.62199	8.34599e-05	38	99	0.00763771	9606	Homo sapiens	MRPL4;RPL4;MRPL20;SSR4;RPS7;RPN2;MRPL49;MRPL37;MRPL13;MRPL43;MRPL21;TUFM		R-HSA-5389842;R-HSA-5419281;R-HSA-1799326;R-HSA-5389845;R-HSA-5389848;R-HSA-156808;R-HSA-5419264;R-HSA-5419271;R-HSA-156823;R-HSA-5419268;R-HSA-5419269;R-HSA-156826;R-HSA-5419273;R-HSA-157849;R-HSA-5419279;R-HSA-5389839;R-HSA-72671;R-HSA-5419277;R-HSA-72673;R-HSA-72672;R-HSA-72676;R-HSA-141671;R-HSA-156907;R-HSA-72619;R-HSA-141673;R-HSA-72621;R-HSA-5419261;R-HSA-156915;R-HSA-156912;R-HSA-72691;R-…
R-HSA-72187	mRNA 3'-end processing	6	58	0.00395284	2.60812e-06	5.58367	5.58367	8.34599e-05	3	3	0.000231446	9606	Homo sapiens	U2AF2;ALYREF;SRSF1;SRSF2;U2AF1;SRSF7		R-HSA-8849157;R-HSA-72180;R-HSA-72185
R-HSA-5419276	Mitochondrial translation termination	7	94	0.00640632	3.20713e-06	5.49388	5.49388	9.30066e-05	5	5	0.000385743	9606	Homo sapiens	MRPL4;MRPL20;MRPL49;MRPL37;MRPL13;MRPL43;MRPL21		R-HSA-5419264;R-HSA-5419281;R-HSA-5419271;R-HSA-5419273;R-HSA-5419277
R-HSA-5368286	Mitochondrial translation initiation	7	96	0.00654263	3.67724e-06	5.43448	5.43448	9.56083e-05	1	4	0.000308594	9606	Homo sapiens	MRPL4;MRPL20;MRPL49;MRPL37;MRPL13;MRPL43;MRPL21		R-HSA-5389839
R-HSA-73856	RNA Polymerase II Transcription Termination	6	67	0.00456621	5.91192e-06	5.22827	5.22827	0.000141886	1	4	0.000308594	9606	Homo sapiens	U2AF2;ALYREF;SRSF1;SRSF2;U2AF1;SRSF7		R-HSA-72180
R-HSA-190236	Signaling by FGFR	7	107	0.00729231	7.41361e-06	5.12997	5.12997	0.000170513	4	142	0.0109551	9606	Homo sapiens	TIAL1;PTBP1;HNRNPM;HNRNPH1;FUS;HNRNPF;HNRNPA1		R-HSA-6803527;R-HSA-6803523;R-HSA-6803838;R-HSA-6803836
R-HSA-8950505	Gene and protein expression by JAK-STAT signaling after Interleukin-12 stimulation	6	73	0.00497512	9.58451e-06	5.01843	5.01843	0.000201275	3	36	0.00277735	9606	Homo sapiens	HNRNPDL;HNRNPF;HNRNPA2B1		R-HSA-8950684;R-HSA-8950415;R-HSA-8950292
R-HSA-3899300	SUMOylation of transcription cofactors	5	44	0.00299871	1.1812e-05	4.92768		0.000236239	10	27	0.00208301	9606	Homo sapiens	DDX17;NPM1;DDX5;PC;SAFB		R-HSA-4085372;R-HSA-3900047;R-HSA-3108203;R-HSA-4086059;R-HSA-4086088;R-HSA-3900194;R-HSA-3900177;R-HSA-3927824;R-HSA-4085347;R-HSA-3108209
R-HSA-159236	Transport of Mature mRNA derived from an Intron-Containing Transcript	6	81	0.00552034	1.71536e-05	4.76565		0.000308764	4	4	0.000308594	9606	Homo sapiens	U2AF2;ALYREF;SRSF1;SRSF2;U2AF1;SRSF7		R-HSA-75097;R-HSA-75096;R-HSA-75098;R-HSA-159101
R-HSA-9020591	Interleukin-12 signaling	6	84	0.0057248	2.1004e-05	4.6777		0.000357067	3	56	0.00432032	9606	Homo sapiens	HNRNPDL;HNRNPF;HNRNPA2B1		R-HSA-8950684;R-HSA-8950415;R-HSA-8950292
R-HSA-3108232	SUMO E3 ligases SUMOylate target proteins	8	183	0.0124719	2.92887e-05	4.5333		0.000468619	18	131	0.0101065	9606	Homo sapiens	DDX17;NPM1;DDX5;HNRNPK;PC;PARP1;HNRNPC;SAFB		R-HSA-4085372;R-HSA-4551655;R-HSA-3108203;R-HSA-4570499;R-HSA-3900177;R-HSA-4551727;R-HSA-3927824;R-HSA-4551604;R-HSA-3900047;R-HSA-4086059;R-HSA-4086088;R-HSA-4655440;R-HSA-4570493;R-HSA-3900194;R-HSA-4570463;R-HSA-4551768;R-HSA-4085347;R-HSA-3108209
R-HSA-72202	Transport of Mature Transcript to Cytoplasm	6	90	0.00613371	3.07927e-05	4.51155		0.000492683	13	13	0.00100293	9606	Homo sapiens	U2AF2;ALYREF;SRSF1;SRSF2;U2AF1;SRSF7		R-HSA-159046;R-HSA-159050;R-HSA-158441;R-HSA-158447;R-HSA-111439;R-HSA-77587;R-HSA-158481;R-HSA-158484;R-HSA-75097;R-HSA-75096;R-HSA-75098;R-HSA-77594;R-HSA-159101
R-HSA-2990846	SUMOylation	8	192	0.0130853	4.09933e-05	4.38729		0.000603845	18	140	0.0108008	9606	Homo sapiens	DDX17;NPM1;DDX5;HNRNPK;PC;PARP1;HNRNPC;SAFB		R-HSA-4085372;R-HSA-4551655;R-HSA-3108203;R-HSA-4570499;R-HSA-3900177;R-HSA-4551727;R-HSA-3927824;R-HSA-4551604;R-HSA-3900047;R-HSA-4086059;R-HSA-4086088;R-HSA-4655440;R-HSA-4570493;R-HSA-3900194;R-HSA-4570463;R-HSA-4551768;R-HSA-4085347;R-HSA-3108209
R-HSA-3371599	Defective HLCS causes multiple carboxylase deficiency	3	10	0.000681524	4.31318e-05	4.3652		0.000603845	3	4	0.000308594	9606	Homo sapiens	PC;PCCA;MCCC1		R-HSA-9035987;R-HSA-9035988;R-HSA-9035990
R-HSA-447115	Interleukin-12 family signaling	6	96	0.00654263	4.39534e-05	4.35701		0.000615347	3	114	0.00879494	9606	Homo sapiens	HNRNPDL;HNRNPF;HNRNPA2B1		R-HSA-8950684;R-HSA-8950415;R-HSA-8950292
R-HSA-3323169	Defects in biotin (Btn) metabolism	3	12	0.000817829	7.38285e-05	4.13178		0.00095977	3	6	0.000462892	9606	Homo sapiens	PC;PCCA;MCCC1		R-HSA-9035987;R-HSA-9035988;R-HSA-9035990
R-HSA-196780	Biotin transport and metabolism	3	19	0.0012949	0.000283497	3.54745		0.00340197	5	13	0.00100293	9606	Homo sapiens	PC;PCCA;MCCC1		R-HSA-3323111;R-HSA-2993802;R-HSA-3065959;R-HSA-2993799;R-HSA-2993447
R-HSA-180897	Vpr-mediated induction of apoptosis by mitochondrial outer membrane permeabilization	2	4	0.00027261	0.000333146	3.47737		0.00399775	1	2	0.000154297	9606	Homo sapiens	SLC25A5		R-HSA-180905
R-HSA-450531	Regulation of mRNA stability by proteins that bind AU-rich elements	5	93	0.00633817	0.000387451	3.41178		0.00426196	16	26	0.00200586	9606	Homo sapiens	RPN2;KHSRP;HNRNPD;ELAVL1		R-HSA-450533;R-HSA-450466;R-HSA-450434;R-HSA-450499;R-HSA-450595;R-HSA-450592;R-HSA-517674;R-HSA-517705;R-HSA-450422;R-HSA-450550;R-HSA-450551;R-HSA-450580;R-HSA-450387;R-HSA-451152;R-HSA-450494;R-HSA-450620
R-HSA-72165	mRNA Splicing - Minor Pathway	4	56	0.00381653	0.000532865	3.27338		0.00586151	5	5	0.000385743	9606	Homo sapiens	SF3B4;SRSF1;SRSF2;SRSF7		R-HSA-75079;R-HSA-75081;R-HSA-75080;R-HSA-75083;R-HSA-75082
R-HSA-8849468	PTK6 Regulates Proteins Involved in RNA Processing	2	7	0.000477067	0.00100731	2.99684		0.0110804	4	7	0.00054004	9606	Homo sapiens	KHDRBS1;SFPQ		R-HSA-8849463;R-HSA-8848993;R-HSA-8848975;R-HSA-8848939
R-HSA-1268020	Mitochondrial protein import	4	69	0.00470251	0.0011514	2.93877		0.011514	7	14	0.00108008	9606	Homo sapiens	ATP5B;ATP5A1;ACO2;SLC25A5		R-HSA-1268022;R-HSA-1299476;R-HSA-1299482;R-HSA-1955380;R-HSA-1299481;R-HSA-1299487;R-HSA-8986181
R-HSA-1592230	Mitochondrial biogenesis	5	127	0.00865535	0.00154649	2.81065		0.0154649	4	36	0.00277735	9606	Homo sapiens	ATP5B;ATP5A1;SSBP1		R-HSA-8949580;R-HSA-2466369;R-HSA-1592241;R-HSA-1592247
R-HSA-2151201	Transcriptional activation of mitochondrial biogenesis	4	87	0.00592926	0.00266192	2.5748		0.0247278	3	32	0.00246875	9606	Homo sapiens	ATP5B;SSBP1		R-HSA-2466369;R-HSA-1592241;R-HSA-1592247
R-HSA-3296482	Defects in vitamin and cofactor metabolism	3	42	0.0028624	0.00274753	2.56106		0.0247278	3	22	0.00169727	9606	Homo sapiens	PC;PCCA;MCCC1		R-HSA-9035987;R-HSA-9035988;R-HSA-9035990
R-HSA-4570464	SUMOylation of RNA binding proteins	3	51	0.00347577	0.00471586	2.32644		0.0424427	2	4	0.000308594	9606	Homo sapiens	HNRNPK;PC;HNRNPC		R-HSA-4570499;R-HSA-4570493
R-HSA-450408	AUF1 (hnRNP D0) binds and destabilizes mRNA	3	56	0.00381653	0.00609878	2.21476		0.054889	4	4	0.000308594	9606	Homo sapiens	RPN2;HNRNPD		R-HSA-450551;R-HSA-450580;R-HSA-450466;R-HSA-450434
R-HSA-1799339	SRP-dependent cotranslational protein targeting to membrane	4	119	0.00811013	0.00795787	2.0992		0.063663	5	5	0.000385743	9606	Homo sapiens	RPL4;SSR4;RPS7;RPN2		R-HSA-1799326;R-HSA-1799330;R-HSA-1799329;R-HSA-1799335;R-HSA-1799332
R-HSA-163210	Formation of ATP by chemiosmotic coupling	2	23	0.0015675	0.0101616	1.99304		0.0812926	3	3	0.000231446	9606	Homo sapiens	ATP5B;ATP5A1		R-HSA-164834;R-HSA-164832;R-HSA-164840
R-HSA-162909	Host Interactions of HIV factors	4	150	0.0102229	0.0172585	1.763		0.138068	8	54	0.00416602	9606	Homo sapiens	NPM1;RPN2;SLC25A5		R-HSA-180736;R-HSA-180710;R-HSA-180725;R-HSA-180603;R-HSA-180728;R-HSA-180905;R-HSA-180732;R-HSA-180573
R-HSA-8949613	Cristae formation	2	31	0.00211272	0.0178479	1.74841		0.142783	1	2	0.000154297	9606	Homo sapiens	ATP5B;ATP5A1		R-HSA-8949580
R-HSA-83936	Transport of nucleosides and free purine and pyrimidine bases across the plasma membrane	2	33	0.00224903	0.0200558	1.69776		0.160446	1	16	0.00123438	9606	Homo sapiens	SLC25A5		R-HSA-163215
R-HSA-9609507	Protein localization	4	170	0.0115859	0.025828	1.58791		0.180796	7	53	0.00408888	9606	Homo sapiens	ATP5B;ATP5A1;ACO2;SLC25A5		R-HSA-1268022;R-HSA-1299476;R-HSA-1299482;R-HSA-1955380;R-HSA-1299481;R-HSA-1299487;R-HSA-8986181
R-HSA-168277	Influenza Virus Induced Apoptosis	1	4	0.00027261	0.0258345	1.5878		0.180842	1	2	0.000154297	9606	Homo sapiens	SLC25A5		R-HSA-168878
R-HSA-176033	Interactions of Vpr with host cellular proteins	2	47	0.00320316	0.0383666	1.41605		0.268566	1	4	0.000308594	9606	Homo sapiens	SLC25A5		R-HSA-180905
R-HSA-168255	Influenza Infection	4	200	0.0136305	0.0427793	1.36877		0.299455	4	59	0.00455177	9606	Homo sapiens	RPL4;PARP1;RPS7;SLC25A5		R-HSA-192704;R-HSA-192916;R-HSA-192841;R-HSA-168878
R-HSA-3134963	DEx/H-box helicases activate type I IFN and inflammatory cytokines production	1	7	0.000477067	0.0447759	1.34896		0.313431	3	5	0.000385743	9606	Homo sapiens	DHX9		R-HSA-9604480;R-HSA-3134954;R-HSA-3134953
R-HSA-392499	Metabolism of proteins	22	2356	0.160567	0.0500875	1.30027		0.343204	63	892	0.0688165	9606	Homo sapiens	DDX17;RPL4;DDX5;NPM1;PARP1;SSR4;RPS7;RPN2;MRPL49;MRPL37;SAFB;MRPL13;MRPL43;MRPL21;TUFM;MRPL4;MRPL20;HNRNPK;PC;KHSRP;HNRNPC		R-HSA-1799326;R-HSA-446209;R-HSA-156808;R-HSA-8956184;R-HSA-5689539;R-HSA-156823;R-HSA-4086059;R-HSA-4655440;R-HSA-156826;R-HSA-5665871;R-HSA-3900194;R-HSA-4570463;R-HSA-157849;R-HSA-4551768;R-HSA-4551655;R-HSA-72619;R-HSA-3900177;R-HSA-3927824;R-HSA-72621;R-HSA-5419261;R-HSA-3900047;R-HSA-4570493;R-HSA-1799330;R-HSA-1799329;R-HSA-1799335;R-HSA-1799332;R-HSA-5389842;R-HSA-4085372;R-HSA-5419281;R-…
R-HSA-8869496	TFAP2A acts as a transcriptional repressor during retinoic acid induced cell differentiation	1	9	0.000613371	0.0572006	1.2426		0.343204	7	7	0.00054004	9606	Homo sapiens	NPM1		R-HSA-8869543;R-HSA-8869558;R-HSA-8869542;R-HSA-8869568;R-HSA-8869566;R-HSA-8869549;R-HSA-8869560
R-HSA-5578775	Ion homeostasis	2	64	0.00436175	0.0662916	1.17854		0.351302	2	15	0.00115723	9606	Homo sapiens	HNRNPA3;ATP1A1		R-HSA-418309;R-HSA-936897
R-HSA-1852241	Organelle biogenesis and maintenance	5	335	0.0228311	0.0693616	1.15888		0.351302	4	86	0.00663478	9606	Homo sapiens	ATP5B;ATP5A1;SSBP1		R-HSA-8949580;R-HSA-2466369;R-HSA-1592241;R-HSA-1592247
R-HSA-450520	HuR (ELAVL1) binds and stabilizes mRNA	1	12	0.000817829	0.0755383	1.12183		0.351302	7	7	0.00054004	9606	Homo sapiens	ELAVL1		R-HSA-450550;R-HSA-450533;R-HSA-450595;R-HSA-450387;R-HSA-450494;R-HSA-517674;R-HSA-517705
R-HSA-936837	Ion transport by P-type ATPases	2	71	0.00483882	0.0792632	1.10093		0.351302	2	14	0.00108008	9606	Homo sapiens	HNRNPA3;ATP1A1		R-HSA-418309;R-HSA-936897
R-HSA-8848021	Signaling by PTK6	2	71	0.00483882	0.0792632	1.10093		0.351302	4	53	0.00408888	9606	Homo sapiens	KHDRBS1;SFPQ		R-HSA-8849463;R-HSA-8848993;R-HSA-8848975;R-HSA-8848939
R-HSA-9006927	Signaling by Non-Receptor Tyrosine Kinases	2	71	0.00483882	0.0792632	1.10093		0.351302	4	53	0.00408888	9606	Homo sapiens	KHDRBS1;SFPQ		R-HSA-8849463;R-HSA-8848993;R-HSA-8848975;R-HSA-8848939
R-HSA-71032	Propionyl-CoA catabolism	1	14	0.000954133	0.0875669	1.05766		0.351302	1	3	0.000231446	9606	Homo sapiens	PCCA		R-HSA-71031
R-HSA-9635465	Suppression of apoptosis	1	14	0.000954133	0.0875669	1.05766		0.351302	1	7	0.00054004	9606	Homo sapiens	SFPQ		R-HSA-9635446
R-HSA-110362	POLB-Dependent Long Patch Base Excision Repair	1	15	0.00102229	0.093523	1.02908		0.351302	5	10	0.000771486	9606	Homo sapiens	PARP1		R-HSA-5651828;R-HSA-5649873;R-HSA-5651739;R-HSA-5651723;R-HSA-5649883
R-HSA-5685939	HDR through MMEJ (alt-NHEJ)	1	15	0.00102229	0.093523	1.02908		0.351302	3	8	0.000617189	9606	Homo sapiens	PARP1		R-HSA-5687653;R-HSA-5687484;R-HSA-5687640
R-HSA-418359	Reduction of cytosolic Ca++ levels	1	15	0.00102229	0.093523	1.02908		0.351302	1	3	0.000231446	9606	Homo sapiens	HNRNPA3		R-HSA-418309
R-HSA-162906	HIV Infection	4	262	0.0178559	0.0935596	1.02891		0.351302	8	158	0.0121895	9606	Homo sapiens	NPM1;RPN2;SLC25A5		R-HSA-180736;R-HSA-180710;R-HSA-180725;R-HSA-180603;R-HSA-180728;R-HSA-180905;R-HSA-180732;R-HSA-180573
R-HSA-3108214	SUMOylation of DNA damage response and repair proteins	2	81	0.00552034	0.0990119	1.00431		0.351302	3	24	0.00185157	9606	Homo sapiens	PC;PARP1		R-HSA-4551604;R-HSA-4570463;R-HSA-4551768
R-HSA-4655427	SUMOylation of DNA methylation proteins	1	16	0.00109044	0.0994406	1.00244		0.351302	1	3	0.000231446	9606	Homo sapiens	PC		R-HSA-4655440
R-HSA-8949664	Processing of SMDT1	1	17	0.00115859	0.10532	0.977489		0.351302	3	5	0.000385743	9606	Homo sapiens	PHB2		R-HSA-8949659;R-HSA-8949661;R-HSA-8949649
R-HSA-192814	vRNA Synthesis	1	17	0.00115859	0.10532	0.977489		0.351302	1	2	0.000154297	9606	Homo sapiens	PARP1		R-HSA-192916
R-HSA-168273	Influenza Viral RNA Transcription and Replication	3	176	0.0119948	0.10909	0.962214		0.351302	3	14	0.00108008	9606	Homo sapiens	RPL4;PARP1;RPS7		R-HSA-192704;R-HSA-192916;R-HSA-192841
R-HSA-9006934	Signaling by Receptor Tyrosine Kinases	7	622	0.0423908	0.1135	0.945004		0.351302	4	701	0.0540812	9606	Homo sapiens	TIAL1;PTBP1;HNRNPM;HNRNPH1;FUS;HNRNPF;HNRNPA1		R-HSA-6803527;R-HSA-6803523;R-HSA-6803838;R-HSA-6803836
R-HSA-1810476	RIP-mediated NFkB activation via ZBP1	1	19	0.0012949	0.116965	0.931944		0.351302	1	4	0.000308594	9606	Homo sapiens	DHX9		R-HSA-9604480
R-HSA-9010553	Regulation of expression of SLITs and ROBOs	3	183	0.0124719	0.118831	0.925071		0.351302	3	20	0.00154297	9606	Homo sapiens	RPL4;RPS7;RPN2		R-HSA-9014652;R-HSA-9011313;R-HSA-9014610
R-HSA-450604	KSRP (KHSRP) binds and destabilizes mRNA	1	20	0.00136305	0.122731	0.911045		0.351302	5	5	0.000385743	9606	Homo sapiens	KHSRP		R-HSA-450422;R-HSA-450499;R-HSA-451152;R-HSA-450592;R-HSA-450620
R-HSA-449147	Signaling by Interleukins	7	639	0.0435494	0.125707	0.90064		0.351302	4	490	0.0378028	9606	Homo sapiens	HNRNPDL;RPN2;HNRNPF;HNRNPA2B1		R-HSA-8950684;R-HSA-209061;R-HSA-8950415;R-HSA-8950292
R-HSA-6791226	Major pathway of rRNA processing in the nucleolus and cytosol	3	189	0.0128808	0.127429	0.894731		0.351302	6	7	0.00054004	9606	Homo sapiens	RPL4;RPS7;NCL		R-HSA-6791223;R-HSA-6791222;R-HSA-6791221;R-HSA-6791218;R-HSA-6791228;R-HSA-6791227
R-HSA-156902	Peptide chain elongation	2	97	0.00661078	0.133022	0.876075		0.351302	4	5	0.000385743	9606	Homo sapiens	RPL4;RPS7		R-HSA-156915;R-HSA-156912;R-HSA-156923;R-HSA-156907
R-HSA-9682706	Replication of the SARS-CoV-1 genome	1	22	0.00149935	0.134152	0.872403		0.351302	1	22	0.00169727	9606	Homo sapiens	DDX5		R-HSA-9682631
R-HSA-9679514	Genome Replication and Transcription	1	22	0.00149935	0.134152	0.872403		0.351302	1	27	0.00208301	9606	Homo sapiens	DDX5		R-HSA-9682631
R-HSA-1606322	ZBP1(DAI) mediated induction of type I IFNs	1	23	0.0015675	0.139807	0.854471		0.351302	1	10	0.000771486	9606	Homo sapiens	DHX9		R-HSA-9604480
R-HSA-975956	Nonsense Mediated Decay (NMD) independent of the Exon Junction Complex (EJC)	2	101	0.00688339	0.141899	0.84802		0.351302	1	1	7.71486e-05	9606	Homo sapiens	RPL4;RPS7		R-HSA-927789
R-HSA-156842	Eukaryotic Translation Elongation	2	102	0.00695154	0.144138	0.841221		0.351302	4	9	0.000694337	9606	Homo sapiens	RPL4;RPS7		R-HSA-156915;R-HSA-156912;R-HSA-156923;R-HSA-156907
R-HSA-72689	Formation of a pool of free 40S subunits	2	106	0.00722415	0.153167	0.814834		0.351302	2	2	0.000154297	9606	Homo sapiens	RPL4;RPS7		R-HSA-72673;R-HSA-72676
R-HSA-72764	Eukaryotic Translation Termination	2	106	0.00722415	0.153167	0.814834		0.351302	3	5	0.000385743	9606	Homo sapiens	RPL4;RPS7		R-HSA-141671;R-HSA-141691;R-HSA-141673
R-HSA-8868773	rRNA processing in the nucleus and cytosol	3	207	0.0141075	0.15448	0.811127		0.351302	7	15	0.00115723	9606	Homo sapiens	RPL4;RPS7;NCL		R-HSA-6791223;R-HSA-6791222;R-HSA-6791221;R-HSA-6791218;R-HSA-6791228;R-HSA-6791227;R-HSA-6790906
R-HSA-425397	Transport of vitamins, nucleosides, and related molecules	2	108	0.00736046	0.157723	0.802105		0.351302	1	39	0.00300879	9606	Homo sapiens	SLC25A5		R-HSA-163215
R-HSA-8949215	Mitochondrial calcium ion transport	1	27	0.00184011	0.162064	0.790313		0.351302	3	10	0.000771486	9606	Homo sapiens	PHB2		R-HSA-8949659;R-HSA-8949661;R-HSA-8949649
R-HSA-2173795	Downregulation of SMAD2/3:SMAD4 transcriptional activity	1	27	0.00184011	0.162064	0.790313		0.351302	2	21	0.00162012	9606	Homo sapiens	PARP1		R-HSA-2187330;R-HSA-2187325
R-HSA-6804115	TP53 regulates transcription of additional cell cycle genes whose exact role in the p53 pathway remain uncertain	1	28	0.00190827	0.167539	0.775885		0.351302	1	14	0.00108008	9606	Homo sapiens	NPM1		R-HSA-6801675
R-HSA-2408557	Selenocysteine synthesis	2	113	0.00770122	0.169222	0.771543		0.351302	2	7	0.00054004	9606	Homo sapiens	RPL4;RPS7		R-HSA-2408529;R-HSA-5333615
R-HSA-192823	Viral mRNA Translation	2	114	0.00776937	0.171539	0.765637		0.351302	2	2	0.000154297	9606	Homo sapiens	RPL4;RPS7		R-HSA-192704;R-HSA-192841
R-HSA-9633012	Response of EIF2AK4 (GCN2) to amino acid deficiency	2	115	0.00783752	0.173861	0.759797		0.351302	4	16	0.00123438	9606	Homo sapiens	RPL4;RPS7		R-HSA-9633008;R-HSA-9633742;R-HSA-9634669;R-HSA-9633005
R-HSA-72706	GTP hydrolysis and joining of the 60S ribosomal subunit	2	120	0.00817829	0.185549	0.731542		0.351302	3	3	0.000231446	9606	Homo sapiens	RPL4;RPS7		R-HSA-72672;R-HSA-72619;R-HSA-72671
R-HSA-156827	L13a-mediated translational silencing of Ceruloplasmin expression	2	120	0.00817829	0.185549	0.731542		0.351302	2	3	0.000231446	9606	Homo sapiens	RPL4;RPS7		R-HSA-156823;R-HSA-156826
R-HSA-110373	Resolution of AP sites via the multiple-nucleotide patch replacement pathway	1	32	0.00218088	0.189086	0.723342		0.351302	5	19	0.00146582	9606	Homo sapiens	PARP1		R-HSA-5651828;R-HSA-5649873;R-HSA-5651739;R-HSA-5651723;R-HSA-5649883
R-HSA-927802	Nonsense-Mediated Decay (NMD)	2	124	0.0084509	0.194978	0.710013		0.351302	5	6	0.000462892	9606	Homo sapiens	RPL4;RPS7		R-HSA-927836;R-HSA-927789;R-HSA-927832;R-HSA-927813;R-HSA-927889
R-HSA-975957	Nonsense Mediated Decay (NMD) enhanced by the Exon Junction Complex (EJC)	2	124	0.0084509	0.194978	0.710013		0.351302	4	5	0.000385743	9606	Homo sapiens	RPL4;RPS7		R-HSA-927836;R-HSA-927832;R-HSA-927813;R-HSA-927889
R-HSA-1428517	The citric acid (TCA) cycle and respiratory electron transport	3	233	0.0158795	0.196337	0.706998		0.351302	5	67	0.00516896	9606	Homo sapiens	ATP5B;ATP5A1;ACO2		R-HSA-164834;R-HSA-164832;R-HSA-450975;R-HSA-164840;R-HSA-70971
R-HSA-380994	ATF4 activates genes in response to endoplasmic reticulum stress	1	34	0.00231718	0.199651	0.699728		0.351302	1	7	0.00054004	9606	Homo sapiens	KHSRP		R-HSA-517731
R-HSA-376176	Signaling by ROBO receptors	3	235	0.0160158	0.199669	0.69969		0.351302	3	60	0.00462892	9606	Homo sapiens	RPL4;RPS7;RPN2		R-HSA-9014652;R-HSA-9011313;R-HSA-9014610
R-HSA-418360	Platelet calcium homeostasis	1	35	0.00238533	0.204883	0.688495		0.351302	1	8	0.000617189	9606	Homo sapiens	HNRNPA3		R-HSA-418309
R-HSA-72613	Eukaryotic Translation Initiation	2	130	0.00885981	0.209234	0.679367		0.351302	12	21	0.00162012	9606	Homo sapiens	RPL4;RPS7		R-HSA-72673;R-HSA-72672;R-HSA-72691;R-HSA-72676;R-HSA-156823;R-HSA-72697;R-HSA-156826;R-HSA-72619;R-HSA-156808;R-HSA-157849;R-HSA-72621;R-HSA-72671
R-HSA-72737	Cap-dependent Translation Initiation	2	130	0.00885981	0.209234	0.679367		0.351302	10	18	0.00138867	9606	Homo sapiens	RPL4;RPS7		R-HSA-72673;R-HSA-72672;R-HSA-72691;R-HSA-72676;R-HSA-72697;R-HSA-72619;R-HSA-156808;R-HSA-157849;R-HSA-72621;R-HSA-72671
R-HSA-72312	rRNA processing	3	245	0.0166973	0.216527	0.664488		0.351302	7	21	0.00162012	9606	Homo sapiens	RPL4;RPS7;NCL		R-HSA-6791223;R-HSA-6791222;R-HSA-6791221;R-HSA-6791218;R-HSA-6791228;R-HSA-6791227;R-HSA-6790906
R-HSA-159227	Transport of the SLBP independent Mature mRNA	1	39	0.00265794	0.225473	0.646906		0.351302	3	3	0.000231446	9606	Homo sapiens	ALYREF		R-HSA-158481;R-HSA-158484;R-HSA-111439
R-HSA-8939243	RUNX1 interacts with co-factors whose precise effect on RUNX1 targets is not known	1	39	0.00265794	0.225473	0.646906		0.351302	1	5	0.000385743	9606	Homo sapiens	PC		R-HSA-8937989
R-HSA-159230	Transport of the SLBP Dependant Mature mRNA	1	40	0.0027261	0.230537	0.637259		0.351302	3	3	0.000231446	9606	Homo sapiens	ALYREF		R-HSA-77587;R-HSA-159046;R-HSA-159050
R-HSA-5696394	DNA Damage Recognition in GG-NER	1	40	0.0027261	0.230537	0.637259		0.351302	2	5	0.000385743	9606	Homo sapiens	PARP1		R-HSA-5696655;R-HSA-5696664
R-HSA-196849	Metabolism of water-soluble vitamins and cofactors	3	255	0.0173789	0.233677	0.631384		0.351302	5	144	0.0111094	9606	Homo sapiens	PC;PCCA;MCCC1		R-HSA-3323111;R-HSA-2993802;R-HSA-3065959;R-HSA-2993799;R-HSA-2993447
R-HSA-5696400	Dual Incision in GG-NER	1	41	0.00279425	0.235569	0.627882		0.351302	3	3	0.000231446	9606	Homo sapiens	PARP1		R-HSA-5690213;R-HSA-5690990;R-HSA-5690988
R-HSA-180746	Nuclear import of Rev protein	1	41	0.00279425	0.235569	0.627882		0.351302	5	7	0.00054004	9606	Homo sapiens	NPM1		R-HSA-180736;R-HSA-180710;R-HSA-180725;R-HSA-180728;R-HSA-180732
R-HSA-381042	PERK regulates gene expression	1	42	0.0028624	0.240568	0.618762		0.351302	1	11	0.000848634	9606	Homo sapiens	KHSRP		R-HSA-517731
R-HSA-8941326	RUNX2 regulates bone development	1	43	0.00293055	0.245535	0.609887		0.351302	1	32	0.00246875	9606	Homo sapiens	RBM14		R-HSA-8938356
R-HSA-8878166	Transcriptional regulation by RUNX2	2	147	0.0100184	0.250105	0.601877		0.351302	5	84	0.00648048	9606	Homo sapiens	RBM14;RPN2		R-HSA-8939801;R-HSA-9008475;R-HSA-9008110;R-HSA-9009362;R-HSA-8938356
R-HSA-163200	Respiratory electron transport, ATP synthesis by chemiosmotic coupling, and heat production by uncoupling proteins.	2	150	0.0102229	0.257358	0.589462		0.351302	3	31	0.00239161	9606	Homo sapiens	ATP5B;ATP5A1		R-HSA-164834;R-HSA-164832;R-HSA-164840
R-HSA-159231	Transport of Mature mRNA Derived from an Intronless Transcript	1	46	0.00313501	0.260243	0.584621		0.351302	3	3	0.000231446	9606	Homo sapiens	ALYREF		R-HSA-158441;R-HSA-77594;R-HSA-158447
R-HSA-177243	Interactions of Rev with host cellular proteins	1	46	0.00313501	0.260243	0.584621		0.351302	5	16	0.00123438	9606	Homo sapiens	NPM1		R-HSA-180736;R-HSA-180710;R-HSA-180725;R-HSA-180728;R-HSA-180732
R-HSA-159234	Transport of Mature mRNAs Derived from Intronless Transcripts	1	47	0.00320316	0.265083	0.576619		0.351302	9	9	0.000694337	9606	Homo sapiens	ALYREF		R-HSA-77587;R-HSA-158481;R-HSA-159046;R-HSA-158484;R-HSA-159050;R-HSA-158441;R-HSA-77594;R-HSA-158447;R-HSA-111439
R-HSA-5696395	Formation of Incision Complex in GG-NER	1	47	0.00320316	0.265083	0.576619		0.351302	8	10	0.000771486	9606	Homo sapiens	PARP1		R-HSA-6790487;R-HSA-6790454;R-HSA-5690996;R-HSA-5689317;R-HSA-5689861;R-HSA-5696670;R-HSA-5690991;R-HSA-5691000
R-HSA-73933	Resolution of Abasic Sites (AP sites)	1	48	0.00327131	0.269891	0.568812		0.351302	5	43	0.00331739	9606	Homo sapiens	PARP1		R-HSA-5651828;R-HSA-5649873;R-HSA-5651739;R-HSA-5651723;R-HSA-5649883
R-HSA-211733	Regulation of activated PAK-2p34 by proteasome mediated degradation	1	50	0.00340762	0.279414	0.553752		0.351302	1	2	0.000154297	9606	Homo sapiens	RPN2		R-HSA-211715
R-HSA-71403	Citric acid cycle (TCA cycle)	1	50	0.00340762	0.279414	0.553752		0.351302	2	17	0.00131153	9606	Homo sapiens	ACO2		R-HSA-450975;R-HSA-70971
R-HSA-350562	Regulation of ornithine decarboxylase (ODC)	1	51	0.00347577	0.284129	0.546484		0.351302	1	4	0.000308594	9606	Homo sapiens	RPN2		R-HSA-353125
R-HSA-9637690	Response of Mtb to phagocytosis	1	51	0.00347577	0.284129	0.546484		0.351302	1	30	0.00231446	9606	Homo sapiens	SFPQ		R-HSA-9635446
R-HSA-5663205	Infectious disease	11	1374	0.0936414	0.286651	0.542647		0.351302	17	637	0.0491437	9606	Homo sapiens	RPL4;NPM1;SFPQ;DDX5;HNRNPK;PARP1;RPS7;RPN2;ATP1A1;SLC25A5		R-HCY-9636178;R-HSA-192704;R-HSA-180736;R-HSA-180710;R-HSA-9635446;R-HSA-192841;R-HSA-180905;R-HSA-168878;R-HSA-9624033;R-HSA-9682631;R-HSA-192916;R-HSA-9684068;R-HSA-180725;R-HSA-180603;R-HSA-180728;R-HSA-180732;R-HSA-180573
R-HSA-8864260	Transcriptional regulation by the AP-2 (TFAP2) family of transcription factors	1	52	0.00354392	0.288814	0.539382		0.351302	7	44	0.00339454	9606	Homo sapiens	NPM1		R-HSA-8869543;R-HSA-8869558;R-HSA-8869542;R-HSA-8869568;R-HSA-8869566;R-HSA-8869549;R-HSA-8869560
R-HSA-180534	Vpu mediated degradation of CD4	1	53	0.00361208	0.293468	0.532439		0.351302	1	5	0.000385743	9606	Homo sapiens	RPN2		R-HSA-180573
R-HSA-1236978	Cross-presentation of soluble exogenous antigens (endosomes)	1	53	0.00361208	0.293468	0.532439		0.351302	1	6	0.000462892	9606	Homo sapiens	RPN2		R-HSA-1236970
R-HSA-606279	Deposition of new CENPA-containing nucleosomes at the centromere	1	54	0.00368023	0.298093	0.525649		0.351302	3	4	0.000308594	9606	Homo sapiens	NPM1		R-HSA-606287;R-HSA-606289;R-HSA-606326
R-HSA-774815	Nucleosome assembly	1	54	0.00368023	0.298093	0.525649		0.351302	3	4	0.000308594	9606	Homo sapiens	NPM1		R-HSA-606287;R-HSA-606289;R-HSA-606326
R-HSA-72695	Formation of the ternary complex, and subsequently, the 43S complex	1	54	0.00368023	0.298093	0.525649		0.351302	1	3	0.000231446	9606	Homo sapiens	RPS7		R-HSA-72691
R-HSA-69613	p53-Independent G1/S DNA damage checkpoint	1	54	0.00368023	0.298093	0.525649		0.351302	1	4	0.000308594	9606	Homo sapiens	RPN2		R-HSA-69600
R-HSA-69601	Ubiquitin Mediated Degradation of Phosphorylated Cdc25A	1	54	0.00368023	0.298093	0.525649		0.351302	1	4	0.000308594	9606	Homo sapiens	RPN2		R-HSA-69600
R-HSA-69610	p53-Independent DNA Damage Response	1	54	0.00368023	0.298093	0.525649		0.351302	1	4	0.000308594	9606	Homo sapiens	RPN2		R-HSA-69600
R-HSA-169911	Regulation of Apoptosis	1	54	0.00368023	0.298093	0.525649		0.351302	1	5	0.000385743	9606	Homo sapiens	RPN2		R-HSA-211715
R-HSA-349425	Autodegradation of the E3 ubiquitin ligase COP1	1	54	0.00368023	0.298093	0.525649		0.351302	1	5	0.000385743	9606	Homo sapiens	RPN2		R-HSA-264458
R-HSA-75815	Ubiquitin-dependent degradation of Cyclin D	1	54	0.00368023	0.298093	0.525649		0.351302	1	5	0.000385743	9606	Homo sapiens	RPN2		R-HSA-75825
R-HSA-8854050	FBXL7 down-regulates AURKA during mitotic entry and in early mitosis	1	55	0.00374838	0.302687	0.519006		0.351302	2	6	0.000462892	9606	Homo sapiens	RPN2		R-HSA-8854071;R-HSA-8854044
R-HSA-174113	SCF-beta-TrCP mediated degradation of Emi1	1	55	0.00374838	0.302687	0.519006		0.351302	1	3	0.000231446	9606	Homo sapiens	RPN2		R-HSA-174203
R-HSA-2173793	Transcriptional activity of SMAD2/SMAD3:SMAD4 heterotrimer	1	55	0.00374838	0.302687	0.519006		0.351302	2	38	0.00293165	9606	Homo sapiens	PARP1		R-HSA-2187330;R-HSA-2187325
R-HSA-180585	Vif-mediated degradation of APOBEC3G	1	56	0.00381653	0.307251	0.512506		0.351302	1	4	0.000308594	9606	Homo sapiens	RPN2		R-HSA-180603
R-HSA-6807070	PTEN Regulation	2	171	0.0116541	0.308096	0.511314		0.351302	3	56	0.00432032	9606	Homo sapiens	PC;RPN2		R-HSA-8944104;R-HSA-8943817;R-HSA-8850992
R-HSA-4641258	Degradation of DVL	1	57	0.00388469	0.311786	0.506143		0.351302	2	7	0.00054004	9606	Homo sapiens	RPN2		R-HSA-1504193;R-HSA-4641260
R-HSA-4641257	Degradation of AXIN	1	57	0.00388469	0.311786	0.506143		0.351302	2	8	0.000617189	9606	Homo sapiens	RPN2		R-HSA-3640874;R-HSA-4641256
R-HSA-9604323	Negative regulation of NOTCH4 signaling	1	57	0.00388469	0.311786	0.506143		0.351302	1	6	0.000462892	9606	Homo sapiens	RPN2		R-HSA-9604642
R-HSA-8941858	Regulation of RUNX3 expression and activity	1	57	0.00388469	0.311786	0.506143		0.351302	1	9	0.000694337	9606	Homo sapiens	RPN2		R-HSA-8952408
R-HSA-5576891	Cardiac conduction	2	173	0.0117904	0.312906	0.504586		0.351302	2	26	0.00200586	9606	Homo sapiens	HNRNPA3;ATP1A1		R-HSA-418309;R-HSA-936897
R-HSA-70895	Branched-chain amino acid catabolism	1	58	0.00395284	0.316292	0.499912		0.351302	2	23	0.00177442	9606	Homo sapiens	MCCC1		R-HSA-508308;R-HSA-70773
R-HSA-68827	CDT1 association with the CDC6:ORC:origin complex	1	59	0.00402099	0.320769	0.493808		0.351302	1	3	0.000231446	9606	Homo sapiens	RPN2		R-HSA-68825
R-HSA-69541	Stabilization of p53	1	59	0.00402099	0.320769	0.493808		0.351302	1	15	0.00115723	9606	Homo sapiens	RPN2		R-HSA-264458
R-HSA-5362768	Hh mutants that don't undergo autocatalytic processing are degraded by ERAD	1	61	0.0041573	0.329635	0.481967		0.351302	1	6	0.000462892	9606	Homo sapiens	RPN2		R-HSA-5387392
R-HSA-5676590	NIK-->noncanonical NF-kB signaling	1	61	0.0041573	0.329635	0.481967		0.351302	1	9	0.000694337	9606	Homo sapiens	RPN2		R-HSA-5607731
R-HSA-2408522	Selenoamino acid metabolism	2	181	0.0123356	0.332072	0.478768		0.351302	2	33	0.0025459	9606	Homo sapiens	RPL4;RPS7		R-HSA-2408529;R-HSA-5333615
R-HSA-72649	Translation initiation complex formation	1	62	0.00422545	0.334025	0.476222		0.351302	2	2	0.000154297	9606	Homo sapiens	RPS7		R-HSA-156808;R-HSA-157849
R-HSA-5610780	Degradation of GLI1 by the proteasome	1	62	0.00422545	0.334025	0.476222		0.351302	2	6	0.000462892	9606	Homo sapiens	RPN2		R-HSA-5610758;R-HSA-5610760
R-HSA-5610783	Degradation of GLI2 by the proteasome	1	62	0.00422545	0.334025	0.476222		0.351302	1	5	0.000385743	9606	Homo sapiens	RPN2		R-HSA-5610757
R-HSA-5610785	GLI3 is processed to GLI3R by the proteasome	1	62	0.00422545	0.334025	0.476222		0.351302	1	5	0.000385743	9606	Homo sapiens	RPN2		R-HSA-5610754
R-HSA-187577	SCF(Skp2)-mediated degradation of p27/p21	1	62	0.00422545	0.334025	0.476222		0.351302	1	7	0.00054004	9606	Homo sapiens	RPN2		R-HSA-187574
R-HSA-4551638	SUMOylation of chromatin organization proteins	1	62	0.00422545	0.334025	0.476222		0.351302	2	15	0.00115723	9606	Homo sapiens	PC		R-HSA-4551655;R-HSA-4551727
R-HSA-72702	Ribosomal scanning and start codon recognition	1	64	0.00436175	0.342719	0.465061		0.351302	2	2	0.000154297	9606	Homo sapiens	RPS7		R-HSA-72697;R-HSA-72621
R-HSA-174084	Autodegradation of Cdh1 by Cdh1:APC/C	1	64	0.00436175	0.342719	0.465061		0.351302	1	2	0.000154297	9606	Homo sapiens	RPN2		R-HSA-174058
R-HSA-5387390	Hh mutants abrogate ligand secretion	1	64	0.00436175	0.342719	0.465061		0.351302	1	7	0.00054004	9606	Homo sapiens	RPN2		R-HSA-5387392
R-HSA-6791312	TP53 Regulates Transcription of Cell Cycle Genes	1	65	0.00442991	0.347024	0.45964		0.351302	1	42	0.00324024	9606	Homo sapiens	NPM1		R-HSA-6801675
R-HSA-72662	Activation of the mRNA upon binding of the cap-binding complex and eIFs, and subsequent binding to 43S	1	66	0.00449806	0.351302	0.45432		0.351302	2	6	0.000462892	9606	Homo sapiens	RPS7		R-HSA-156808;R-HSA-157849
R-HSA-4608870	Asymmetric localization of PCP proteins	1	66	0.00449806	0.351302	0.45432		0.351302	1	7	0.00054004	9606	Homo sapiens	RPN2		R-HSA-4608855
R-HSA-5607761	Dectin-1 mediated noncanonical NF-kB signaling	1	66	0.00449806	0.351302	0.45432		0.351302	1	9	0.000694337	9606	Homo sapiens	RPN2		R-HSA-5607731
R-HSA-70263	Gluconeogenesis	1	66	0.00449806	0.351302	0.45432		0.351302	1	26	0.00200586	9606	Homo sapiens	PC		R-HSA-70501
R-HSA-5678895	Defective CFTR causes cystic fibrosis	1	67	0.00456621	0.355551	0.449098		0.355551	1	7	0.00054004	9606	Homo sapiens	RPN2		R-HSA-8866858
R-HSA-174154	APC/C:Cdc20 mediated degradation of Securin	1	68	0.00463436	0.359773	0.443971		0.359773	1	3	0.000231446	9606	Homo sapiens	RPN2		R-HSA-174202
R-HSA-68867	Assembly of the pre-replicative complex	1	68	0.00463436	0.359773	0.443971		0.359773	1	12	0.000925783	9606	Homo sapiens	RPN2		R-HSA-68825
R-HSA-8943724	Regulation of PTEN gene transcription	1	70	0.00477067	0.368135	0.433993		0.368135	2	15	0.00115723	9606	Homo sapiens	PC		R-HSA-8944104;R-HSA-8943817
R-HSA-69580	p53-Dependent G1/S DNA damage checkpoint	1	70	0.00477067	0.368135	0.433993		0.368135	1	22	0.00169727	9606	Homo sapiens	RPN2		R-HSA-264458
R-HSA-69563	p53-Dependent G1 DNA Damage Response	1	70	0.00477067	0.368135	0.433993		0.368135	1	22	0.00169727	9606	Homo sapiens	RPN2		R-HSA-264458
R-HSA-5658442	Regulation of RAS by GAPs	1	71	0.00483882	0.372276	0.429135		0.372276	1	5	0.000385743	9606	Homo sapiens	RPN2		R-HSA-5658430
R-HSA-6790901	rRNA modification in the nucleus and cytosol	1	71	0.00483882	0.372276	0.429135		0.372276	1	8	0.000617189	9606	Homo sapiens	RPS7		R-HSA-6790906
R-HSA-1169091	Activation of NF-kappaB in B cells	1	72	0.00490697	0.376389	0.424363		0.376389	1	10	0.000771486	9606	Homo sapiens	RPN2		R-HSA-1168640
R-HSA-1234176	Oxygen-dependent proline hydroxylation of Hypoxia-inducible Factor Alpha	1	72	0.00490697	0.376389	0.424363		0.376389	1	12	0.000925783	9606	Homo sapiens	RPN2		R-HSA-1234159
R-HSA-69615	G1/S DNA Damage Checkpoints	1	72	0.00490697	0.376389	0.424363		0.376389	2	26	0.00200586	9606	Homo sapiens	RPN2		R-HSA-69600;R-HSA-264458
R-HSA-5358346	Hedgehog ligand biogenesis	1	72	0.00490697	0.376389	0.424363		0.376389	1	15	0.00115723	9606	Homo sapiens	RPN2		R-HSA-5362448
R-HSA-6802952	Signaling by BRAF and RAF fusions	1	73	0.00497512	0.380476	0.419673		0.380476	5	5	0.000385743	9606	Homo sapiens	FXR1		R-HSA-6802935;R-HSA-6802934;R-HSA-6802933;R-HSA-6802932;R-HSA-6802927
R-HSA-174184	Cdc20:Phospho-APC/C mediated degradation of Cyclin A	1	73	0.00497512	0.380476	0.419673		0.380476	1	3	0.000231446	9606	Homo sapiens	RPN2		R-HSA-174255
R-HSA-68949	Orc1 removal from chromatin	1	73	0.00497512	0.380476	0.419673		0.380476	1	4	0.000308594	9606	Homo sapiens	RPN2		R-HSA-68948
R-HSA-174178	APC/C:Cdh1 mediated degradation of Cdc20 and other APC/C:Cdh1 targeted proteins in late mitosis/early G1	1	74	0.00504328	0.384536	0.415062		0.384536	2	6	0.000462892	9606	Homo sapiens	RPN2		R-HSA-174105;R-HSA-188191
R-HSA-179419	APC:Cdc20 mediated degradation of cell cycle proteins prior to satisfation of the cell cycle checkpoint	1	74	0.00504328	0.384536	0.415062		0.384536	1	6	0.000462892	9606	Homo sapiens	RPN2		R-HSA-174255
R-HSA-8948751	Regulation of PTEN stability and activity	1	74	0.00504328	0.384536	0.415062		0.384536	1	13	0.00100293	9606	Homo sapiens	RPN2		R-HSA-8850992
R-HSA-69017	CDK-mediated phosphorylation and removal of Cdc6	1	75	0.00511143	0.38857	0.41053		0.38857	1	4	0.000308594	9606	Homo sapiens	RPN2		R-HSA-69016
R-HSA-176409	APC/C:Cdc20 mediated degradation of mitotic proteins	1	76	0.00517958	0.392578	0.406074		0.392578	2	13	0.00100293	9606	Homo sapiens	RPN2		R-HSA-174202;R-HSA-174255
R-HSA-983712	Ion channel transport	2	207	0.0141075	0.393176	0.405413		0.393176	2	41	0.00316309	9606	Homo sapiens	HNRNPA3;ATP1A1		R-HSA-418309;R-HSA-936897
R-HSA-176814	Activation of APC/C and APC/C:Cdc20 mediated degradation of mitotic proteins	1	77	0.00524773	0.39656	0.401691		0.39656	2	15	0.00115723	9606	Homo sapiens	RPN2		R-HSA-174202;R-HSA-174255
R-HSA-1834949	Cytosolic sensors of pathogen-associated DNA	1	77	0.00524773	0.39656	0.401691		0.39656	3	48	0.00370313	9606	Homo sapiens	DHX9		R-HSA-9604480;R-HSA-3134954;R-HSA-3134953
R-HSA-351202	Metabolism of polyamines	1	80	0.00545219	0.408351	0.388966		0.408351	1	17	0.00131153	9606	Homo sapiens	RPN2		R-HSA-353125
R-HSA-8939902	Regulation of RUNX2 expression and activity	1	83	0.00565665	0.419915	0.376839		0.419915	4	32	0.00246875	9606	Homo sapiens	RPN2		R-HSA-8939801;R-HSA-9008475;R-HSA-9008110;R-HSA-9009362
R-HSA-8852276	The role of GTSE1 in G2/M progression after G2 checkpoint	1	83	0.00565665	0.419915	0.376839		0.419915	1	10	0.000771486	9606	Homo sapiens	RPN2		R-HSA-8852354
R-HSA-176408	Regulation of APC/C activators between G1/S and early anaphase	1	83	0.00565665	0.419915	0.376839		0.419915	1	14	0.00108008	9606	Homo sapiens	RPN2		R-HSA-174203
R-HSA-1234174	Cellular response to hypoxia	1	85	0.00579295	0.427499	0.369065		0.427499	1	20	0.00154297	9606	Homo sapiens	RPN2		R-HSA-1234159
R-HSA-170834	Signaling by TGF-beta Receptor Complex	1	85	0.00579295	0.427499	0.369065		0.427499	2	82	0.00632618	9606	Homo sapiens	PARP1		R-HSA-2187330;R-HSA-2187325
R-HSA-69202	Cyclin E associated events during G1/S transition	1	88	0.00599741	0.438692	0.357841		0.438692	1	20	0.00154297	9606	Homo sapiens	RPN2		R-HSA-187574
R-HSA-69002	DNA Replication Pre-Initiation	1	88	0.00599741	0.438692	0.357841		0.438692	1	21	0.00162012	9606	Homo sapiens	RPN2		R-HSA-68825
R-HSA-69656	Cyclin A:Cdk2-associated events at S phase entry	1	90	0.00613371	0.446033	0.350633		0.446033	1	19	0.00146582	9606	Homo sapiens	RPN2		R-HSA-187574
R-HSA-195253	Degradation of beta-catenin by the destruction complex	1	91	0.00620187	0.449668	0.347108		0.449668	1	23	0.00177442	9606	Homo sapiens	RPN2		R-HSA-2130282
R-HSA-5696399	Global Genome Nucleotide Excision Repair (GG-NER)	1	92	0.00627002	0.453279	0.343634		0.453279	13	20	0.00154297	9606	Homo sapiens	PARP1		R-HSA-5690996;R-HSA-5696670;R-HSA-5691000;R-HSA-5696664;R-HSA-6790487;R-HSA-6790454;R-HSA-5690213;R-HSA-5689317;R-HSA-5689861;R-HSA-5690990;R-HSA-5696655;R-HSA-5690991;R-HSA-5690988
R-HSA-174143	APC/C-mediated degradation of cell cycle proteins	1	92	0.00627002	0.453279	0.343634		0.453279	6	40	0.00308594	9606	Homo sapiens	RPN2		R-HSA-174058;R-HSA-174202;R-HSA-174203;R-HSA-174105;R-HSA-188191;R-HSA-174255
R-HSA-453276	Regulation of mitotic cell cycle	1	92	0.00627002	0.453279	0.343634		0.453279	6	40	0.00308594	9606	Homo sapiens	RPN2		R-HSA-174058;R-HSA-174202;R-HSA-174203;R-HSA-174105;R-HSA-188191;R-HSA-174255
R-HSA-5632684	Hedgehog 'on' state	1	92	0.00627002	0.453279	0.343634		0.453279	2	37	0.0028545	9606	Homo sapiens	RPN2		R-HSA-5635868;R-HSA-5635854
R-HSA-9013694	Signaling by NOTCH4	1	92	0.00627002	0.453279	0.343634		0.453279	1	20	0.00154297	9606	Homo sapiens	RPN2		R-HSA-9604642
R-HSA-9679506	SARS-CoV Infections	2	234	0.0159477	0.453901	0.343039		0.453901	2	143	0.0110322	9606	Homo sapiens	DDX5;ATP1A1		R-HSA-9682631;R-HSA-9684068
R-HSA-69052	Switching of origins to a post-replicative state	1	93	0.00633817	0.456867	0.34021		0.456867	2	9	0.000694337	9606	Homo sapiens	RPN2		R-HSA-68948;R-HSA-69016
R-HSA-1168372	Downstream signaling events of B Cell Receptor (BCR)	1	93	0.00633817	0.456867	0.34021		0.456867	1	14	0.00108008	9606	Homo sapiens	RPN2		R-HSA-1168640
R-HSA-196854	Metabolism of vitamins and cofactors	3	383	0.0261024	0.459392	0.337816		0.459392	5	205	0.0158155	9606	Homo sapiens	PC;PCCA;MCCC1		R-HSA-3323111;R-HSA-2993802;R-HSA-3065959;R-HSA-2993799;R-HSA-2993447
R-HSA-5689603	UCH proteinases	1	98	0.00667893	0.47446	0.323801		0.47446	2	11	0.000848634	9606	Homo sapiens	RPN2		R-HSA-5665854;R-HSA-5665871
R-HSA-71406	Pyruvate metabolism and Citric Acid (TCA) cycle	1	98	0.00667893	0.47446	0.323801		0.47446	2	36	0.00277735	9606	Homo sapiens	ACO2		R-HSA-450975;R-HSA-70971
R-HSA-73884	Base Excision Repair	1	99	0.00674709	0.47791	0.320654		0.47791	5	105	0.0081006	9606	Homo sapiens	PARP1		R-HSA-5651828;R-HSA-5649873;R-HSA-5651739;R-HSA-5651723;R-HSA-5649883
R-HSA-5619084	ABC transporter disorders	1	99	0.00674709	0.47791	0.320654		0.47791	1	22	0.00169727	9606	Homo sapiens	RPN2		R-HSA-8866858
R-HSA-4086400	PCP/CE pathway	1	99	0.00674709	0.47791	0.320654		0.47791	1	24	0.00185157	9606	Homo sapiens	RPN2		R-HSA-4608855
R-HSA-6802957	Oncogenic MAPK signaling	1	101	0.00688339	0.484743	0.314488		0.484743	5	46	0.00354884	9606	Homo sapiens	FXR1		R-HSA-6802935;R-HSA-6802934;R-HSA-6802933;R-HSA-6802932;R-HSA-6802927
R-HSA-5668541	TNFR2 non-canonical NF-kB pathway	1	104	0.00708785	0.494828	0.305546		0.494828	3	43	0.00331739	9606	Homo sapiens	RPN2		R-HSA-5607731;R-HSA-5668481;R-HSA-5668520
R-HSA-397014	Muscle contraction	2	254	0.0173107	0.49663	0.303967		0.49663	2	41	0.00316309	9606	Homo sapiens	HNRNPA3;ATP1A1		R-HSA-418309;R-HSA-936897
R-HSA-77289	Mitochondrial Fatty Acid Beta-Oxidation	1	105	0.007156	0.498146	0.302643		0.498146	1	47	0.00362598	9606	Homo sapiens	PCCA		R-HSA-71031
R-HSA-8939236	RUNX1 regulates transcription of genes involved in differentiation of HSCs	1	106	0.00722415	0.501442	0.299779		0.501442	1	15	0.00115723	9606	Homo sapiens	RPN2		R-HSA-8957265
R-HSA-5687128	MAPK6/MAPK4 signaling	1	106	0.00722415	0.501442	0.299779		0.501442	1	40	0.00308594	9606	Homo sapiens	RPN2		R-HSA-5687112
R-HSA-5668914	Diseases of metabolism	3	409	0.0278743	0.502817	0.29859		0.502817	3	191	0.0147354	9606	Homo sapiens	PC;PCCA;MCCC1		R-HSA-9035987;R-HSA-9035988;R-HSA-9035990
R-HSA-381340	Transcriptional regulation of white adipocyte differentiation	1	108	0.00736046	0.507971	0.294161		0.507971	10	18	0.00138867	9606	Homo sapiens	THRAP3		R-HSA-1183058;R-HSA-560472;R-HSA-560473;R-HSA-560491;R-HSA-560493;R-HSA-560510;R-HSA-381309;R-HSA-1183003;R-HSA-560498;R-HSA-560517
R-HSA-8878171	Transcriptional regulation by RUNX1	2	261	0.0177878	0.511085	0.291507		0.511085	2	132	0.0101836	9606	Homo sapiens	PC;RPN2		R-HSA-8957265;R-HSA-8937989
R-HSA-9020702	Interleukin-1 signaling	1	109	0.00742861	0.511203	0.291406		0.511203	1	46	0.00354884	9606	Homo sapiens	RPN2		R-HSA-209061
R-HSA-2559580	Oxidative Stress Induced Senescence	1	114	0.00776937	0.527053	0.278146		0.527053	3	40	0.00308594	9606	Homo sapiens	PC		R-HSA-3229089;R-HSA-3223200;R-HSA-3229102
R-HSA-9006936	Signaling by TGFB family members	1	114	0.00776937	0.527053	0.278146		0.527053	2	107	0.0082549	9606	Homo sapiens	PARP1		R-HSA-2187330;R-HSA-2187325
R-HSA-9678108	SARS-CoV-1 Infection	1	117	0.00797383	0.536318	0.270578		0.536318	1	110	0.00848634	9606	Homo sapiens	DDX5		R-HSA-9682631
R-HSA-8878159	Transcriptional regulation by RUNX3	1	118	0.00804198	0.539366	0.268116		0.539366	1	47	0.00362598	9606	Homo sapiens	RPN2		R-HSA-8952408
R-HSA-5696398	Nucleotide Excision Repair	1	119	0.00811013	0.542394	0.265685		0.542394	13	37	0.0028545	9606	Homo sapiens	PARP1		R-HSA-5690996;R-HSA-5696670;R-HSA-5691000;R-HSA-5696664;R-HSA-6790487;R-HSA-6790454;R-HSA-5690213;R-HSA-5689317;R-HSA-5689861;R-HSA-5690990;R-HSA-5696655;R-HSA-5690991;R-HSA-5690988
R-HSA-9679191	Potential therapeutics for SARS	1	119	0.00811013	0.542394	0.265685		0.542394	1	33	0.0025459	9606	Homo sapiens	ATP1A1		R-HSA-9684068
R-HSA-5607764	CLEC7A (Dectin-1) signaling	1	120	0.00817829	0.545403	0.263283		0.545403	2	45	0.00347169	9606	Homo sapiens	RPN2		R-HSA-5607731;R-HSA-5607724
R-HSA-382556	ABC-family proteins mediated transport	1	122	0.00831459	0.551361	0.258564		0.551361	1	27	0.00208301	9606	Homo sapiens	RPN2		R-HSA-8866553
R-HSA-418346	Platelet homeostasis	1	123	0.00838274	0.554312	0.256246		0.554312	1	30	0.00231446	9606	Homo sapiens	HNRNPA3		R-HSA-418309
R-HSA-73857	RNA Polymerase II Transcription	11	1693	0.115382	0.557131	0.254043		0.557131	19	885	0.0682765	9606	Homo sapiens	NPM1;RBM14;PC;PARP1;RPN2;U2AF2;ALYREF;SRSF1;SRSF2;U2AF1;SRSF7		R-HSA-8869543;R-HSA-8869542;R-HSA-2187330;R-HSA-9008110;R-HSA-8869568;R-HSA-8869549;R-HSA-6801675;R-HSA-8937989;R-HSA-8952408;R-HSA-8939801;R-HSA-8869558;R-HSA-9008475;R-HSA-72180;R-HSA-8957265;R-HSA-8869566;R-HSA-9009362;R-HSA-2187325;R-HSA-8938356;R-HSA-8869560
R-HSA-5610787	Hedgehog 'off' state	1	124	0.0084509	0.557243	0.253956		0.557243	4	32	0.00246875	9606	Homo sapiens	RPN2		R-HSA-5610757;R-HSA-5610758;R-HSA-5610754;R-HSA-5610760
R-HSA-202424	Downstream TCR signaling	1	124	0.0084509	0.557243	0.253956		0.557243	1	24	0.00185157	9606	Homo sapiens	RPN2		R-HSA-5607724
R-HSA-5693538	Homology Directed Repair	1	130	0.00885981	0.574433	0.240761		0.574433	3	50	0.00385743	9606	Homo sapiens	PARP1		R-HSA-5687653;R-HSA-5687484;R-HSA-5687640
R-HSA-69239	Synthesis of DNA	1	133	0.00906427	0.582778	0.234497		0.582778	2	26	0.00200586	9606	Homo sapiens	RPN2		R-HSA-68948;R-HSA-69016
R-HSA-9635486	Infection with Mycobacterium tuberculosis	1	135	0.00920057	0.588252	0.230437		0.588252	1	73	0.00563185	9606	Homo sapiens	SFPQ		R-HSA-9635446
R-HSA-73886	Chromosome Maintenance	1	138	0.00940503	0.596329	0.224514		0.596329	3	38	0.00293165	9606	Homo sapiens	NPM1		R-HSA-606287;R-HSA-606289;R-HSA-606326
R-HSA-70326	Glucose metabolism	1	140	0.00954133	0.601627	0.220673		0.601627	1	50	0.00385743	9606	Homo sapiens	PC		R-HSA-70501
R-HSA-597592	Post-translational protein modification	10	1594	0.108635	0.604333	0.218724		0.604333	24	526	0.0405802	9606	Homo sapiens	DDX17;NPM1;DDX5;HNRNPK;PC;PARP1;RPN2;HNRNPC;SAFB		R-HSA-4085372;R-HSA-4551655;R-HSA-8956140;R-HSA-3108203;R-HSA-4570499;R-HSA-446209;R-HSA-5665854;R-HSA-3900177;R-HSA-4551727;R-HSA-3927824;R-HSA-8956184;R-HSA-4551604;R-HSA-3900047;R-HSA-5689539;R-HSA-4086059;R-HSA-4086088;R-HSA-4655440;R-HSA-4570493;R-HSA-5665871;R-HSA-3900194;R-HSA-4570463;R-HSA-4551768;R-HSA-4085347;R-HSA-3108209
R-HSA-69306	DNA Replication	1	142	0.00967764	0.606856	0.216915		0.606856	3	47	0.00362598	9606	Homo sapiens	RPN2		R-HSA-68948;R-HSA-68825;R-HSA-69016
R-HSA-382551	Transport of small molecules	6	963	0.0656308	0.608045	0.216064		0.608045	7	438	0.0337911	9606	Homo sapiens	HNRNPA3;RPN2;ATP1A1;SLC25A5;PHB2		R-HSA-8949659;R-HSA-418309;R-HSA-8949661;R-HSA-8949649;R-HSA-163215;R-HSA-8866553;R-HSA-936897
R-HSA-1257604	PIP3 activates AKT signaling	2	316	0.0215362	0.614987	0.211134		0.614987	3	86	0.00663478	9606	Homo sapiens	PC;RPN2		R-HSA-8944104;R-HSA-8943817;R-HSA-8850992
R-HSA-202403	TCR signaling	1	147	0.0100184	0.619632	0.207866		0.619632	1	52	0.00401173	9606	Homo sapiens	RPN2		R-HSA-5607724
R-HSA-69206	G1/S Transition	1	150	0.0102229	0.6271	0.202663		0.6271	1	61	0.00470606	9606	Homo sapiens	RPN2		R-HSA-187574
R-HSA-1643685	Disease	15	2418	0.164792	0.631435	0.199671		0.631435	27	1418	0.109397	9606	Homo sapiens	RPL4;DDX5;NPM1;PARP1;RPS7;RPN2;MCCC1;ATP1A1;FXR1;SFPQ;HNRNPK;PC;PCCA;SLC25A5		R-HCY-9636178;R-HSA-192704;R-HSA-180736;R-HSA-6802927;R-HSA-192841;R-HSA-6802935;R-HSA-6802934;R-HSA-6802933;R-HSA-5387392;R-HSA-6802932;R-HSA-9682631;R-HSA-192916;R-HSA-9035987;R-HSA-9035988;R-HSA-180573;R-HSA-9035990;R-HSA-180710;R-HSA-9635446;R-HSA-180905;R-HSA-168878;R-HSA-8866858;R-HSA-9624033;R-HSA-9684068;R-HSA-180725;R-HSA-180603;R-HSA-180728;R-HSA-180732
R-HSA-71291	Metabolism of amino acids and derivatives	4	662	0.0451169	0.633915	0.197969		0.633915	5	285	0.0219873	9606	Homo sapiens	RPL4;RPS7;RPN2;MCCC1		R-HSA-353125;R-HSA-508308;R-HSA-70773;R-HSA-2408529;R-HSA-5333615
R-HSA-9018519	Estrogen-dependent gene expression	1	154	0.0104955	0.636832	0.195975		0.636832	6	66	0.00509181	9606	Homo sapiens	DDX5		R-HSA-9009533;R-HSA-9009536;R-HSA-9023859;R-HSA-9023861;R-HSA-9023860;R-HSA-9009526
R-HSA-69481	G2/M Checkpoints	1	154	0.0104955	0.636832	0.195975		0.636832	1	24	0.00185157	9606	Homo sapiens	RPN2		R-HSA-8852354
R-HSA-381119	Unfolded Protein Response (UPR)	1	155	0.0105636	0.639225	0.194346		0.639225	1	94	0.00725197	9606	Homo sapiens	KHSRP		R-HSA-517731
R-HSA-446652	Interleukin-1 family signaling	1	163	0.0111088	0.657819	0.181893		0.657819	1	79	0.00609474	9606	Homo sapiens	RPN2		R-HSA-209061
R-HSA-1236974	ER-Phagosome pathway	1	165	0.0112451	0.662318	0.178934		0.662318	1	10	0.000771486	9606	Homo sapiens	RPN2		R-HSA-1236935
R-HSA-3858494	Beta-catenin independent WNT signaling	1	166	0.0113133	0.664545	0.177476		0.664545	1	51	0.00393458	9606	Homo sapiens	RPN2		R-HSA-4608855
R-HSA-5693532	DNA Double-Strand Break Repair	1	167	0.0113814	0.666757	0.176032		0.666757	3	107	0.0082549	9606	Homo sapiens	PARP1		R-HSA-5687653;R-HSA-5687484;R-HSA-5687640
R-HSA-2262752	Cellular responses to stress	4	691	0.0470933	0.66738	0.175627		0.66738	8	227	0.0175127	9606	Homo sapiens	RPL4;PC;RPS7;RPN2		R-HSA-3229089;R-HSA-3223200;R-HSA-9633008;R-HSA-9633742;R-HSA-1234159;R-HSA-9634669;R-HSA-9633005;R-HSA-3229102
R-HSA-5358351	Signaling by Hedgehog	1	168	0.0114496	0.668956	0.174603		0.668956	7	82	0.00632618	9606	Homo sapiens	RPN2		R-HSA-5610757;R-HSA-5362448;R-HSA-5610758;R-HSA-5610754;R-HSA-5635868;R-HSA-5635854;R-HSA-5610760
R-HSA-74160	Gene expression (Transcription)	11	1851	0.12615	0.67903	0.168111		0.67903	19	996	0.07684	9606	Homo sapiens	NPM1;RBM14;PC;PARP1;RPN2;U2AF2;ALYREF;SRSF1;SRSF2;U2AF1;SRSF7		R-HSA-8869543;R-HSA-8869542;R-HSA-2187330;R-HSA-9008110;R-HSA-8869568;R-HSA-8869549;R-HSA-6801675;R-HSA-8937989;R-HSA-8952408;R-HSA-8939801;R-HSA-8869558;R-HSA-9008475;R-HSA-72180;R-HSA-8957265;R-HSA-8869566;R-HSA-9009362;R-HSA-2187325;R-HSA-8938356;R-HSA-8869560
R-HSA-453279	Mitotic G1 phase and G1/S transition	1	173	0.0117904	0.679733	0.167662		0.679733	1	99	0.00763771	9606	Homo sapiens	RPN2		R-HSA-187574
R-HSA-1989781	PPARA activates gene expression	1	174	0.0118585	0.681847	0.166313		0.681847	2	41	0.00316309	9606	Homo sapiens	THRAP3		R-HSA-560473;R-HSA-560517
R-HSA-9610379	HCMV Late Events	1	175	0.0119267	0.683946	0.164978		0.683946	2	19	0.00146582	9606	Homo sapiens	HNRNPK		R-HCY-9636178;R-HSA-9624033
R-HSA-2871837	FCERI mediated NF-kB activation	1	175	0.0119267	0.683946	0.164978		0.683946	1	19	0.00146582	9606	Homo sapiens	RPN2		R-HSA-5607724
R-HSA-400206	Regulation of lipid metabolism by PPARalpha	1	176	0.0119948	0.686032	0.163656		0.686032	2	44	0.00339454	9606	Homo sapiens	THRAP3		R-HSA-560473;R-HSA-560517
R-HSA-8953897	Cellular responses to external stimuli	4	709	0.04832	0.687097	0.162982		0.687097	8	258	0.0199043	9606	Homo sapiens	RPL4;PC;RPS7;RPN2		R-HSA-3229089;R-HSA-3223200;R-HSA-9633008;R-HSA-9633742;R-HSA-1234159;R-HSA-9634669;R-HSA-9633005;R-HSA-3229102
R-HSA-9006925	Intracellular signaling by second messengers	2	363	0.0247393	0.68987	0.161233		0.68987	3	114	0.00879494	9606	Homo sapiens	PC;RPN2		R-HSA-8944104;R-HSA-8943817;R-HSA-8850992
R-HSA-69242	S Phase	1	180	0.0122674	0.69424	0.15849		0.69424	4	54	0.00416602	9606	Homo sapiens	RPN2		R-HSA-75825;R-HSA-187574;R-HSA-68948;R-HSA-69016
R-HSA-1236975	Antigen processing-Cross presentation	1	187	0.0127445	0.708097	0.149907		0.708097	2	23	0.00177442	9606	Homo sapiens	RPN2		R-HSA-1236935;R-HSA-1236970
R-HSA-109581	Apoptosis	1	189	0.0128808	0.711941	0.147556		0.711941	1	141	0.010878	9606	Homo sapiens	RPN2		R-HSA-211715
R-HSA-983705	Signaling by the B Cell Receptor (BCR)	1	191	0.0130171	0.715735	0.145248		0.715735	1	43	0.00331739	9606	Homo sapiens	RPN2		R-HSA-1168640
R-HSA-2467813	Separation of Sister Chromatids	1	195	0.0132897	0.723174	0.140757		0.723174	1	8	0.000617189	9606	Homo sapiens	RPN2		R-HSA-174202
R-HSA-5357801	Programmed Cell Death	1	197	0.013426	0.726821	0.138572		0.726821	1	154	0.0118809	9606	Homo sapiens	RPN2		R-HSA-211715
R-HSA-2559583	Cellular Senescence	1	200	0.0136305	0.732203	0.135369		0.732203	3	90	0.00694337	9606	Homo sapiens	PC		R-HSA-3229089;R-HSA-3223200;R-HSA-3229102
R-HSA-5621481	C-type lectin receptors (CLRs)	1	203	0.0138349	0.73748	0.13225		0.73748	2	68	0.0052461	9606	Homo sapiens	RPN2		R-HSA-5607731;R-HSA-5607724
R-HSA-422475	Axon guidance	3	584	0.039801	0.740362	0.130556		0.740362	3	297	0.0229131	9606	Homo sapiens	RPL4;RPS7;RPN2		R-HSA-9014652;R-HSA-9011313;R-HSA-9014610
R-HSA-5689880	Ub-specific processing proteases	1	206	0.0140394	0.742654	0.129214		0.742654	1	40	0.00308594	9606	Homo sapiens	RPN2		R-HSA-5689539
R-HSA-69275	G2/M Transition	1	212	0.0144483	0.752701	0.123378		0.752701	3	78	0.00601759	9606	Homo sapiens	RPN2		R-HSA-8854071;R-HSA-8852354;R-HSA-8854044
R-HSA-453274	Mitotic G2-G2/M phases	1	214	0.0145846	0.755962	0.1215		0.755962	3	80	0.00617189	9606	Homo sapiens	RPN2		R-HSA-8854071;R-HSA-8852354;R-HSA-8854044
R-HSA-201681	TCF dependent signaling in response to WNT	1	216	0.0147209	0.759182	0.119654		0.759182	4	71	0.00547755	9606	Homo sapiens	RPN2		R-HSA-1504193;R-HSA-4641260;R-HSA-3640874;R-HSA-4641256
R-HSA-425407	SLC-mediated transmembrane transport	2	419	0.0285559	0.763192	0.117366		0.763192	1	191	0.0147354	9606	Homo sapiens	SLC25A5		R-HSA-163215
R-HSA-1280215	Cytokine Signaling in Immune system	7	1312	0.0894159	0.765215	0.116216		0.765215	8	735	0.0567042	9606	Homo sapiens	HNRNPDL;RPN2;HNRNPF;HNRNPA2B1		R-HSA-8950684;R-HSA-209061;R-HSA-5607731;R-HSA-5668481;R-HSA-8950415;R-HSA-5658430;R-HSA-8950292;R-HSA-5668520
R-HSA-9675108	Nervous system development	3	620	0.0422545	0.776345	0.109945		0.776345	3	323	0.024919	9606	Homo sapiens	RPL4;RPS7;RPN2		R-HSA-9014652;R-HSA-9011313;R-HSA-9014610
R-HSA-2454202	Fc epsilon receptor (FCERI) signaling	1	235	0.0160158	0.787744	0.103615		0.787744	1	63	0.00486036	9606	Homo sapiens	RPN2		R-HSA-5607724
R-HSA-8951664	Neddylation	1	241	0.0164247	0.796047	0.0990612		0.796047	2	31	0.00239161	9606	Homo sapiens	RPN2		R-HSA-8956184;R-HSA-8956140
R-HSA-68882	Mitotic Anaphase	1	249	0.0169699	0.80662	0.0933312		0.80662	1	32	0.00246875	9606	Homo sapiens	RPN2		R-HSA-174202
R-HSA-2555396	Mitotic Metaphase and Anaphase	1	250	0.0170381	0.807902	0.0926411		0.807902	1	33	0.0025459	9606	Homo sapiens	RPN2		R-HSA-174202
R-HSA-8939211	ESR-mediated signaling	1	256	0.017447	0.815424	0.0886163		0.815424	6	110	0.00848634	9606	Homo sapiens	DDX5		R-HSA-9009533;R-HSA-9009536;R-HSA-9023859;R-HSA-9023861;R-HSA-9023860;R-HSA-9009526
R-HSA-157118	Signaling by NOTCH	1	258	0.0175833	0.817866	0.0873176		0.817866	1	154	0.0118809	9606	Homo sapiens	RPN2		R-HSA-9604642
R-HSA-6798695	Neutrophil degranulation	2	480	0.0327131	0.825676	0.0831901		0.825676	4	10	0.000771486	9606	Homo sapiens	RPN2;ILF2		R-HSA-6800434;R-HSA-6798751;R-HSA-6798749;R-HSA-6798745
R-HSA-9609646	HCMV Infection	1	270	0.0184011	0.831861	0.0799492		0.831861	2	31	0.00239161	9606	Homo sapiens	HNRNPK		R-HCY-9636178;R-HSA-9624033
R-HSA-5663202	Diseases of signal transduction by growth factor receptors and second messengers	2	499	0.034008	0.841911	0.0747339		0.841911	6	396	0.0305508	9606	Homo sapiens	FXR1;RPN2		R-HSA-6802935;R-HSA-6802934;R-HSA-6802933;R-HSA-5387392;R-HSA-6802932;R-HSA-6802927
R-HSA-69620	Cell Cycle Checkpoints	1	280	0.0190827	0.842706	0.0743237		0.842706	3	56	0.00432032	9606	Homo sapiens	RPN2		R-HSA-69600;R-HSA-8852354;R-HSA-264458
R-HSA-5619115	Disorders of transmembrane transporters	1	280	0.0190827	0.842706	0.0743237		0.842706	1	87	0.00671193	9606	Homo sapiens	RPN2		R-HSA-8866858
R-HSA-5688426	Deubiquitination	1	288	0.0196279	0.850882	0.0701308		0.850882	3	77	0.00594044	9606	Homo sapiens	RPN2		R-HSA-5689539;R-HSA-5665854;R-HSA-5665871
R-HSA-983168	Antigen processing: Ubiquitination & Proteasome degradation	1	315	0.021468	0.87549	0.0577486		0.87549	1	9	0.000694337	9606	Homo sapiens	RPN2		R-HSA-983150
R-HSA-195721	Signaling by WNT	1	332	0.0226266	0.888876	0.0511591		0.888876	6	157	0.0121123	9606	Homo sapiens	RPN2		R-HSA-4608855;R-HSA-1504193;R-HSA-4641260;R-HSA-2130282;R-HSA-3640874;R-HSA-4641256
R-HSA-5673001	RAF/MAP kinase cascade	1	345	0.0235126	0.898141	0.0466554		0.898141	1	75	0.00578614	9606	Homo sapiens	RPN2		R-HSA-5658430
R-HSA-5684996	MAPK1/MAPK3 signaling	1	352	0.0239896	0.902809	0.044404		0.902809	1	82	0.00632618	9606	Homo sapiens	RPN2		R-HSA-5658430
R-HSA-9607240	FLT3 Signaling	1	362	0.0246712	0.909113	0.0413822		0.909113	1	97	0.00748341	9606	Homo sapiens	RPN2		R-HSA-5658430
R-HSA-73894	DNA Repair	1	368	0.0250801	0.912699	0.0396724		0.912699	21	328	0.0253047	9606	Homo sapiens	PARP1		R-HSA-5651828;R-HSA-5690996;R-HSA-5649873;R-HSA-5696670;R-HSA-5687484;R-HSA-5651739;R-HSA-5649883;R-HSA-5691000;R-HSA-5687640;R-HSA-5696664;R-HSA-6790487;R-HSA-6790454;R-HSA-5687653;R-HSA-5690213;R-HSA-5689317;R-HSA-5689861;R-HSA-5690990;R-HSA-5696655;R-HSA-5690991;R-HSA-5690988;R-HSA-5651723
R-HSA-9006931	Signaling by Nuclear Receptors	1	385	0.0262387	0.922117	0.0352139		0.922117	6	191	0.0147354	9606	Homo sapiens	DDX5		R-HSA-9009533;R-HSA-9009536;R-HSA-9023859;R-HSA-9023861;R-HSA-9023860;R-HSA-9009526
R-HSA-5683057	MAPK family signaling cascades	1	403	0.0274654	0.930994	0.031053		0.930994	2	122	0.00941213	9606	Homo sapiens	RPN2		R-HSA-5658430;R-HSA-5687112
R-HSA-68886	M Phase	1	416	0.0283514	0.936775	0.0283645		0.936775	1	91	0.00702052	9606	Homo sapiens	RPN2		R-HSA-174202
R-HSA-446203	Asparagine N-linked glycosylation	1	421	0.0286922	0.938869	0.027395		0.938869	1	144	0.0111094	9606	Homo sapiens	RPN2		R-HSA-446209
R-HSA-8978868	Fatty acid metabolism	1	429	0.0292374	0.942077	0.0259137		0.942077	1	217	0.0167412	9606	Homo sapiens	PCCA		R-HSA-71031
R-HSA-71387	Metabolism of carbohydrates	1	456	0.0310775	0.951722	0.0214898		0.951722	1	243	0.0187471	9606	Homo sapiens	PC		R-HSA-70501
R-HSA-983169	Class I MHC mediated antigen processing & presentation	1	465	0.0316909	0.95457	0.0201924		0.95457	3	48	0.00370313	9606	Homo sapiens	RPN2		R-HSA-983150;R-HSA-1236935;R-HSA-1236970
R-HSA-1640170	Cell Cycle	2	734	0.0500239	0.956092	0.0195004		0.956092	18	449	0.0346397	9606	Homo sapiens	NPM1;RPN2		R-HSA-69600;R-HSA-8852354;R-HSA-606287;R-HSA-174058;R-HSA-174255;R-HSA-264458;R-HSA-8854071;R-HSA-75825;R-HSA-187574;R-HSA-68948;R-HSA-174202;R-HSA-606289;R-HSA-69016;R-HSA-174203;R-HSA-8854044;R-HSA-174105;R-HSA-188191;R-HSA-606326
R-HSA-3700989	Transcriptional Regulation by TP53	1	486	0.0331221	0.960583	0.0174649		0.960583	1	259	0.0199815	9606	Homo sapiens	NPM1		R-HSA-6801675
R-HSA-1266738	Developmental Biology	4	1241	0.0845771	0.966595	0.0147553		0.966595	13	537	0.0414288	9606	Homo sapiens	RPL4;RPS7;RPN2;THRAP3		R-HSA-1183058;R-HSA-560491;R-HSA-560493;R-HSA-1183003;R-HSA-560517;R-HSA-560472;R-HSA-560473;R-HSA-9014652;R-HSA-560510;R-HSA-381309;R-HSA-9011313;R-HSA-560498;R-HSA-9014610
R-HSA-212436	Generic Transcription Pathway	5	1554	0.105909	0.979181	0.00913716		0.979181	18	824	0.0635704	9606	Homo sapiens	NPM1;RBM14;PC;PARP1;RPN2		R-HSA-8869543;R-HSA-8869542;R-HSA-2187330;R-HSA-9008110;R-HSA-8869568;R-HSA-8869549;R-HSA-6801675;R-HSA-8937989;R-HSA-8952408;R-HSA-8939801;R-HSA-8869558;R-HSA-9008475;R-HSA-8957265;R-HSA-8869566;R-HSA-9009362;R-HSA-2187325;R-HSA-8938356;R-HSA-8869560
R-HSA-69278	Cell Cycle, Mitotic	1	596	0.0406188	0.98133	0.00818512		0.98133	13	350	0.027002	9606	Homo sapiens	RPN2		R-HSA-8852354;R-HSA-174058;R-HSA-174255;R-HSA-8854071;R-HSA-75825;R-HSA-187574;R-HSA-68948;R-HSA-174202;R-HSA-69016;R-HSA-174203;R-HSA-8854044;R-HSA-174105;R-HSA-188191
R-HSA-162582	Signal Transduction	13	3396	0.231446	0.993452	0.00285315		0.993452	35	2386	0.184077	9606	Homo sapiens	KHDRBS1;DDX5;PARP1;RPN2;FUS;TIAL1;PTBP1;HNRNPM;SFPQ;PC;HNRNPH1;HNRNPF;HNRNPA1		R-HSA-5362448;R-HSA-8943817;R-HSA-8848975;R-HSA-5635868;R-HSA-9009536;R-HSA-2130282;R-HSA-5610757;R-HSA-4608855;R-HSA-5610758;R-HSA-1504193;R-HSA-5610754;R-HSA-6803838;R-HSA-5635854;R-HSA-6803836;R-HSA-2187325;R-HSA-3640874;R-HSA-5610760;R-HSA-5687112;R-HSA-6803527;R-HSA-8944104;R-HSA-2187330;R-HSA-6803523;R-HSA-8848993;R-HSA-5658430;R-HSA-4641260;R-HSA-8848939;R-HSA-4641256;R-HSA-9604642;R-HSA-8…
R-HSA-168249	Innate Immune System	3	1329	0.0905745	0.993859	0.00267512		0.993859	9	697	0.0537726	9606	Homo sapiens	RPN2;DHX9;ILF2		R-HSA-9604480;R-HSA-6800434;R-HSA-3134954;R-HSA-5607731;R-HSA-3134953;R-HSA-6798751;R-HSA-5607724;R-HSA-6798749;R-HSA-6798745
R-HSA-109582	Hemostasis	1	824	0.0561576	0.996106	0.00169427		0.996106	1	332	0.0256133	9606	Homo sapiens	HNRNPA3		R-HSA-418309
R-HSA-168256	Immune System	9	2869	0.195529	0.997903	0.00091152		0.997903	20	1634	0.126061	9606	Homo sapiens	HNRNPDL;RPN2;DHX9;HNRNPF;HNRNPA2B1;ILF2		R-HSA-983150;R-HSA-3134954;R-HSA-5607731;R-HSA-209061;R-HSA-3134953;R-HSA-8950415;R-HSA-5658430;R-HSA-1168640;R-HSA-9604480;R-HSA-8950684;R-HSA-1236935;R-HSA-6800434;R-HSA-5668481;R-HSA-6798751;R-HSA-1236970;R-HSA-5607724;R-HSA-6798749;R-HSA-8950292;R-HSA-5668520;R-HSA-6798745
R-HSA-1280218	Adaptive Immune System	1	999	0.0680842	0.998851	0.000499106		0.998851	5	261	0.0201358	9606	Homo sapiens	RPN2		R-HSA-983150;R-HSA-1168640;R-HSA-1236935;R-HSA-1236970;R-HSA-5607724
R-HSA-556833	Metabolism of lipids	2	1445	0.0984802	0.999453	0.000237536		0.999453	3	943	0.0727511	9606	Homo sapiens	PCCA;THRAP3		R-HSA-560473;R-HSA-71031;R-HSA-560517
R-HSA-1430728	Metabolism	10	3650	0.248756	0.999896	4.53821e-05		0.999896	19	2241	0.17289	9606	Homo sapiens	RPL4;ATP5B;PC;RPS7;RPN2;PCCA;THRAP3;ATP5A1;MCCC1;ACO2		R-HSA-353125;R-HSA-164834;R-HSA-164832;R-HSA-70501;R-HSA-2993802;R-HSA-3065959;R-HSA-2993799;R-HSA-164840;R-HSA-2993447;R-HSA-560517;R-HSA-560473;R-HSA-508308;R-HSA-70773;R-HSA-3323111;R-HSA-2408529;R-HSA-71031;R-HSA-450975;R-HSA-70971;R-HSA-5333615
