# Supplementary material for: The long non-coding RNA SAMMSON is essential for uveal melanoma cell survival
Source: Oncogene. 2021 Sep 10;41(1):15–25. doi: 10.1038/s41388-021-02006-x (PMC8724009; doi:10.1038/s41388-021-02006-x)
Supplement: Supplementary file 13 — Supplemental Table 2. [file 41388_2021_2006_MOESM13_ESM.xlsx]

## Sheet: Cell line_C2_neg
NAME	GS<br> follow link to MSigDB	GS DETAILS	SIZE	ES	NES	NOM p-val	FDR q-val	FWER p-val	RANK AT MAX	LEADING EDGE
DACOSTA_UV_RESPONSE_VIA_ERCC3_COMMON_DN	DACOSTA_UV_RESPONSE_VIA_ERCC3_COMMON_DN	Details ...	421	-0.2192691	-5.163377	0.0	0.0	0.0	5181	tags=68%, list=47%, signal=122%
DAZARD_RESPONSE_TO_UV_NHEK_DN	DAZARD_RESPONSE_TO_UV_NHEK_DN	Details ...	263	-0.23943266	-4.349946	0.0	0.0	0.0	6067	tags=78%, list=55%, signal=168%
SHEN_SMARCA2_TARGETS_UP	SHEN_SMARCA2_TARGETS_UP	Details ...	413	-0.16651121	-3.9707813	0.0	0.0	0.0	7693	tags=85%, list=69%, signal=266%
DAZARD_UV_RESPONSE_CLUSTER_G6	DAZARD_UV_RESPONSE_CLUSTER_G6	Details ...	125	-0.2659201	-3.4347243	0.0	0.0	0.0	6060	tags=81%, list=55%, signal=176%
GABRIELY_MIR21_TARGETS	GABRIELY_MIR21_TARGETS	Details ...	250	-0.18740803	-3.4108162	0.0	0.0	0.0	6146	tags=74%, list=55%, signal=161%
ENK_UV_RESPONSE_KERATINOCYTE_DN	ENK_UV_RESPONSE_KERATINOCYTE_DN	Details ...	434	-0.13962892	-3.3474932	0.0	0.0	0.0	7474	tags=81%, list=67%, signal=237%
DACOSTA_UV_RESPONSE_VIA_ERCC3_XPCS_DN	DACOSTA_UV_RESPONSE_VIA_ERCC3_XPCS_DN	Details ...	75	-0.3109863	-3.2255392	0.0	1.3510819E-4	0.001	3237	tags=60%, list=29%, signal=84%
GRYDER_PAX3FOXO1_TOP_ENHANCERS	GRYDER_PAX3FOXO1_TOP_ENHANCERS	Details ...	355	-0.13488303	-2.974986	0.0	3.5054318E-4	0.003	5407	tags=62%, list=49%, signal=116%
PYEON_CANCER_HEAD_AND_NECK_VS_CERVICAL_UP	PYEON_CANCER_HEAD_AND_NECK_VS_CERVICAL_UP	Details ...	157	-0.18827385	-2.7955832	0.0	0.0037710483	0.036	6080	tags=73%, list=55%, signal=159%
CREIGHTON_ENDOCRINE_THERAPY_RESISTANCE_3	CREIGHTON_ENDOCRINE_THERAPY_RESISTANCE_3	Details ...	459	-0.11233382	-2.720654	0.0	0.0066820965	0.071	6045	tags=65%, list=54%, signal=137%
SENESE_HDAC1_TARGETS_UP	SENESE_HDAC1_TARGETS_UP	Details ...	326	-0.12928866	-2.6685934	0.0	0.008208368	0.094	5562	tags=63%, list=50%, signal=122%
ACEVEDO_METHYLATED_IN_LIVER_CANCER_DN	ACEVEDO_METHYLATED_IN_LIVER_CANCER_DN	Details ...	322	-0.13281131	-2.661321	0.0	0.008078301	0.101	5817	tags=65%, list=52%, signal=133%
GRYDER_PAX3FOXO1_ENHANCERS_KO_DOWN	GRYDER_PAX3FOXO1_ENHANCERS_KO_DOWN	Details ...	328	-0.12558898	-2.6223001	0.0	0.009628467	0.128	6102	tags=67%, list=55%, signal=144%
PID_INSULIN_PATHWAY	PID_INSULIN_PATHWAY	Details ...	38	-0.34715557	-2.596577	0.0	0.011020287	0.154	4931	tags=79%, list=44%, signal=141%
BILD_CTNNB1_ONCOGENIC_SIGNATURE	BILD_CTNNB1_ONCOGENIC_SIGNATURE	Details ...	62	-0.2805524	-2.5958698	0.0	0.010412735	0.155	5685	tags=79%, list=51%, signal=161%
MITSIADES_RESPONSE_TO_APLIDIN_DN	MITSIADES_RESPONSE_TO_APLIDIN_DN	Details ...	228	-0.14802873	-2.5830905	0.0	0.010877925	0.173	6580	tags=74%, list=59%, signal=177%
GENTILE_UV_LOW_DOSE_DN	GENTILE_UV_LOW_DOSE_DN	Details ...	47	-0.31663284	-2.579137	0.0	0.010346778	0.175	3355	tags=62%, list=30%, signal=88%
MARTORIATI_MDM4_TARGETS_FETAL_LIVER_DN	MARTORIATI_MDM4_TARGETS_FETAL_LIVER_DN	Details ...	404	-0.11111533	-2.5664067	0.0	0.010712316	0.189	7643	tags=79%, list=69%, signal=245%
RIGGINS_TAMOXIFEN_RESISTANCE_DN	RIGGINS_TAMOXIFEN_RESISTANCE_DN	Details ...	151	-0.17812425	-2.559588	0.0	0.010546118	0.195	6072	tags=72%, list=55%, signal=157%
WAMUNYOKOLI_OVARIAN_CANCER_LMP_DN	WAMUNYOKOLI_OVARIAN_CANCER_LMP_DN	Details ...	133	-0.19001135	-2.5360796	0.0	0.011379773	0.217	4684	tags=61%, list=42%, signal=104%
KEGG_JAK_STAT_SIGNALING_PATHWAY	KEGG_JAK_STAT_SIGNALING_PATHWAY		61	-0.27931136	-2.5039353	0.0	0.013915867	0.27	5478	tags=77%, list=49%, signal=151%
PID_EPO_PATHWAY	PID_EPO_PATHWAY		23	-0.42694375	-2.4707072	0.0	0.017726991	0.345	4931	tags=87%, list=44%, signal=156%
OSMAN_BLADDER_CANCER_UP	OSMAN_BLADDER_CANCER_UP		350	-0.110425405	-2.4389372	0.0	0.020804474	0.412	4656	tags=53%, list=42%, signal=88%
CHANDRAN_METASTASIS_UP	CHANDRAN_METASTASIS_UP		160	-0.16367516	-2.4272926	0.0	0.021975452	0.443	4530	tags=57%, list=41%, signal=95%
UDAYAKUMAR_MED1_TARGETS_UP	UDAYAKUMAR_MED1_TARGETS_UP		121	-0.18907619	-2.3986726	0.0	0.026636234	0.518	5639	tags=69%, list=51%, signal=139%
PYEON_HPV_POSITIVE_TUMORS_UP	PYEON_HPV_POSITIVE_TUMORS_UP		74	-0.23877873	-2.3837607	0.0018975332	0.027749842	0.551	4725	tags=66%, list=43%, signal=114%
ZHENG_BOUND_BY_FOXP3	ZHENG_BOUND_BY_FOXP3		328	-0.11212439	-2.3323383	0.0	0.03823655	0.685	5400	tags=59%, list=49%, signal=112%
ZHENG_FOXP3_TARGETS_IN_THYMUS_UP	ZHENG_FOXP3_TARGETS_IN_THYMUS_UP		159	-0.1581626	-2.3190548	0.0020491802	0.040366977	0.721	4630	tags=57%, list=42%, signal=97%
DURCHDEWALD_SKIN_CARCINOGENESIS_DN	DURCHDEWALD_SKIN_CARCINOGENESIS_DN		184	-0.14622407	-2.273936	0.0	0.05246168	0.813	3598	tags=47%, list=32%, signal=68%
ENK_UV_RESPONSE_EPIDERMIS_DN	ENK_UV_RESPONSE_EPIDERMIS_DN		367	-0.10150693	-2.2714448	0.0	0.051840927	0.817	5422	tags=59%, list=49%, signal=111%
REACTOME_RESOLUTION_OF_SISTER_CHROMATID_COHESION	REACTOME_RESOLUTION_OF_SISTER_CHROMATID_COHESION		113	-0.18149516	-2.2560487	0.0020449897	0.05530266	0.842	5677	tags=69%, list=51%, signal=140%
REACTOME_MYOGENESIS	REACTOME_MYOGENESIS		15	-0.47544062	-2.2437472	0.0020449897	0.057990607	0.872	4357	tags=87%, list=39%, signal=142%
CREIGHTON_ENDOCRINE_THERAPY_RESISTANCE_5	CREIGHTON_ENDOCRINE_THERAPY_RESISTANCE_5		329	-0.10774594	-2.2330835	0.0040241447	0.060854528	0.894	6103	tags=65%, list=55%, signal=141%
GINESTIER_BREAST_CANCER_ZNF217_AMPLIFIED_UP	GINESTIER_BREAST_CANCER_ZNF217_AMPLIFIED_UP		60	-0.24075009	-2.2256856	0.0019762847	0.06227623	0.904	5491	tags=73%, list=49%, signal=144%
JAATINEN_HEMATOPOIETIC_STEM_CELL_UP	JAATINEN_HEMATOPOIETIC_STEM_CELL_UP		207	-0.13403241	-2.2008336	0.004338395	0.071676515	0.935	5144	tags=59%, list=46%, signal=109%
PID_KIT_PATHWAY	PID_KIT_PATHWAY		36	-0.3144204	-2.199113	0.0	0.07046592	0.938	5163	tags=78%, list=46%, signal=145%
TIEN_INTESTINE_PROBIOTICS_2HR_DN	TIEN_INTESTINE_PROBIOTICS_2HR_DN		79	-0.21364728	-2.1915197	0.0	0.072412476	0.946	4397	tags=61%, list=40%, signal=100%
BROWNE_HCMV_INFECTION_18HR_UP	BROWNE_HCMV_INFECTION_18HR_UP		127	-0.16154163	-2.1770582	0.0019607844	0.07731502	0.96	3565	tags=48%, list=32%, signal=70%
HOEBEKE_LYMPHOID_STEM_CELL_UP	HOEBEKE_LYMPHOID_STEM_CELL_UP		66	-0.23053336	-2.1725664	0.0020491802	0.077798426	0.963	4359	tags=62%, list=39%, signal=102%
WP_NEURODEGENERATION_WITH_BRAIN_IRON_ACCUMULATION_NBIA_SUBTYPES_PATHWAY	WP_NEURODEGENERATION_WITH_BRAIN_IRON_ACCUMULATION_NBIA_SUBTYPES_PATHWAY		40	-0.28420907	-2.1654828	0.0018939395	0.0794945	0.97	2689	tags=52%, list=24%, signal=69%
FINETTI_BREAST_CANCERS_KINOME_GRAY	FINETTI_BREAST_CANCERS_KINOME_GRAY		15	-0.46922496	-2.153162	0.0	0.084549434	0.976	4426	tags=87%, list=40%, signal=144%
GOZGIT_ESR1_TARGETS_DN	GOZGIT_ESR1_TARGETS_DN		396	-0.094105236	-2.1408157	0.001968504	0.08951459	0.981	3680	tags=42%, list=33%, signal=61%
DAVICIONI_MOLECULAR_ARMS_VS_ERMS_UP	DAVICIONI_MOLECULAR_ARMS_VS_ERMS_UP		243	-0.11965721	-2.1306174	0.0	0.0935911	0.987	7300	tags=77%, list=66%, signal=220%
MARTINEZ_RESPONSE_TO_TRABECTEDIN	MARTINEZ_RESPONSE_TO_TRABECTEDIN		45	-0.2743745	-2.1122127	0.003992016	0.10308843	0.991	3633	tags=60%, list=33%, signal=89%
SENESE_HDAC3_TARGETS_UP	SENESE_HDAC3_TARGETS_UP		354	-0.09939239	-2.1008718	0.0	0.1079983	0.995	6185	tags=65%, list=56%, signal=142%
STAMBOLSKY_TARGETS_OF_MUTATED_TP53_DN	STAMBOLSKY_TARGETS_OF_MUTATED_TP53_DN		28	-0.3362193	-2.100359	0.001980198	0.10597836	0.995	4213	tags=71%, list=38%, signal=115%
REACTOME_MITOTIC_SPINDLE_CHECKPOINT	REACTOME_MITOTIC_SPINDLE_CHECKPOINT		107	-0.17329578	-2.100249	0.0020876827	0.103824005	0.995	5677	tags=68%, list=51%, signal=138%
ZHANG_BREAST_CANCER_PROGENITORS_UP	ZHANG_BREAST_CANCER_PROGENITORS_UP		383	-0.091691285	-2.0839765	0.0058252425	0.11280376	0.997	5344	tags=57%, list=48%, signal=106%
WP_INTERACTOME_OF_POLYCOMB_REPRESSIVE_COMPLEX_2_PRC2	WP_INTERACTOME_OF_POLYCOMB_REPRESSIVE_COMPLEX_2_PRC2		16	-0.43148652	-2.0817604	0.005976096	0.11224945	0.998	2159	tags=63%, list=19%, signal=77%
MORI_PLASMA_CELL_DN	MORI_PLASMA_CELL_DN		22	-0.374158	-2.0735533	0.0041067763	0.11587405	0.998	4945	tags=82%, list=44%, signal=147%
MILI_PSEUDOPODIA_HAPTOTAXIS_UP	MILI_PSEUDOPODIA_HAPTOTAXIS_UP		480	-0.08355193	-2.0588567	0.0020833334	0.12541549	0.999	8862	tags=88%, list=80%, signal=414%
DACOSTA_UV_RESPONSE_VIA_ERCC3_TTD_DN	DACOSTA_UV_RESPONSE_VIA_ERCC3_TTD_DN		73	-0.20773219	-2.055988	0.0	0.12490511	0.999	7148	tags=85%, list=64%, signal=236%
TORCHIA_TARGETS_OF_EWSR1_FLI1_FUSION_DN	TORCHIA_TARGETS_OF_EWSR1_FLI1_FUSION_DN		208	-0.123991564	-2.0509062	0.010288066	0.12647007	0.999	5596	tags=63%, list=50%, signal=124%
BROWNE_HCMV_INFECTION_24HR_UP	BROWNE_HCMV_INFECTION_24HR_UP		99	-0.17482167	-2.0458136	0.0020449897	0.12827979	0.999	3240	tags=46%, list=29%, signal=65%
BASAKI_YBX1_TARGETS_DN	BASAKI_YBX1_TARGETS_DN		270	-0.10767444	-2.040196	0.0020833334	0.13026774	0.999	6285	tags=67%, list=57%, signal=151%
WAKABAYASHI_ADIPOGENESIS_PPARG_RXRA_BOUND_WITH_H4K20ME1_MARK	WAKABAYASHI_ADIPOGENESIS_PPARG_RXRA_BOUND_WITH_H4K20ME1_MARK		118	-0.16202328	-2.0399346	0.002074689	0.12817794	0.999	7451	tags=83%, list=67%, signal=249%
REACTOME_RHO_GTPASE_CYCLE	REACTOME_RHO_GTPASE_CYCLE		94	-0.17990518	-2.0328665	0.004048583	0.13129395	0.999	7242	tags=83%, list=65%, signal=236%
REACTOME_SIGNALING_BY_RHO_GTPASES	REACTOME_SIGNALING_BY_RHO_GTPASES		325	-0.09902241	-2.0159962	0.002057613	0.14251943	0.999	7278	tags=75%, list=65%, signal=211%
REACTOME_MITOTIC_PROMETAPHASE	REACTOME_MITOTIC_PROMETAPHASE		189	-0.12408951	-1.994432	0.002057613	0.15937184	1.0	6291	tags=69%, list=57%, signal=156%
HOEGERKORP_CD44_TARGETS_DIRECT_UP	HOEGERKORP_CD44_TARGETS_DIRECT_UP		17	-0.38755476	-1.987072	0.0038535646	0.16366504	1.0	4200	tags=76%, list=38%, signal=123%
MARTINEZ_RESPONSE_TO_TRABECTEDIN_DN	MARTINEZ_RESPONSE_TO_TRABECTEDIN_DN		253	-0.1085019	-1.9829202	0.0020618557	0.16506936	1.0	8093	tags=83%, list=73%, signal=300%
FIRESTEIN_PROLIFERATION	FIRESTEIN_PROLIFERATION		111	-0.15705638	-1.9799618	0.0059288535	0.16493991	1.0	7586	tags=84%, list=68%, signal=261%
DEURIG_T_CELL_PROLYMPHOCYTIC_LEUKEMIA_DN	DEURIG_T_CELL_PROLYMPHOCYTIC_LEUKEMIA_DN		220	-0.11644474	-1.9714154	0.007707129	0.17119688	1.0	6665	tags=71%, list=60%, signal=175%
IKEDA_MIR133_TARGETS_UP	IKEDA_MIR133_TARGETS_UP		39	-0.26239863	-1.9616868	0.0041067763	0.17831743	1.0	3650	tags=59%, list=33%, signal=87%
FLECHNER_BIOPSY_KIDNEY_TRANSPLANT_REJECTED_VS_OK_DN	FLECHNER_BIOPSY_KIDNEY_TRANSPLANT_REJECTED_VS_OK_DN		398	-0.086725846	-1.9580061	0.003984064	0.17909741	1.0	7199	tags=73%, list=65%, signal=200%
PID_HES_HEY_PATHWAY	PID_HES_HEY_PATHWAY		32	-0.29251623	-1.9558638	0.0056603774	0.17869373	1.0	4401	tags=69%, list=40%, signal=113%
REACTOME_O_LINKED_GLYCOSYLATION_OF_MUCINS	REACTOME_O_LINKED_GLYCOSYLATION_OF_MUCINS		21	-0.3532222	-1.9433833	0.008316008	0.18910523	1.0	4022	tags=71%, list=36%, signal=112%
ZHAN_MULTIPLE_MYELOMA_CD1_AND_CD2_UP	ZHAN_MULTIPLE_MYELOMA_CD1_AND_CD2_UP		73	-0.19255863	-1.9208189	0.0076045627	0.21212593	1.0	5336	tags=67%, list=48%, signal=128%
FLECHNER_BIOPSY_KIDNEY_TRANSPLANT_OK_VS_DONOR_UP	FLECHNER_BIOPSY_KIDNEY_TRANSPLANT_OK_VS_DONOR_UP		457	-0.07987991	-1.9142859	0.007677543	0.21659245	1.0	5717	tags=59%, list=51%, signal=117%
GENTILE_UV_RESPONSE_CLUSTER_D7	GENTILE_UV_RESPONSE_CLUSTER_D7		34	-0.27566165	-1.9138873	0.002	0.21394213	1.0	3158	tags=56%, list=28%, signal=78%
RODRIGUES_THYROID_CARCINOMA_ANAPLASTIC_DN	RODRIGUES_THYROID_CARCINOMA_ANAPLASTIC_DN		368	-0.08675526	-1.9138734	0.0084566595	0.21094227	1.0	4838	tags=52%, list=44%, signal=89%
FULCHER_INFLAMMATORY_RESPONSE_LECTIN_VS_LPS_DN	FULCHER_INFLAMMATORY_RESPONSE_LECTIN_VS_LPS_DN		277	-0.09959823	-1.913818	0.008230452	0.20807825	1.0	4339	tags=49%, list=39%, signal=78%
BONOME_OVARIAN_CANCER_POOR_SURVIVAL_UP	BONOME_OVARIAN_CANCER_POOR_SURVIVAL_UP		20	-0.35502884	-1.913227	0.007936508	0.20571789	1.0	6066	tags=90%, list=55%, signal=198%
WP_HOSTPATHOGEN_INTERACTION_OF_HUMAN_CORONA_VIRUSES_AUTOPHAGY	WP_HOSTPATHOGEN_INTERACTION_OF_HUMAN_CORONA_VIRUSES_AUTOPHAGY		18	-0.37683466	-1.9070693	0.011450382	0.21004832	1.0	2612	tags=61%, list=23%, signal=80%
MIYAGAWA_TARGETS_OF_EWSR1_ETS_FUSIONS_UP	MIYAGAWA_TARGETS_OF_EWSR1_ETS_FUSIONS_UP		157	-0.1336737	-1.9057044	0.007889546	0.2091021	1.0	2147	tags=32%, list=19%, signal=40%
ZWANG_EGF_PERSISTENTLY_UP	ZWANG_EGF_PERSISTENTLY_UP		22	-0.34418276	-1.904173	0.012096774	0.20801337	1.0	4267	tags=73%, list=38%, signal=118%
WP_INSULIN_SIGNALING	WP_INSULIN_SIGNALING		130	-0.14217117	-1.9038324	0.0102459015	0.2057252	1.0	2800	tags=39%, list=25%, signal=52%
BYSTROEM_CORRELATED_WITH_IL5_DN	BYSTROEM_CORRELATED_WITH_IL5_DN		48	-0.23275054	-1.9026775	0.005859375	0.2043916	1.0	4604	tags=65%, list=41%, signal=110%
PUJANA_BRCA2_PCC_NETWORK	PUJANA_BRCA2_PCC_NETWORK		380	-0.08729115	-1.9013394	0.0116731515	0.20381683	1.0	6377	tags=66%, list=57%, signal=149%
SESTO_RESPONSE_TO_UV_C8	SESTO_RESPONSE_TO_UV_C8		58	-0.2091792	-1.8905703	0.0123203285	0.21430223	1.0	7079	tags=84%, list=64%, signal=231%
GRESHOCK_CANCER_COPY_NUMBER_UP	GRESHOCK_CANCER_COPY_NUMBER_UP		243	-0.1021078	-1.8841295	0.009823183	0.21931651	1.0	5844	tags=63%, list=53%, signal=129%
REACTOME_RESOLUTION_OF_D_LOOP_STRUCTURES	REACTOME_RESOLUTION_OF_D_LOOP_STRUCTURES		31	-0.2856054	-1.8814819	0.014314928	0.21993998	1.0	5441	tags=77%, list=49%, signal=151%
SENGUPTA_NASOPHARYNGEAL_CARCINOMA_WITH_LMP1_UP	SENGUPTA_NASOPHARYNGEAL_CARCINOMA_WITH_LMP1_UP		245	-0.10415655	-1.876234	0.007843138	0.2239723	1.0	7943	tags=82%, list=71%, signal=280%
DOANE_BREAST_CANCER_CLASSES_UP	DOANE_BREAST_CANCER_CLASSES_UP		25	-0.30774862	-1.8719478	0.02	0.22638303	1.0	3702	tags=64%, list=33%, signal=96%
NAKAMURA_TUMOR_ZONE_PERIPHERAL_VS_CENTRAL_DN	NAKAMURA_TUMOR_ZONE_PERIPHERAL_VS_CENTRAL_DN		452	-0.07653573	-1.8704764	0.0056926	0.22563651	1.0	4128	tags=44%, list=37%, signal=68%
KEGG_INSULIN_SIGNALING_PATHWAY	KEGG_INSULIN_SIGNALING_PATHWAY		101	-0.16318075	-1.8695501	0.009652509	0.22422764	1.0	2716	tags=41%, list=24%, signal=53%
SENGUPTA_NASOPHARYNGEAL_CARCINOMA_UP	SENGUPTA_NASOPHARYNGEAL_CARCINOMA_UP		226	-0.108145826	-1.8689483	0.013565891	0.22245389	1.0	7480	tags=78%, list=67%, signal=233%
STEARMAN_LUNG_CANCER_EARLY_VS_LATE_UP	STEARMAN_LUNG_CANCER_EARLY_VS_LATE_UP		108	-0.15449706	-1.8685291	0.015748031	0.22060153	1.0	4270	tags=54%, list=38%, signal=86%
LIAO_METASTASIS	LIAO_METASTASIS		438	-0.077630706	-1.8631898	0.01192843	0.22461456	1.0	6735	tags=68%, list=61%, signal=166%
PID_BARD1_PATHWAY	PID_BARD1_PATHWAY		29	-0.28845838	-1.8596598	0.00996016	0.2264044	1.0	5619	tags=79%, list=51%, signal=160%
WP_HEMATOPOIETIC_STEM_CELL_GENE_REGULATION_BY_GABP_ALPHABETA_COMPLEX	WP_HEMATOPOIETIC_STEM_CELL_GENE_REGULATION_BY_GABP_ALPHABETA_COMPLEX		18	-0.3704171	-1.8551316	0.008281574	0.22946936	1.0	5771	tags=89%, list=52%, signal=185%
WP_ANGIOPOIETIN_LIKE_PROTEIN_8_REGULATORY_PATHWAY	WP_ANGIOPOIETIN_LIKE_PROTEIN_8_REGULATORY_PATHWAY		100	-0.15771607	-1.8526527	0.018108651	0.23038489	1.0	2710	tags=40%, list=24%, signal=52%
BONOME_OVARIAN_CANCER_SURVIVAL_SUBOPTIMAL_DEBULKING	BONOME_OVARIAN_CANCER_SURVIVAL_SUBOPTIMAL_DEBULKING		340	-0.08555614	-1.8500127	0.01002004	0.23117545	1.0	6566	tags=67%, list=59%, signal=160%
TORCHIA_TARGETS_OF_EWSR1_FLI1_FUSION_UP	TORCHIA_TARGETS_OF_EWSR1_FLI1_FUSION_UP		161	-0.12295358	-1.8498707	0.017475728	0.2288467	1.0	4937	tags=57%, list=44%, signal=100%
BOYLAN_MULTIPLE_MYELOMA_C_UP	BOYLAN_MULTIPLE_MYELOMA_C_UP		32	-0.27849826	-1.8493384	0.018181818	0.22707066	1.0	4209	tags=66%, list=38%, signal=105%
WP_HOSTPATHOGEN_INTERACTION_OF_HUMAN_CORONA_VIRUSES_INTERFERON_INDUCTION	WP_HOSTPATHOGEN_INTERACTION_OF_HUMAN_CORONA_VIRUSES_INTERFERON_INDUCTION		28	-0.29671717	-1.8477466	0.00967118	0.226901	1.0	3857	tags=64%, list=35%, signal=98%
SOTIRIOU_BREAST_CANCER_GRADE_1_VS_3_DN	SOTIRIOU_BREAST_CANCER_GRADE_1_VS_3_DN		38	-0.2501449	-1.8466853	0.005882353	0.22565965	1.0	3958	tags=61%, list=36%, signal=94%
SAMOLS_TARGETS_OF_KHSV_MIRNAS_DN	SAMOLS_TARGETS_OF_KHSV_MIRNAS_DN		32	-0.27558866	-1.8466418	0.016032064	0.22344354	1.0	4936	tags=72%, list=44%, signal=129%
WP_BDNFTRKB_SIGNALING	WP_BDNFTRKB_SIGNALING		25	-0.30352178	-1.8443224	0.005791506	0.22399282	1.0	7306	tags=96%, list=66%, signal=279%
SENESE_HDAC3_TARGETS_DN	SENESE_HDAC3_TARGETS_DN		406	-0.07960013	-1.8439822	0.01192843	0.22224315	1.0	6404	tags=65%, list=58%, signal=148%
REACTOME_RESOLUTION_OF_D_LOOP_STRUCTURES_THROUGH_SYNTHESIS_DEPENDENT_STRAND_ANNEALING_SDSA_	REACTOME_RESOLUTION_OF_D_LOOP_STRUCTURES_THROUGH_SYNTHESIS_DEPENDENT_STRAND_ANNEALING_SDSA_		25	-0.31131548	-1.8401579	0.00814664	0.22455367	1.0	5441	tags=80%, list=49%, signal=156%
MORI_PRE_BI_LYMPHOCYTE_DN	MORI_PRE_BI_LYMPHOCYTE_DN		56	-0.21320069	-1.826118	0.018072288	0.2412237	1.0	4789	tags=64%, list=43%, signal=112%
CHARAFE_BREAST_CANCER_LUMINAL_VS_BASAL_UP	CHARAFE_BREAST_CANCER_LUMINAL_VS_BASAL_UP		264	-0.098427586	-1.8244379	0.019880716	0.24117395	1.0	6133	tags=65%, list=55%, signal=141%
PLASARI_TGFB1_TARGETS_10HR_DN	PLASARI_TGFB1_TARGETS_10HR_DN		138	-0.13545139	-1.8215809	0.021276595	0.24249189	1.0	8019	tags=86%, list=72%, signal=303%
REACTOME_POSTMITOTIC_NUCLEAR_PORE_COMPLEX_NPC_REFORMATION	REACTOME_POSTMITOTIC_NUCLEAR_PORE_COMPLEX_NPC_REFORMATION		27	-0.29724818	-1.8156075	0.014141414	0.24777336	1.0	6174	tags=85%, list=56%, signal=191%
WP_NANOPARTICLE_TRIGGERED_AUTOPHAGIC_CELL_DEATH	WP_NANOPARTICLE_TRIGGERED_AUTOPHAGIC_CELL_DEATH		20	-0.33576062	-1.8119467	0.013307985	0.25041053	1.0	5724	tags=85%, list=51%, signal=175%
TCGA_GLIOBLASTOMA_COPY_NUMBER_DN	TCGA_GLIOBLASTOMA_COPY_NUMBER_DN		22	-0.3230493	-1.8089571	0.01992032	0.25189984	1.0	5512	tags=82%, list=50%, signal=162%
PEREZ_TP53_AND_TP63_TARGETS	PEREZ_TP53_AND_TP63_TARGETS		97	-0.15601169	-1.8085116	0.01775148	0.250098	1.0	4241	tags=54%, list=38%, signal=86%
BLALOCK_ALZHEIMERS_DISEASE_INCIPIENT_UP	BLALOCK_ALZHEIMERS_DISEASE_INCIPIENT_UP		287	-0.09237164	-1.8041375	0.017964073	0.25392717	1.0	6321	tags=66%, list=57%, signal=149%
OUYANG_PROSTATE_CANCER_MARKERS	OUYANG_PROSTATE_CANCER_MARKERS		15	-0.38687202	-1.8021479	0.021276595	0.25413057	1.0	3117	tags=67%, list=28%, signal=93%
STAMBOLSKY_RESPONSE_TO_VITAMIN_D3_UP	STAMBOLSKY_RESPONSE_TO_VITAMIN_D3_UP		42	-0.23442295	-1.7987198	0.021276595	0.25688648	1.0	6139	tags=79%, list=55%, signal=175%
WANG_RESPONSE_TO_BEXAROTENE_DN	WANG_RESPONSE_TO_BEXAROTENE_DN		16	-0.3786036	-1.7970834	0.033333335	0.25659016	1.0	2746	tags=63%, list=25%, signal=83%
PLASARI_TGFB1_SIGNALING_VIA_NFIC_1HR_DN	PLASARI_TGFB1_SIGNALING_VIA_NFIC_1HR_DN		68	-0.18659753	-1.7870834	0.012244898	0.26882538	1.0	6113	tags=74%, list=55%, signal=162%
BAKKER_FOXO3_TARGETS_UP	BAKKER_FOXO3_TARGETS_UP		43	-0.23117408	-1.7854486	0.01984127	0.26882166	1.0	3904	tags=58%, list=35%, signal=89%
PETRETTO_HEART_MASS_QTL_CIS_DN	PETRETTO_HEART_MASS_QTL_CIS_DN		16	-0.37184685	-1.7848366	0.0121951215	0.26723245	1.0	2821	tags=63%, list=25%, signal=84%
FOSTER_TOLERANT_MACROPHAGE_DN	FOSTER_TOLERANT_MACROPHAGE_DN		282	-0.09269873	-1.7797693	0.024489796	0.27192402	1.0	5619	tags=60%, list=51%, signal=117%
RUTELLA_RESPONSE_TO_CSF2RB_AND_IL4_UP	RUTELLA_RESPONSE_TO_CSF2RB_AND_IL4_UP		236	-0.100542136	-1.774362	0.015779093	0.2773313	1.0	4418	tags=50%, list=40%, signal=81%
IKEDA_MIR30_TARGETS_UP	IKEDA_MIR30_TARGETS_UP		100	-0.15072986	-1.7715715	0.00996016	0.27898386	1.0	4899	tags=59%, list=44%, signal=105%
GALE_APL_WITH_FLT3_MUTATED_UP	GALE_APL_WITH_FLT3_MUTATED_UP		49	-0.21320786	-1.7662727	0.019493178	0.28450632	1.0	4674	tags=63%, list=42%, signal=109%
YOSHIMURA_MAPK8_TARGETS_DN	YOSHIMURA_MAPK8_TARGETS_DN		265	-0.0964561	-1.7662653	0.02603037	0.28214324	1.0	7176	tags=74%, list=65%, signal=204%
TONKS_TARGETS_OF_RUNX1_RUNX1T1_FUSION_HSC_UP	TONKS_TARGETS_OF_RUNX1_RUNX1T1_FUSION_HSC_UP		109	-0.14279237	-1.7618344	0.024539877	0.28663316	1.0	5568	tags=64%, list=50%, signal=127%
HOWLIN_CITED1_TARGETS_1_DN	HOWLIN_CITED1_TARGETS_1_DN		26	-0.2841992	-1.7585061	0.025210084	0.28937858	1.0	5400	tags=77%, list=49%, signal=149%
BILD_E2F3_ONCOGENIC_SIGNATURE	BILD_E2F3_ONCOGENIC_SIGNATURE		173	-0.11565082	-1.7573627	0.011516315	0.288696	1.0	3426	tags=42%, list=31%, signal=60%
BILBAN_B_CLL_LPL_UP	BILBAN_B_CLL_LPL_UP		42	-0.23093128	-1.7548559	0.030181086	0.29017207	1.0	5119	tags=69%, list=46%, signal=128%
WP_TYPE_I_INTERFERON_INDUCTION_AND_SIGNALING_DURING_SARSCOV2_INFECTION	WP_TYPE_I_INTERFERON_INDUCTION_AND_SIGNALING_DURING_SARSCOV2_INFECTION		25	-0.29377332	-1.7523211	0.020242915	0.29175824	1.0	3857	tags=64%, list=35%, signal=98%
BROWNE_HCMV_INFECTION_1HR_DN	BROWNE_HCMV_INFECTION_1HR_DN		131	-0.13012747	-1.7485343	0.034042552	0.29531002	1.0	8839	tags=92%, list=80%, signal=446%
REACTOME_RHO_GTPASES_ACTIVATE_FORMINS	REACTOME_RHO_GTPASES_ACTIVATE_FORMINS		125	-0.13085613	-1.7441925	0.025742574	0.29937083	1.0	5677	tags=64%, list=51%, signal=129%
GOLDRATH_IMMUNE_MEMORY	GOLDRATH_IMMUNE_MEMORY		49	-0.20570807	-1.742348	0.030828517	0.29994178	1.0	4757	tags=63%, list=43%, signal=110%
KEGG_CHRONIC_MYELOID_LEUKEMIA	KEGG_CHRONIC_MYELOID_LEUKEMIA		63	-0.18583184	-1.7394761	0.018072288	0.30171433	1.0	2711	tags=43%, list=24%, signal=56%
CERVERA_SDHB_TARGETS_2	CERVERA_SDHB_TARGETS_2		52	-0.20382112	-1.7378846	0.0140280565	0.3020083	1.0	6938	tags=83%, list=62%, signal=219%
CHEMNITZ_RESPONSE_TO_PROSTAGLANDIN_E2_DN	CHEMNITZ_RESPONSE_TO_PROSTAGLANDIN_E2_DN		226	-0.0986616	-1.7232271	0.011857707	0.3236055	1.0	8567	tags=87%, list=77%, signal=371%
KEGG_MISMATCH_REPAIR	KEGG_MISMATCH_REPAIR		22	-0.30380055	-1.7226397	0.012552301	0.322047	1.0	4715	tags=73%, list=42%, signal=126%
NIKOLSKY_BREAST_CANCER_19Q13.1_AMPLICON	NIKOLSKY_BREAST_CANCER_19Q13.1_AMPLICON		18	-0.34431627	-1.7223239	0.03131524	0.32019353	1.0	4208	tags=72%, list=38%, signal=116%
BRUECKNER_TARGETS_OF_MIRLET7A3_UP	BRUECKNER_TARGETS_OF_MIRLET7A3_UP		72	-0.17463984	-1.7219042	0.027504912	0.31847134	1.0	4711	tags=60%, list=42%, signal=103%
SESTO_RESPONSE_TO_UV_C5	SESTO_RESPONSE_TO_UV_C5		43	-0.22165376	-1.7190956	0.018329939	0.32035327	1.0	5819	tags=74%, list=52%, signal=156%
REACTOME_VXPX_CARGO_TARGETING_TO_CILIUM	REACTOME_VXPX_CARGO_TARGETING_TO_CILIUM		16	-0.35754508	-1.7186309	0.028409092	0.3187311	1.0	2285	tags=56%, list=21%, signal=71%
SHAFFER_IRF4_TARGETS_IN_ACTIVATED_B_LYMPHOCYTE	SHAFFER_IRF4_TARGETS_IN_ACTIVATED_B_LYMPHOCYTE		71	-0.17416714	-1.713945	0.027667984	0.32409835	1.0	7158	tags=82%, list=64%, signal=228%
WP_ENDODERM_DIFFERENTIATION	WP_ENDODERM_DIFFERENTIATION		94	-0.15180278	-1.7115562	0.023012552	0.32545775	1.0	2112	tags=34%, list=19%, signal=42%
BROWNE_HCMV_INFECTION_16HR_UP	BROWNE_HCMV_INFECTION_16HR_UP		173	-0.10948328	-1.7091371	0.029880479	0.32729805	1.0	3622	tags=43%, list=33%, signal=63%
MCBRYAN_PUBERTAL_BREAST_6_7WK_UP	MCBRYAN_PUBERTAL_BREAST_6_7WK_UP		148	-0.12270585	-1.7087208	0.025210084	0.3257193	1.0	2711	tags=36%, list=24%, signal=48%
REACTOME_MEMBRANE_TRAFFICKING	REACTOME_MEMBRANE_TRAFFICKING		491	-0.0665544	-1.7074629	0.022540983	0.3257107	1.0	9459	tags=91%, list=85%, signal=586%
MARKEY_RB1_ACUTE_LOF_DN	MARKEY_RB1_ACUTE_LOF_DN		115	-0.13685557	-1.7053434	0.022916667	0.32690042	1.0	6035	tags=68%, list=54%, signal=147%
STARK_PREFRONTAL_CORTEX_22Q11_DELETION_UP	STARK_PREFRONTAL_CORTEX_22Q11_DELETION_UP		145	-0.12282412	-1.7047403	0.026415095	0.32550284	1.0	6933	tags=74%, list=62%, signal=195%
HAHTOLA_MYCOSIS_FUNGOIDES_CD4_DN	HAHTOLA_MYCOSIS_FUNGOIDES_CD4_DN		101	-0.14606726	-1.701822	0.024590164	0.32813513	1.0	7527	tags=82%, list=68%, signal=252%
RODWELL_AGING_KIDNEY_DN	RODWELL_AGING_KIDNEY_DN		100	-0.14451344	-1.700202	0.03550296	0.32868212	1.0	7413	tags=81%, list=67%, signal=241%
TAKADA_GASTRIC_CANCER_COPY_NUMBER_DN	TAKADA_GASTRIC_CANCER_COPY_NUMBER_DN		17	-0.33817035	-1.696846	0.023483366	0.33218327	1.0	5402	tags=82%, list=49%, signal=160%
SILIGAN_BOUND_BY_EWS_FLT1_FUSION	SILIGAN_BOUND_BY_EWS_FLT1_FUSION		23	-0.29104528	-1.6955721	0.034907598	0.332087	1.0	4022	tags=65%, list=36%, signal=102%
PID_NEPHRIN_NEPH1_PATHWAY	PID_NEPHRIN_NEPH1_PATHWAY		26	-0.27391276	-1.6878905	0.03219697	0.34235516	1.0	4659	tags=69%, list=42%, signal=119%
DING_LUNG_CANCER_EXPRESSION_BY_COPY_NUMBER	DING_LUNG_CANCER_EXPRESSION_BY_COPY_NUMBER		95	-0.14659669	-1.684226	0.02414487	0.34648854	1.0	5523	tags=64%, list=50%, signal=127%
GEORGES_CELL_CYCLE_MIR192_TARGETS	GEORGES_CELL_CYCLE_MIR192_TARGETS		55	-0.1917466	-1.6841714	0.025145067	0.34429765	1.0	6975	tags=82%, list=63%, signal=219%
PID_MET_PATHWAY	PID_MET_PATHWAY		69	-0.17611574	-1.682993	0.044088177	0.3438669	1.0	3694	tags=51%, list=33%, signal=75%
BARRIER_COLON_CANCER_RECURRENCE_UP	BARRIER_COLON_CANCER_RECURRENCE_UP		35	-0.23855247	-1.6800534	0.033932135	0.3468198	1.0	6568	tags=83%, list=59%, signal=202%
DURAND_STROMA_S_UP	DURAND_STROMA_S_UP		125	-0.12653548	-1.6784632	0.03777336	0.34733364	1.0	3857	tags=47%, list=35%, signal=71%
FARMER_BREAST_CANCER_APOCRINE_VS_BASAL	FARMER_BREAST_CANCER_APOCRINE_VS_BASAL		227	-0.096819215	-1.6780772	0.024193548	0.34565908	1.0	8055	tags=82%, list=72%, signal=291%
OISHI_CHOLANGIOMA_STEM_CELL_LIKE_UP	OISHI_CHOLANGIOMA_STEM_CELL_LIKE_UP		295	-0.08356224	-1.6776634	0.028688524	0.3441998	1.0	6520	tags=67%, list=59%, signal=157%
PID_AR_PATHWAY	PID_AR_PATHWAY		49	-0.20317803	-1.675792	0.04032258	0.34492612	1.0	4785	tags=63%, list=43%, signal=111%
LINDGREN_BLADDER_CANCER_CLUSTER_2A_DN	LINDGREN_BLADDER_CANCER_CLUSTER_2A_DN		107	-0.13755867	-1.6726964	0.032882012	0.34773862	1.0	4616	tags=55%, list=42%, signal=93%
BENPORATH_NOS_TARGETS	BENPORATH_NOS_TARGETS		123	-0.12751573	-1.6721458	0.027888447	0.3465613	1.0	7004	tags=76%, list=63%, signal=202%
REACTOME_ANTIGEN_ACTIVATES_B_CELL_RECEPTOR_BCR_LEADING_TO_GENERATION_OF_SECOND_MESSENGERS	REACTOME_ANTIGEN_ACTIVATES_B_CELL_RECEPTOR_BCR_LEADING_TO_GENERATION_OF_SECOND_MESSENGERS		17	-0.32903865	-1.6679806	0.030947777	0.35196927	1.0	7465	tags=100%, list=67%, signal=304%
RUTELLA_RESPONSE_TO_HGF_UP	RUTELLA_RESPONSE_TO_HGF_UP		276	-0.087711886	-1.6660638	0.033932135	0.35306805	1.0	4286	tags=47%, list=39%, signal=75%
REACTOME_PARASITE_INFECTION	REACTOME_PARASITE_INFECTION		45	-0.21655177	-1.6648741	0.031311154	0.35295904	1.0	2544	tags=44%, list=23%, signal=57%
XU_HGF_TARGETS_REPRESSED_BY_AKT1_DN	XU_HGF_TARGETS_REPRESSED_BY_AKT1_DN		36	-0.23516849	-1.6574641	0.044	0.36396128	1.0	4806	tags=67%, list=43%, signal=117%
GINESTIER_BREAST_CANCER_20Q13_AMPLIFICATION_UP	GINESTIER_BREAST_CANCER_20Q13_AMPLIFICATION_UP		92	-0.14435303	-1.6493989	0.04474708	0.37671244	1.0	9284	tags=98%, list=84%, signal=589%
ONO_FOXP3_TARGETS_DN	ONO_FOXP3_TARGETS_DN		19	-0.3100411	-1.6457961	0.029880479	0.38082984	1.0	2411	tags=53%, list=22%, signal=67%
ZHAN_MULTIPLE_MYELOMA_MF_UP	ZHAN_MULTIPLE_MYELOMA_MF_UP		23	-0.29365954	-1.6452032	0.029239766	0.37969998	1.0	3993	tags=65%, list=36%, signal=102%
ONO_AML1_TARGETS_DN	ONO_AML1_TARGETS_DN		16	-0.3405631	-1.6444292	0.03448276	0.37894294	1.0	3863	tags=69%, list=35%, signal=105%
DUTERTRE_ESTRADIOL_RESPONSE_24HR_DN	DUTERTRE_ESTRADIOL_RESPONSE_24HR_DN		348	-0.07608217	-1.64306	0.030674847	0.3791041	1.0	5155	tags=54%, list=46%, signal=97%
WP_B_CELL_RECEPTOR_SIGNALING_PATHWAY	WP_B_CELL_RECEPTOR_SIGNALING_PATHWAY		70	-0.16686583	-1.6422216	0.034155596	0.37851956	1.0	7527	tags=84%, list=68%, signal=259%
LI_WILMS_TUMOR_VS_FETAL_KIDNEY_1_UP	LI_WILMS_TUMOR_VS_FETAL_KIDNEY_1_UP		126	-0.12925889	-1.6415831	0.04024145	0.37751147	1.0	5550	tags=63%, list=50%, signal=124%
REACTOME_SYNTHESIS_OF_BILE_ACIDS_AND_BILE_SALTS	REACTOME_SYNTHESIS_OF_BILE_ACIDS_AND_BILE_SALTS		15	-0.3499204	-1.6409477	0.033826638	0.37651458	1.0	1304	tags=47%, list=12%, signal=53%
PID_FANCONI_PATHWAY	PID_FANCONI_PATHWAY		45	-0.20654966	-1.6388142	0.029126214	0.3784035	1.0	5619	tags=71%, list=51%, signal=143%
SESTO_RESPONSE_TO_UV_C2	SESTO_RESPONSE_TO_UV_C2		47	-0.20279758	-1.6378964	0.033195022	0.37776533	1.0	3669	tags=53%, list=33%, signal=79%
PILON_KLF1_TARGETS_UP	PILON_KLF1_TARGETS_UP		302	-0.08390032	-1.6358618	0.05054945	0.37939078	1.0	3253	tags=37%, list=29%, signal=51%
BREDEMEYER_RAG_SIGNALING_VIA_ATM_NOT_VIA_NFKB_DN	BREDEMEYER_RAG_SIGNALING_VIA_ATM_NOT_VIA_NFKB_DN		28	-0.258658	-1.6358496	0.036585364	0.37726444	1.0	3485	tags=57%, list=31%, signal=83%
WANG_RESPONSE_TO_ANDROGEN_UP	WANG_RESPONSE_TO_ANDROGEN_UP		24	-0.2803522	-1.6355896	0.041666668	0.37558737	1.0	4302	tags=67%, list=39%, signal=109%
MCBRYAN_PUBERTAL_BREAST_5_6WK_UP	MCBRYAN_PUBERTAL_BREAST_5_6WK_UP		79	-0.15467876	-1.6328362	0.035714287	0.37834463	1.0	4485	tags=56%, list=40%, signal=93%
REACTOME_CILIUM_ASSEMBLY	REACTOME_CILIUM_ASSEMBLY		165	-0.10722529	-1.6311793	0.02173913	0.37914467	1.0	2330	tags=32%, list=21%, signal=39%
REACTOME_PYRUVATE_METABOLISM	REACTOME_PYRUVATE_METABOLISM		24	-0.27842888	-1.6300644	0.034883723	0.3790172	1.0	6176	tags=83%, list=56%, signal=187%
DOUGLAS_BMI1_TARGETS_DN	DOUGLAS_BMI1_TARGETS_DN		253	-0.08803245	-1.6289203	0.032323234	0.3790785	1.0	3702	tags=42%, list=33%, signal=61%
JOHNSTONE_PARVB_TARGETS_2_DN	JOHNSTONE_PARVB_TARGETS_2_DN		300	-0.0833395	-1.6247064	0.04597701	0.3845658	1.0	6325	tags=65%, list=57%, signal=147%
IGARASHI_ATF4_TARGETS_DN	IGARASHI_ATF4_TARGETS_DN		65	-0.17217934	-1.6221935	0.05313093	0.387247	1.0	6478	tags=75%, list=58%, signal=180%
IVANOVA_HEMATOPOIESIS_STEM_CELL_AND_PROGENITOR	IVANOVA_HEMATOPOIESIS_STEM_CELL_AND_PROGENITOR		369	-0.07359437	-1.6221353	0.021696253	0.38522792	1.0	6440	tags=65%, list=58%, signal=149%
HUANG_DASATINIB_RESISTANCE_DN	HUANG_DASATINIB_RESISTANCE_DN		49	-0.19314821	-1.6207161	0.024048096	0.38568845	1.0	6484	tags=78%, list=58%, signal=185%
WP_JOUBERT_SYNDROME	WP_JOUBERT_SYNDROME		64	-0.17043298	-1.6203347	0.035051547	0.3842776	1.0	3328	tags=47%, list=30%, signal=67%
WP_PI3KAKTMTOR_SIGNALING_PATHWAY_AND_THERAPEUTIC_OPPORTUNITIES	WP_PI3KAKTMTOR_SIGNALING_PATHWAY_AND_THERAPEUTIC_OPPORTUNITIES		27	-0.25947967	-1.6171927	0.043564357	0.38804853	1.0	4946	tags=70%, list=44%, signal=126%
BRUINS_UVC_RESPONSE_EARLY_LATE	BRUINS_UVC_RESPONSE_EARLY_LATE		240	-0.08991816	-1.6148362	0.043912176	0.39028955	1.0	4720	tags=51%, list=42%, signal=87%
SMID_BREAST_CANCER_BASAL_DN	SMID_BREAST_CANCER_BASAL_DN		339	-0.07569134	-1.6145337	0.056016598	0.38873664	1.0	3612	tags=40%, list=32%, signal=57%
MIYAGAWA_TARGETS_OF_EWSR1_ETS_FUSIONS_DN	MIYAGAWA_TARGETS_OF_EWSR1_ETS_FUSIONS_DN		117	-0.12989913	-1.6087401	0.041501977	0.39773074	1.0	7028	tags=76%, list=63%, signal=205%
FONTAINE_PAPILLARY_THYROID_CARCINOMA_UP	FONTAINE_PAPILLARY_THYROID_CARCINOMA_UP		42	-0.20802478	-1.6073021	0.047524754	0.39839846	1.0	6696	tags=81%, list=60%, signal=203%
RODRIGUES_THYROID_CARCINOMA_DN	RODRIGUES_THYROID_CARCINOMA_DN		55	-0.18038645	-1.6054842	0.06138614	0.39968184	1.0	5888	tags=71%, list=53%, signal=150%
LIU_VMYB_TARGETS_UP	LIU_VMYB_TARGETS_UP		96	-0.1415721	-1.6049592	0.052525252	0.39860705	1.0	2262	tags=34%, list=20%, signal=43%
ZHOU_INFLAMMATORY_RESPONSE_FIMA_DN	ZHOU_INFLAMMATORY_RESPONSE_FIMA_DN		176	-0.10687843	-1.60038	0.060796645	0.40503207	1.0	6474	tags=69%, list=58%, signal=162%
REACTOME_PYRUVATE_METABOLISM_AND_CITRIC_ACID_TCA_CYCLE	REACTOME_PYRUVATE_METABOLISM_AND_CITRIC_ACID_TCA_CYCLE		46	-0.19908094	-1.5995445	0.051896207	0.40475205	1.0	6255	tags=76%, list=56%, signal=173%
IVANOVA_HEMATOPOIESIS_LATE_PROGENITOR	IVANOVA_HEMATOPOIESIS_LATE_PROGENITOR		368	-0.07225004	-1.5987359	0.04733728	0.4042354	1.0	8226	tags=81%, list=74%, signal=301%
SHEDDEN_LUNG_CANCER_GOOD_SURVIVAL_A4	SHEDDEN_LUNG_CANCER_GOOD_SURVIVAL_A4		111	-0.12796068	-1.5986478	0.050403226	0.40230796	1.0	3600	tags=45%, list=32%, signal=66%
BRUINS_UVC_RESPONSE_VIA_TP53_GROUP_A	BRUINS_UVC_RESPONSE_VIA_TP53_GROUP_A		404	-0.068618365	-1.5986376	0.036053132	0.40026018	1.0	1192	tags=17%, list=11%, signal=19%
KEGG_REGULATION_OF_AUTOPHAGY	KEGG_REGULATION_OF_AUTOPHAGY		17	-0.31794065	-1.5985978	0.045553144	0.39831418	1.0	3011	tags=59%, list=27%, signal=81%
EPPERT_CE_HSC_LSC	EPPERT_CE_HSC_LSC		25	-0.25951132	-1.597793	0.05498982	0.3977925	1.0	4237	tags=64%, list=38%, signal=103%
WP_INTRAFLAGELLAR_TRANSPORT_PROTEINS_BINDING_TO_DYNEIN	WP_INTRAFLAGELLAR_TRANSPORT_PROTEINS_BINDING_TO_DYNEIN		22	-0.28652668	-1.5956907	0.05338809	0.39992452	1.0	1875	tags=45%, list=17%, signal=55%
TERAO_AOX4_TARGETS_HG_UP	TERAO_AOX4_TARGETS_HG_UP		23	-0.27497166	-1.5925761	0.042168673	0.40396535	1.0	3717	tags=61%, list=33%, signal=91%
MCCLUNG_DELTA_FOSB_TARGETS_8WK	MCCLUNG_DELTA_FOSB_TARGETS_8WK		30	-0.24150579	-1.5912206	0.04106776	0.40457493	1.0	6587	tags=83%, list=59%, signal=204%
REACTOME_SYNTHESIS_OF_PA	REACTOME_SYNTHESIS_OF_PA		22	-0.27770948	-1.5898082	0.06122449	0.40515193	1.0	6015	tags=82%, list=54%, signal=178%
GENTILE_UV_RESPONSE_CLUSTER_D4	GENTILE_UV_RESPONSE_CLUSTER_D4		49	-0.19272223	-1.5891074	0.05533597	0.40437007	1.0	6035	tags=73%, list=54%, signal=160%
RODWELL_AGING_KIDNEY_NO_BLOOD_DN	RODWELL_AGING_KIDNEY_NO_BLOOD_DN		109	-0.13121758	-1.5829655	0.053078555	0.41439578	1.0	7939	tags=84%, list=71%, signal=292%
WP_RETT_SYNDROME_CAUSING_GENES	WP_RETT_SYNDROME_CAUSING_GENES		34	-0.23116447	-1.5819987	0.045643155	0.41418043	1.0	4305	tags=62%, list=39%, signal=100%
REACTOME_PROTEIN_PROTEIN_INTERACTIONS_AT_SYNAPSES	REACTOME_PROTEIN_PROTEIN_INTERACTIONS_AT_SYNAPSES		36	-0.22268353	-1.5811572	0.043209877	0.41379142	1.0	4018	tags=58%, list=36%, signal=91%
WEI_MIR34A_TARGETS	WEI_MIR34A_TARGETS		117	-0.12661599	-1.5786493	0.040462427	0.4167098	1.0	5829	tags=65%, list=52%, signal=135%
PEREZ_TP63_TARGETS	PEREZ_TP63_TARGETS		160	-0.10804354	-1.5768704	0.04752066	0.41833508	1.0	3750	tags=44%, list=34%, signal=66%
CHIANG_LIVER_CANCER_SUBCLASS_POLYSOMY7_DN	CHIANG_LIVER_CANCER_SUBCLASS_POLYSOMY7_DN		22	-0.2842896	-1.5765513	0.049484536	0.41690078	1.0	5942	tags=82%, list=53%, signal=175%
CHICAS_RB1_TARGETS_SENESCENT	CHICAS_RB1_TARGETS_SENESCENT		374	-0.07228459	-1.574493	0.05436893	0.41883016	1.0	6655	tags=67%, list=60%, signal=161%
ZHAN_MULTIPLE_MYELOMA_PR_DN	ZHAN_MULTIPLE_MYELOMA_PR_DN		31	-0.23452504	-1.5734726	0.042643923	0.4185956	1.0	2780	tags=48%, list=25%, signal=64%
KEGG_EPITHELIAL_CELL_SIGNALING_IN_HELICOBACTER_PYLORI_INFECTION	KEGG_EPITHELIAL_CELL_SIGNALING_IN_HELICOBACTER_PYLORI_INFECTION		50	-0.18627149	-1.5714194	0.036	0.42063817	1.0	4387	tags=58%, list=39%, signal=95%
WHITFIELD_CELL_CYCLE_S	WHITFIELD_CELL_CYCLE_S		127	-0.12092048	-1.5684878	0.046	0.42433956	1.0	2786	tags=37%, list=25%, signal=49%
KEGG_VALINE_LEUCINE_AND_ISOLEUCINE_DEGRADATION	KEGG_VALINE_LEUCINE_AND_ISOLEUCINE_DEGRADATION		32	-0.23467384	-1.5679669	0.056818184	0.42347237	1.0	6779	tags=84%, list=61%, signal=216%
WP_CILIARY_LANDSCAPE	WP_CILIARY_LANDSCAPE		193	-0.09839627	-1.5662854	0.040816326	0.424936	1.0	7508	tags=77%, list=68%, signal=234%
KIM_GERMINAL_CENTER_T_HELPER_UP	KIM_GERMINAL_CENTER_T_HELPER_UP		50	-0.18500273	-1.5623174	0.053608246	0.43070677	1.0	5068	tags=64%, list=46%, signal=117%
REACTOME_SIGNALING_BY_BMP	REACTOME_SIGNALING_BY_BMP		16	-0.3208784	-1.5572169	0.06175299	0.4390302	1.0	5471	tags=81%, list=49%, signal=160%
REACTOME_CHROMATIN_MODIFYING_ENZYMES	REACTOME_CHROMATIN_MODIFYING_ENZYMES		206	-0.09188595	-1.5566461	0.05785124	0.4380857	1.0	2506	tags=32%, list=23%, signal=40%
SCHLOSSER_SERUM_RESPONSE_UP	SCHLOSSER_SERUM_RESPONSE_UP		89	-0.13846704	-1.5561973	0.0513347	0.4370157	1.0	1097	tags=24%, list=10%, signal=26%
RIGGI_EWING_SARCOMA_PROGENITOR_UP	RIGGI_EWING_SARCOMA_PROGENITOR_UP		192	-0.09674986	-1.5530548	0.053078555	0.44132596	1.0	1781	tags=26%, list=16%, signal=30%
RAMALHO_STEMNESS_UP	RAMALHO_STEMNESS_UP		182	-0.10084986	-1.5522493	0.058091287	0.4409807	1.0	5800	tags=62%, list=52%, signal=128%
MCBRYAN_PUBERTAL_BREAST_5_6WK_DN	MCBRYAN_PUBERTAL_BREAST_5_6WK_DN		108	-0.1278195	-1.5520564	0.055226825	0.4394223	1.0	2711	tags=37%, list=24%, signal=49%
WANG_RESPONSE_TO_FORSKOLIN_UP	WANG_RESPONSE_TO_FORSKOLIN_UP		19	-0.29779977	-1.5515022	0.057971016	0.43851545	1.0	4302	tags=68%, list=39%, signal=111%
LEE_LIVER_CANCER_SURVIVAL_UP	LEE_LIVER_CANCER_SURVIVAL_UP		79	-0.14715174	-1.5506884	0.05070994	0.43814307	1.0	6538	tags=73%, list=59%, signal=177%
ZHAN_MULTIPLE_MYELOMA_CD1_VS_CD2_DN	ZHAN_MULTIPLE_MYELOMA_CD1_VS_CD2_DN		27	-0.24947979	-1.5501585	0.047034767	0.4374152	1.0	6292	tags=81%, list=57%, signal=187%
MARIADASON_REGULATED_BY_HISTONE_ACETYLATION_DN	MARIADASON_REGULATED_BY_HISTONE_ACETYLATION_DN		34	-0.22320244	-1.5498469	0.05	0.43603748	1.0	5701	tags=74%, list=51%, signal=150%
WP_DNA_IRDAMAGE_AND_CELLULAR_RESPONSE_VIA_ATR	WP_DNA_IRDAMAGE_AND_CELLULAR_RESPONSE_VIA_ATR		77	-0.14800417	-1.5484539	0.046747968	0.43673766	1.0	5441	tags=64%, list=49%, signal=124%
RAO_BOUND_BY_SALL4_ISOFORM_B	RAO_BOUND_BY_SALL4_ISOFORM_B		351	-0.07218126	-1.545962	0.06692161	0.4398291	1.0	6983	tags=70%, list=63%, signal=182%
REACTOME_ION_CHANNEL_TRANSPORT	REACTOME_ION_CHANNEL_TRANSPORT		89	-0.1410552	-1.543404	0.053061225	0.4432289	1.0	7813	tags=84%, list=70%, signal=281%
REACTOME_METALLOPROTEASE_DUBS	REACTOME_METALLOPROTEASE_DUBS		21	-0.27318615	-1.5414389	0.04411765	0.44513744	1.0	1734	tags=43%, list=16%, signal=51%
BONCI_TARGETS_OF_MIR15A_AND_MIR16_1	BONCI_TARGETS_OF_MIR15A_AND_MIR16_1		65	-0.16446267	-1.540468	0.049115915	0.44518137	1.0	3485	tags=48%, list=31%, signal=69%
MASSARWEH_TAMOXIFEN_RESISTANCE_DN	MASSARWEH_TAMOXIFEN_RESISTANCE_DN		152	-0.10369584	-1.5401858	0.047058824	0.44379756	1.0	7713	tags=80%, list=69%, signal=256%
KEGG_ENDOCYTOSIS	KEGG_ENDOCYTOSIS		137	-0.11199749	-1.5391546	0.051896207	0.44408208	1.0	6155	tags=66%, list=55%, signal=147%
MASSARWEH_TAMOXIFEN_RESISTANCE_UP	MASSARWEH_TAMOXIFEN_RESISTANCE_UP		360	-0.06975331	-1.537116	0.048625793	0.44617626	1.0	7773	tags=77%, list=70%, signal=247%
WP_EGFEGFR_SIGNALING_PATHWAY	WP_EGFEGFR_SIGNALING_PATHWAY		137	-0.11403389	-1.5354503	0.065737054	0.44760633	1.0	7512	tags=79%, list=68%, signal=240%
REACTOME_REGULATION_OF_RUNX1_EXPRESSION_AND_ACTIVITY	REACTOME_REGULATION_OF_RUNX1_EXPRESSION_AND_ACTIVITY		16	-0.31801805	-1.5353159	0.07952286	0.44598886	1.0	2029	tags=50%, list=18%, signal=61%
REACTOME_ORGANELLE_BIOGENESIS_AND_MAINTENANCE	REACTOME_ORGANELLE_BIOGENESIS_AND_MAINTENANCE		251	-0.08543314	-1.5313115	0.061895553	0.4524493	1.0	8063	tags=81%, list=73%, signal=288%
CAIRO_HEPATOBLASTOMA_UP	CAIRO_HEPATOBLASTOMA_UP		179	-0.098287165	-1.5299432	0.06464647	0.45331448	1.0	6316	tags=66%, list=57%, signal=151%
REACTOME_SIGNALING_BY_PDGF	REACTOME_SIGNALING_BY_PDGF		37	-0.2091295	-1.5291634	0.05544148	0.45284647	1.0	4594	tags=62%, list=41%, signal=106%
GYORFFY_MITOXANTRONE_RESISTANCE	GYORFFY_MITOXANTRONE_RESISTANCE		22	-0.2708917	-1.528071	0.06521739	0.45330498	1.0	3059	tags=55%, list=28%, signal=75%
MARTIN_VIRAL_GPCR_SIGNALING_UP	MARTIN_VIRAL_GPCR_SIGNALING_UP		40	-0.20752075	-1.5266303	0.08057851	0.4543553	1.0	7429	tags=88%, list=67%, signal=263%
WP_IL2_SIGNALING_PATHWAY	WP_IL2_SIGNALING_PATHWAY		31	-0.2279832	-1.5237857	0.06273764	0.4581881	1.0	5004	tags=68%, list=45%, signal=123%
MARTINEZ_RB1_AND_TP53_TARGETS_UP	MARTINEZ_RB1_AND_TP53_TARGETS_UP		392	-0.06973679	-1.5179846	0.06625259	0.46792653	1.0	5038	tags=52%, list=45%, signal=92%
ST_GA13_PATHWAY	ST_GA13_PATHWAY		31	-0.23171973	-1.5164	0.07254902	0.46934843	1.0	4604	tags=65%, list=41%, signal=110%
REACTOME_FATTY_ACID_METABOLISM	REACTOME_FATTY_ACID_METABOLISM		101	-0.12883334	-1.5143831	0.06163022	0.47182783	1.0	6176	tags=68%, list=56%, signal=152%
WP_TLR4_SIGNALING_AND_TOLERANCE	WP_TLR4_SIGNALING_AND_TOLERANCE		20	-0.2790735	-1.5132883	0.06483301	0.47219798	1.0	3574	tags=60%, list=32%, signal=88%
BEIER_GLIOMA_STEM_CELL_UP	BEIER_GLIOMA_STEM_CELL_UP		22	-0.27266172	-1.5099765	0.062370062	0.47719902	1.0	6071	tags=82%, list=55%, signal=180%
COATES_MACROPHAGE_M1_VS_M2_UP	COATES_MACROPHAGE_M1_VS_M2_UP		50	-0.18124348	-1.5086008	0.06504065	0.47809097	1.0	3998	tags=54%, list=36%, signal=84%
WU_HBX_TARGETS_1_DN	WU_HBX_TARGETS_1_DN		18	-0.2960393	-1.5085047	0.07258064	0.4764128	1.0	1656	tags=44%, list=15%, signal=52%
REACTOME_BILE_ACID_AND_BILE_SALT_METABOLISM	REACTOME_BILE_ACID_AND_BILE_SALT_METABOLISM		16	-0.32074326	-1.5075723	0.06786427	0.47660032	1.0	1304	tags=44%, list=12%, signal=49%
REACTOME_CARGO_TRAFFICKING_TO_THE_PERICILIARY_MEMBRANE	REACTOME_CARGO_TRAFFICKING_TO_THE_PERICILIARY_MEMBRANE		36	-0.21741879	-1.5074296	0.0661157	0.47506195	1.0	5929	tags=75%, list=53%, signal=160%
DUTERTRE_ESTRADIOL_RESPONSE_24HR_UP	DUTERTRE_ESTRADIOL_RESPONSE_24HR_UP		273	-0.078736834	-1.5063779	0.06613226	0.47531182	1.0	7413	tags=74%, list=67%, signal=218%
REACTOME_O_LINKED_GLYCOSYLATION	REACTOME_O_LINKED_GLYCOSYLATION		37	-0.20652413	-1.5035057	0.0499002	0.47954404	1.0	4022	tags=57%, list=36%, signal=89%
GRABARCZYK_BCL11B_TARGETS_UP	GRABARCZYK_BCL11B_TARGETS_UP		58	-0.16637354	-1.5002058	0.07172131	0.48456103	1.0	7744	tags=86%, list=70%, signal=283%
PID_PDGFRB_PATHWAY	PID_PDGFRB_PATHWAY		110	-0.12318241	-1.4986037	0.07677543	0.48598662	1.0	7437	tags=79%, list=67%, signal=237%
REACTOME_DOWNSTREAM_SIGNAL_TRANSDUCTION	REACTOME_DOWNSTREAM_SIGNAL_TRANSDUCTION		26	-0.24938615	-1.4978615	0.070342205	0.4858015	1.0	4931	tags=69%, list=44%, signal=124%
BROWNE_HCMV_INFECTION_48HR_DN	BROWNE_HCMV_INFECTION_48HR_DN		264	-0.08152943	-1.49406	0.057142857	0.49217397	1.0	5769	tags=60%, list=52%, signal=121%
CHYLA_CBFA2T3_TARGETS_UP	CHYLA_CBFA2T3_TARGETS_UP		160	-0.10172965	-1.4935935	0.07465619	0.4913022	1.0	2916	tags=36%, list=26%, signal=48%
WP_CILIOPATHIES	WP_CILIOPATHIES		128	-0.11464212	-1.4910518	0.07528958	0.49494648	1.0	7252	tags=77%, list=65%, signal=218%
LIM_MAMMARY_LUMINAL_MATURE_UP	LIM_MAMMARY_LUMINAL_MATURE_UP		48	-0.17913501	-1.4905022	0.0770751	0.49414712	1.0	5429	tags=67%, list=49%, signal=130%
WP_MITOCHONDRIAL_LCFATTY_ACID_BETAOXIDATION	WP_MITOCHONDRIAL_LCFATTY_ACID_BETAOXIDATION		15	-0.31959882	-1.4839604	0.06504065	0.5065766	1.0	6087	tags=87%, list=55%, signal=191%
KIM_MYC_AMPLIFICATION_TARGETS_DN	KIM_MYC_AMPLIFICATION_TARGETS_DN		64	-0.15543568	-1.4833499	0.07392197	0.5059015	1.0	8357	tags=91%, list=75%, signal=363%
HEDENFALK_BREAST_CANCER_BRACX_DN	HEDENFALK_BREAST_CANCER_BRACX_DN		19	-0.28016105	-1.4828795	0.07020873	0.50508416	1.0	7423	tags=95%, list=67%, signal=285%
MATZUK_SPERMATOZOA	MATZUK_SPERMATOZOA		64	-0.15697953	-1.4826323	0.0859375	0.5037412	1.0	3303	tags=45%, list=30%, signal=64%
REACTOME_ADAPTIVE_IMMUNE_SYSTEM	REACTOME_ADAPTIVE_IMMUNE_SYSTEM		492	-0.05948183	-1.481489	0.073033705	0.50431216	1.0	5153	tags=52%, list=46%, signal=93%
KEGG_UBIQUITIN_MEDIATED_PROTEOLYSIS	KEGG_UBIQUITIN_MEDIATED_PROTEOLYSIS		116	-0.11476801	-1.4798189	0.06832298	0.5061095	1.0	5159	tags=58%, list=46%, signal=107%
MORI_IMMATURE_B_LYMPHOCYTE_UP	MORI_IMMATURE_B_LYMPHOCYTE_UP		34	-0.21030393	-1.4786102	0.08669355	0.5067973	1.0	5517	tags=71%, list=50%, signal=140%
REACTOME_INTERFERON_GAMMA_SIGNALING	REACTOME_INTERFERON_GAMMA_SIGNALING		41	-0.1979607	-1.4783968	0.08148148	0.5054055	1.0	5400	tags=68%, list=49%, signal=132%
CHEBOTAEV_GR_TARGETS_UP	CHEBOTAEV_GR_TARGETS_UP		43	-0.18829165	-1.477595	0.05742574	0.5053337	1.0	7998	tags=91%, list=72%, signal=322%
BAELDE_DIABETIC_NEPHROPATHY_DN	BAELDE_DIABETIC_NEPHROPATHY_DN		323	-0.07157548	-1.4774458	0.07185629	0.50377935	1.0	6903	tags=69%, list=62%, signal=177%
EPPERT_PROGENITOR	EPPERT_PROGENITOR		115	-0.118933864	-1.4763554	0.072265625	0.5045568	1.0	8842	tags=91%, list=80%, signal=442%
RAO_BOUND_BY_SALL4_ISOFORM_A	RAO_BOUND_BY_SALL4_ISOFORM_A		93	-0.13083592	-1.4753443	0.07535642	0.5048759	1.0	8360	tags=88%, list=75%, signal=353%
HOOI_ST7_TARGETS_DN	HOOI_ST7_TARGETS_DN		53	-0.17343381	-1.474512	0.08576998	0.50477976	1.0	6262	tags=74%, list=56%, signal=168%
DE_YY1_TARGETS_DN	DE_YY1_TARGETS_DN		75	-0.14569332	-1.473906	0.087649405	0.5042938	1.0	5062	tags=60%, list=46%, signal=109%
WP_AUTOPHAGY	WP_AUTOPHAGY		27	-0.24025142	-1.4737527	0.06517312	0.5028472	1.0	2689	tags=48%, list=24%, signal=63%
PID_TCR_PATHWAY	PID_TCR_PATHWAY		38	-0.20275842	-1.4720454	0.069473684	0.5048156	1.0	5068	tags=66%, list=46%, signal=121%
STEIN_ESRRA_TARGETS_RESPONSIVE_TO_ESTROGEN_UP	STEIN_ESRRA_TARGETS_RESPONSIVE_TO_ESTROGEN_UP		24	-0.2569269	-1.471286	0.09221312	0.504704	1.0	2246	tags=46%, list=20%, signal=57%
WENDT_COHESIN_TARGETS_UP	WENDT_COHESIN_TARGETS_UP		31	-0.22254139	-1.4694206	0.072407044	0.50714856	1.0	3630	tags=55%, list=33%, signal=81%
ZHAN_MULTIPLE_MYELOMA_CD1_DN	ZHAN_MULTIPLE_MYELOMA_CD1_DN		30	-0.22648986	-1.4669836	0.084	0.5107447	1.0	7124	tags=87%, list=64%, signal=241%
MONNIER_POSTRADIATION_TUMOR_ESCAPE_UP	MONNIER_POSTRADIATION_TUMOR_ESCAPE_UP		338	-0.06926502	-1.4661382	0.078095235	0.5108474	1.0	5240	tags=54%, list=47%, signal=99%
FARMER_BREAST_CANCER_APOCRINE_VS_LUMINAL	FARMER_BREAST_CANCER_APOCRINE_VS_LUMINAL		207	-0.08983232	-1.4659601	0.077534795	0.50946116	1.0	7989	tags=81%, list=72%, signal=281%
YAGI_AML_WITH_T_8_21_TRANSLOCATION	YAGI_AML_WITH_T_8_21_TRANSLOCATION		264	-0.07825674	-1.4644687	0.06275304	0.5109598	1.0	3615	tags=40%, list=33%, signal=58%
EINAV_INTERFERON_SIGNATURE_IN_CANCER	EINAV_INTERFERON_SIGNATURE_IN_CANCER		17	-0.3006312	-1.4636952	0.08527132	0.51085997	1.0	3857	tags=65%, list=35%, signal=99%
REACTOME_GLYCEROPHOSPHOLIPID_BIOSYNTHESIS	REACTOME_GLYCEROPHOSPHOLIPID_BIOSYNTHESIS		75	-0.14690335	-1.4625396	0.09650924	0.5117615	1.0	4604	tags=56%, list=41%, signal=95%
PID_ALPHA_SYNUCLEIN_PATHWAY	PID_ALPHA_SYNUCLEIN_PATHWAY		22	-0.25165933	-1.4606712	0.06584362	0.5141071	1.0	746	tags=32%, list=7%, signal=34%
PARENT_MTOR_SIGNALING_UP	PARENT_MTOR_SIGNALING_UP		428	-0.06230328	-1.4606271	0.07436399	0.5123952	1.0	6841	tags=68%, list=62%, signal=169%
LIN_NPAS4_TARGETS_UP	LIN_NPAS4_TARGETS_UP		118	-0.11810467	-1.46011	0.08553971	0.51177	1.0	7463	tags=79%, list=67%, signal=237%
WAMUNYOKOLI_OVARIAN_CANCER_GRADES_1_2_DN	WAMUNYOKOLI_OVARIAN_CANCER_GRADES_1_2_DN		42	-0.18906143	-1.4598505	0.093333334	0.51050556	1.0	2936	tags=45%, list=26%, signal=61%
HORTON_SREBF_TARGETS	HORTON_SREBF_TARGETS		20	-0.26815066	-1.4584388	0.10570825	0.5119462	1.0	4251	tags=65%, list=38%, signal=105%
SU_TESTIS	SU_TESTIS		52	-0.17013599	-1.458096	0.09213052	0.5109403	1.0	5173	tags=63%, list=47%, signal=118%
ZWANG_CLASS_1_TRANSIENTLY_INDUCED_BY_EGF	ZWANG_CLASS_1_TRANSIENTLY_INDUCED_BY_EGF		320	-0.07057589	-1.4577631	0.074074075	0.50978947	1.0	1497	tags=20%, list=13%, signal=23%
FIGUEROA_AML_METHYLATION_CLUSTER_7_UP	FIGUEROA_AML_METHYLATION_CLUSTER_7_UP		77	-0.14195125	-1.4568204	0.10224949	0.5102931	1.0	6374	tags=71%, list=57%, signal=166%
WAKABAYASHI_ADIPOGENESIS_PPARG_BOUND_8D	WAKABAYASHI_ADIPOGENESIS_PPARG_BOUND_8D		486	-0.058457926	-1.4565088	0.10515873	0.5092356	1.0	5761	tags=57%, list=52%, signal=114%
KYNG_ENVIRONMENTAL_STRESS_RESPONSE_NOT_BY_GAMMA_IN_WS	KYNG_ENVIRONMENTAL_STRESS_RESPONSE_NOT_BY_GAMMA_IN_WS		22	-0.26123866	-1.4561368	0.09561753	0.5083069	1.0	6703	tags=86%, list=60%, signal=217%
WP_FATTY_ACID_BIOSYNTHESIS	WP_FATTY_ACID_BIOSYNTHESIS		20	-0.26746574	-1.4551481	0.07660455	0.50870854	1.0	5926	tags=80%, list=53%, signal=171%
WP_NOCGMPPKG_MEDIATED_NEUROPROTECTION	WP_NOCGMPPKG_MEDIATED_NEUROPROTECTION		20	-0.27206197	-1.4548556	0.08316832	0.5075925	1.0	3096	tags=55%, list=28%, signal=76%
KLEIN_PRIMARY_EFFUSION_LYMPHOMA_DN	KLEIN_PRIMARY_EFFUSION_LYMPHOMA_DN		27	-0.23046862	-1.4510981	0.08935361	0.5139833	1.0	4856	tags=67%, list=44%, signal=118%
ZHENG_GLIOBLASTOMA_PLASTICITY_UP	ZHENG_GLIOBLASTOMA_PLASTICITY_UP		166	-0.09626895	-1.4502562	0.0785124	0.5142249	1.0	4237	tags=48%, list=38%, signal=76%
NIKOLSKY_BREAST_CANCER_8Q12_Q22_AMPLICON	NIKOLSKY_BREAST_CANCER_8Q12_Q22_AMPLICON		83	-0.13725309	-1.4497476	0.0877193	0.51357263	1.0	5317	tags=61%, list=48%, signal=117%
LIU_SOX4_TARGETS_DN	LIU_SOX4_TARGETS_DN		281	-0.07578314	-1.449075	0.08266129	0.5133017	1.0	1949	tags=25%, list=18%, signal=29%
WANG_CLIM2_TARGETS_UP	WANG_CLIM2_TARGETS_UP		184	-0.09123991	-1.4470384	0.08235294	0.5160779	1.0	5649	tags=60%, list=51%, signal=120%
REACTOME_GABA_RECEPTOR_ACTIVATION	REACTOME_GABA_RECEPTOR_ACTIVATION		23	-0.25457102	-1.4465283	0.08467742	0.51547104	1.0	3460	tags=57%, list=31%, signal=82%
REACTOME_N_GLYCAN_ANTENNAE_ELONGATION_IN_THE_MEDIAL_TRANS_GOLGI	REACTOME_N_GLYCAN_ANTENNAE_ELONGATION_IN_THE_MEDIAL_TRANS_GOLGI		17	-0.28221938	-1.4464563	0.08793456	0.5139343	1.0	6023	tags=82%, list=54%, signal=179%
RAY_TUMORIGENESIS_BY_ERBB2_CDC25A_UP	RAY_TUMORIGENESIS_BY_ERBB2_CDC25A_UP		107	-0.1211804	-1.4454441	0.08997955	0.5143746	1.0	2303	tags=33%, list=21%, signal=41%
NIKOLSKY_MUTATED_AND_AMPLIFIED_IN_BREAST_CANCER	NIKOLSKY_MUTATED_AND_AMPLIFIED_IN_BREAST_CANCER		59	-0.15993395	-1.4387444	0.098121084	0.5276777	1.0	3508	tags=47%, list=32%, signal=69%
BROWNE_HCMV_INFECTION_4HR_DN	BROWNE_HCMV_INFECTION_4HR_DN		166	-0.09708427	-1.4335772	0.0877551	0.5375667	1.0	4362	tags=49%, list=39%, signal=79%
REACTOME_COPI_INDEPENDENT_GOLGI_TO_ER_RETROGRADE_TRAFFIC	REACTOME_COPI_INDEPENDENT_GOLGI_TO_ER_RETROGRADE_TRAFFIC		39	-0.1911607	-1.4326063	0.088757396	0.5379075	1.0	3299	tags=49%, list=30%, signal=69%
REACTOME_RHO_GTPASES_ACTIVATE_WASPS_AND_WAVES	REACTOME_RHO_GTPASES_ACTIVATE_WASPS_AND_WAVES		32	-0.21505097	-1.4315141	0.098	0.5385626	1.0	8386	tags=97%, list=75%, signal=393%
DOANE_RESPONSE_TO_ANDROGEN_UP	DOANE_RESPONSE_TO_ANDROGEN_UP		120	-0.11473562	-1.4301358	0.11218569	0.5401944	1.0	4390	tags=51%, list=39%, signal=83%
ZHAN_MULTIPLE_MYELOMA_CD2_UP	ZHAN_MULTIPLE_MYELOMA_CD2_UP		26	-0.23752515	-1.4299471	0.12264151	0.5388528	1.0	4635	tags=65%, list=42%, signal=112%
FONTAINE_PAPILLARY_THYROID_CARCINOMA_DN	FONTAINE_PAPILLARY_THYROID_CARCINOMA_DN		38	-0.19490501	-1.42972	0.09368636	0.53764117	1.0	5155	tags=66%, list=46%, signal=122%
PID_INSULIN_GLUCOSE_PATHWAY	PID_INSULIN_GLUCOSE_PATHWAY		23	-0.25344616	-1.429533	0.1097561	0.5363557	1.0	5889	tags=78%, list=53%, signal=166%
ODONNELL_METASTASIS_UP	ODONNELL_METASTASIS_UP		33	-0.21341448	-1.4287325	0.09861933	0.5364489	1.0	3699	tags=55%, list=33%, signal=82%
REACTOME_INOSITOL_PHOSPHATE_METABOLISM	REACTOME_INOSITOL_PHOSPHATE_METABOLISM		36	-0.2028179	-1.4286269	0.10251046	0.5349981	1.0	3003	tags=47%, list=27%, signal=64%
REACTOME_METABOLISM_OF_NUCLEOTIDES	REACTOME_METABOLISM_OF_NUCLEOTIDES		72	-0.14227939	-1.4259914	0.09594883	0.5391708	1.0	4914	tags=58%, list=44%, signal=104%
REACTOME_AUTOPHAGY	REACTOME_AUTOPHAGY		127	-0.107624434	-1.4234688	0.09896907	0.5432746	1.0	2582	tags=34%, list=23%, signal=44%
BRUINS_UVC_RESPONSE_VIA_TP53_GROUP_D	BRUINS_UVC_RESPONSE_VIA_TP53_GROUP_D		145	-0.10397504	-1.4232278	0.08928572	0.54206294	1.0	3690	tags=43%, list=33%, signal=64%
CAIRO_LIVER_DEVELOPMENT_UP	CAIRO_LIVER_DEVELOPMENT_UP		111	-0.11435589	-1.4211844	0.10121457	0.5451789	1.0	3249	tags=41%, list=29%, signal=57%
WP_COPPER_HOMEOSTASIS	WP_COPPER_HOMEOSTASIS		37	-0.19642955	-1.4157168	0.10191083	0.55614454	1.0	5636	tags=70%, list=51%, signal=142%
WP_ENVELOPE_PROTEINS_AND_THEIR_POTENTIAL_ROLES_IN_EDMD_PHYSIOPATHOLOGY	WP_ENVELOPE_PROTEINS_AND_THEIR_POTENTIAL_ROLES_IN_EDMD_PHYSIOPATHOLOGY		38	-0.18949363	-1.4148906	0.097165994	0.5564456	1.0	5800	tags=71%, list=52%, signal=148%
LU_AGING_BRAIN_DN	LU_AGING_BRAIN_DN		101	-0.121992975	-1.4113151	0.10392157	0.56314427	1.0	7462	tags=79%, list=67%, signal=239%
OUELLET_CULTURED_OVARIAN_CANCER_INVASIVE_VS_LMP_UP	OUELLET_CULTURED_OVARIAN_CANCER_INVASIVE_VS_LMP_UP		57	-0.15977302	-1.4110975	0.118712276	0.5619014	1.0	8570	tags=93%, list=77%, signal=404%
REACTOME_NEUREXINS_AND_NEUROLIGINS	REACTOME_NEUREXINS_AND_NEUROLIGINS		21	-0.26158932	-1.409973	0.100603625	0.5627497	1.0	5568	tags=76%, list=50%, signal=152%
MULLIGHAN_NPM1_MUTATED_SIGNATURE_1_DN	MULLIGHAN_NPM1_MUTATED_SIGNATURE_1_DN		87	-0.12859514	-1.4079382	0.09368636	0.5658381	1.0	5099	tags=59%, list=46%, signal=107%
CHIN_BREAST_CANCER_COPY_NUMBER_UP	CHIN_BREAST_CANCER_COPY_NUMBER_UP		20	-0.2545061	-1.4069693	0.096969694	0.5663064	1.0	8293	tags=100%, list=75%, signal=393%
HOSHIDA_LIVER_CANCER_SUBCLASS_S2	HOSHIDA_LIVER_CANCER_SUBCLASS_S2		97	-0.12424275	-1.4056616	0.0998004	0.56775826	1.0	8029	tags=85%, list=72%, signal=302%
JOHNSTONE_PARVB_TARGETS_1_DN	JOHNSTONE_PARVB_TARGETS_1_DN		49	-0.17119104	-1.4052551	0.121031746	0.56695783	1.0	3551	tags=49%, list=32%, signal=72%
LIM_MAMMARY_LUMINAL_MATURE_DN	LIM_MAMMARY_LUMINAL_MATURE_DN		59	-0.15500265	-1.4043511	0.13409962	0.5673917	1.0	5635	tags=66%, list=51%, signal=133%
KIM_ALL_DISORDERS_OLIGODENDROCYTE_NUMBER_CORR_DN	KIM_ALL_DISORDERS_OLIGODENDROCYTE_NUMBER_CORR_DN		18	-0.26992851	-1.4037675	0.09306931	0.5670332	1.0	4416	tags=67%, list=40%, signal=110%
PASQUALUCCI_LYMPHOMA_BY_GC_STAGE_DN	PASQUALUCCI_LYMPHOMA_BY_GC_STAGE_DN		113	-0.11340191	-1.4036154	0.10433071	0.5656657	1.0	5836	tags=64%, list=53%, signal=133%
KEGG_AXON_GUIDANCE	KEGG_AXON_GUIDANCE		75	-0.13563143	-1.403192	0.11359026	0.56490505	1.0	8582	tags=91%, list=77%, signal=395%
BOQUEST_STEM_CELL_DN	BOQUEST_STEM_CELL_DN		86	-0.13012923	-1.4030358	0.12072434	0.56357807	1.0	5804	tags=65%, list=52%, signal=135%
REACTOME_SUMOYLATION_OF_DNA_DAMAGE_RESPONSE_AND_REPAIR_PROTEINS	REACTOME_SUMOYLATION_OF_DNA_DAMAGE_RESPONSE_AND_REPAIR_PROTEINS		76	-0.1383057	-1.4030023	0.11576846	0.5619649	1.0	5641	tags=64%, list=51%, signal=130%
KEGG_HOMOLOGOUS_RECOMBINATION	KEGG_HOMOLOGOUS_RECOMBINATION		27	-0.2315441	-1.4024371	0.10103093	0.5614666	1.0	7726	tags=93%, list=70%, signal=303%
BOYLAN_MULTIPLE_MYELOMA_PCA3_UP	BOYLAN_MULTIPLE_MYELOMA_PCA3_UP		52	-0.16713943	-1.4021832	0.11022044	0.56036955	1.0	3496	tags=48%, list=31%, signal=70%
MARTINEZ_TP53_TARGETS_UP	MARTINEZ_TP53_TARGETS_UP		400	-0.06158551	-1.4008905	0.09406953	0.56166196	1.0	5038	tags=51%, list=45%, signal=90%
WANG_SMARCE1_TARGETS_DN	WANG_SMARCE1_TARGETS_DN		265	-0.07667112	-1.3986725	0.10020877	0.56512976	1.0	7936	tags=79%, list=71%, signal=269%
SHETH_LIVER_CANCER_VS_TXNIP_LOSS_PAM5	SHETH_LIVER_CANCER_VS_TXNIP_LOSS_PAM5		50	-0.16778965	-1.3985968	0.11157895	0.56367236	1.0	2146	tags=36%, list=19%, signal=44%
DAIRKEE_CANCER_PRONE_RESPONSE_E2	DAIRKEE_CANCER_PRONE_RESPONSE_E2		17	-0.28419092	-1.3983938	0.1380753	0.56243503	1.0	6655	tags=88%, list=60%, signal=220%
WINNEPENNINCKX_MELANOMA_METASTASIS_UP	WINNEPENNINCKX_MELANOMA_METASTASIS_UP		156	-0.09824535	-1.3979985	0.116935484	0.56167597	1.0	7475	tags=77%, list=67%, signal=232%
GUTIERREZ_CHRONIC_LYMPHOCYTIC_LEUKEMIA_DN	GUTIERREZ_CHRONIC_LYMPHOCYTIC_LEUKEMIA_DN		30	-0.211065	-1.3974391	0.10997964	0.56135255	1.0	7295	tags=87%, list=66%, signal=251%
FONTAINE_FOLLICULAR_THYROID_ADENOMA_UP	FONTAINE_FOLLICULAR_THYROID_ADENOMA_UP		52	-0.16389954	-1.3971012	0.12547529	0.5604861	1.0	5242	tags=63%, list=47%, signal=120%
REACTOME_RHO_GTPASE_EFFECTORS	REACTOME_RHO_GTPASE_EFFECTORS		238	-0.07751207	-1.3959281	0.11134454	0.5614895	1.0	8499	tags=84%, list=76%, signal=349%
WP_SREBF_AND_MIR33_IN_CHOLESTEROL_AND_LIPID_HOMEOSTASIS	WP_SREBF_AND_MIR33_IN_CHOLESTEROL_AND_LIPID_HOMEOSTASIS		16	-0.29234236	-1.3954014	0.100823045	0.5611844	1.0	2314	tags=50%, list=21%, signal=63%
GOTTWEIN_TARGETS_OF_KSHV_MIR_K12_11	GOTTWEIN_TARGETS_OF_KSHV_MIR_K12_11		48	-0.17171875	-1.3951243	0.121031746	0.56020856	1.0	6669	tags=77%, list=60%, signal=192%
POMEROY_MEDULLOBLASTOMA_DESMOPLASIC_VS_CLASSIC_UP	POMEROY_MEDULLOBLASTOMA_DESMOPLASIC_VS_CLASSIC_UP		45	-0.17446984	-1.3949938	0.10246679	0.55884784	1.0	4245	tags=56%, list=38%, signal=90%
FERREIRA_EWINGS_SARCOMA_UNSTABLE_VS_STABLE_UP	FERREIRA_EWINGS_SARCOMA_UNSTABLE_VS_STABLE_UP		145	-0.10028318	-1.3948479	0.101886794	0.5575762	1.0	6567	tags=69%, list=59%, signal=166%
REACTOME_RHO_GTPASES_ACTIVATE_CIT	REACTOME_RHO_GTPASES_ACTIVATE_CIT		16	-0.29074326	-1.3947055	0.12340426	0.55632335	1.0	7195	tags=94%, list=65%, signal=265%
WP_MICRORNAS_IN_CARDIOMYOCYTE_HYPERTROPHY	WP_MICRORNAS_IN_CARDIOMYOCYTE_HYPERTROPHY		61	-0.15155818	-1.3941957	0.12156863	0.55600536	1.0	7437	tags=82%, list=67%, signal=246%
CADWELL_ATG16L1_TARGETS_DN	CADWELL_ATG16L1_TARGETS_DN		49	-0.17432778	-1.3941132	0.11320755	0.55464226	1.0	5558	tags=67%, list=50%, signal=134%
WP_KIT_RECEPTOR_SIGNALING_PATHWAY	WP_KIT_RECEPTOR_SIGNALING_PATHWAY		47	-0.17466071	-1.3936456	0.10516252	0.55401343	1.0	5163	tags=64%, list=46%, signal=119%
PID_NFAT_3PATHWAY	PID_NFAT_3PATHWAY		48	-0.16908352	-1.3935622	0.09746589	0.5526325	1.0	6235	tags=73%, list=56%, signal=165%
BOYAULT_LIVER_CANCER_SUBCLASS_G3_UP	BOYAULT_LIVER_CANCER_SUBCLASS_G3_UP		183	-0.0885088	-1.3933054	0.109161794	0.5516877	1.0	6444	tags=67%, list=58%, signal=156%
REACTOME_DISEASES_ASSOCIATED_WITH_GLYCOSYLATION_PRECURSOR_BIOSYNTHESIS	REACTOME_DISEASES_ASSOCIATED_WITH_GLYCOSYLATION_PRECURSOR_BIOSYNTHESIS		18	-0.27368295	-1.3920786	0.1106383	0.55298066	1.0	6227	tags=83%, list=56%, signal=189%
BOYAULT_LIVER_CANCER_SUBCLASS_G12_UP	BOYAULT_LIVER_CANCER_SUBCLASS_G12_UP		35	-0.20083024	-1.3918514	0.1	0.55198526	1.0	6986	tags=83%, list=63%, signal=222%
MCCLUNG_COCAIN_REWARD_4WK	MCCLUNG_COCAIN_REWARD_4WK		40	-0.18826288	-1.3916893	0.12031558	0.5508469	1.0	2918	tags=45%, list=26%, signal=61%
PUJANA_XPRSS_INT_NETWORK	PUJANA_XPRSS_INT_NETWORK		164	-0.09480397	-1.3873307	0.123046875	0.55912	1.0	6283	tags=66%, list=57%, signal=149%
HU_ANGIOGENESIS_DN	HU_ANGIOGENESIS_DN		32	-0.20772058	-1.3866127	0.12133891	0.5591079	1.0	6383	tags=78%, list=57%, signal=183%
THUM_SYSTOLIC_HEART_FAILURE_DN	THUM_SYSTOLIC_HEART_FAILURE_DN		157	-0.097490765	-1.3864193	0.09619238	0.55797553	1.0	4526	tags=50%, list=41%, signal=84%
BIOCARTA_ARAP_PATHWAY	BIOCARTA_ARAP_PATHWAY		15	-0.29480222	-1.386098	0.10583153	0.55710787	1.0	3398	tags=60%, list=31%, signal=86%
BOYAULT_LIVER_CANCER_SUBCLASS_G1_DN	BOYAULT_LIVER_CANCER_SUBCLASS_G1_DN		32	-0.2085664	-1.3856405	0.10750507	0.55664426	1.0	3942	tags=56%, list=35%, signal=87%
WP_WNT_SIGNALING_PATHWAY_AND_PLURIPOTENCY	WP_WNT_SIGNALING_PATHWAY_AND_PLURIPOTENCY		61	-0.15074405	-1.3852102	0.121276595	0.55613923	1.0	7446	tags=82%, list=67%, signal=247%
WP_IL7_SIGNALING_PATHWAY	WP_IL7_SIGNALING_PATHWAY		19	-0.26562893	-1.3844808	0.12765957	0.55613464	1.0	4659	tags=68%, list=42%, signal=118%
PID_RAC1_PATHWAY	PID_RAC1_PATHWAY		44	-0.17648941	-1.382402	0.10472279	0.5592359	1.0	8405	tags=93%, list=76%, signal=381%
KYNG_RESPONSE_TO_H2O2_VIA_ERCC6_UP	KYNG_RESPONSE_TO_H2O2_VIA_ERCC6_UP		31	-0.21021144	-1.3809329	0.12209302	0.56096846	1.0	5201	tags=68%, list=47%, signal=127%
DAWSON_METHYLATED_IN_LYMPHOMA_TCL1	DAWSON_METHYLATED_IN_LYMPHOMA_TCL1		25	-0.22467586	-1.3804336	0.13535354	0.5606272	1.0	5068	tags=68%, list=46%, signal=125%
REACTOME_LEISHMANIA_INFECTION	REACTOME_LEISHMANIA_INFECTION		107	-0.11431686	-1.3802036	0.11454546	0.5596317	1.0	2898	tags=37%, list=26%, signal=50%
REACTOME_PKMTS_METHYLATE_HISTONE_LYSINES	REACTOME_PKMTS_METHYLATE_HISTONE_LYSINES		46	-0.17123051	-1.38018	0.124060154	0.55816436	1.0	6080	tags=72%, list=55%, signal=158%
REACTOME_INTRAFLAGELLAR_TRANSPORT	REACTOME_INTRAFLAGELLAR_TRANSPORT		41	-0.18687005	-1.3794478	0.12252964	0.5582593	1.0	1456	tags=32%, list=13%, signal=36%
CHIANG_LIVER_CANCER_SUBCLASS_PROLIFERATION_DN	CHIANG_LIVER_CANCER_SUBCLASS_PROLIFERATION_DN		56	-0.15732366	-1.3792174	0.12576064	0.5572848	1.0	5804	tags=68%, list=52%, signal=141%
SANA_RESPONSE_TO_IFNG_UP	SANA_RESPONSE_TO_IFNG_UP		30	-0.21569544	-1.3791547	0.1	0.55591524	1.0	5391	tags=70%, list=48%, signal=136%
TARTE_PLASMA_CELL_VS_B_LYMPHOCYTE_DN	TARTE_PLASMA_CELL_VS_B_LYMPHOCYTE_DN		22	-0.24104756	-1.3788131	0.106090374	0.5552472	1.0	6927	tags=86%, list=62%, signal=229%
RUTELLA_RESPONSE_TO_HGF_VS_CSF2RB_AND_IL4_UP	RUTELLA_RESPONSE_TO_HGF_VS_CSF2RB_AND_IL4_UP		257	-0.07674173	-1.3786507	0.12109375	0.5541327	1.0	4185	tags=45%, list=38%, signal=71%
IVANOVA_HEMATOPOIESIS_MATURE_CELL	IVANOVA_HEMATOPOIESIS_MATURE_CELL		211	-0.08269478	-1.3782755	0.12273642	0.5534367	1.0	3946	tags=44%, list=35%, signal=66%
WP_TCELL_ANTIGEN_RECEPTOR_TCR_SIGNALING_PATHWAY	WP_TCELL_ANTIGEN_RECEPTOR_TCR_SIGNALING_PATHWAY		55	-0.1572733	-1.3771304	0.12398374	0.55446565	1.0	4931	tags=60%, list=44%, signal=107%
WATANABE_COLON_CANCER_MSI_VS_MSS_DN	WATANABE_COLON_CANCER_MSI_VS_MSS_DN		26	-0.22721787	-1.3767809	0.13218391	0.5537848	1.0	6887	tags=85%, list=62%, signal=222%
BURTON_ADIPOGENESIS_12	BURTON_ADIPOGENESIS_12		30	-0.21479943	-1.3761911	0.12830189	0.5535987	1.0	6142	tags=77%, list=55%, signal=171%
BIOCARTA_PTDINS_PATHWAY	BIOCARTA_PTDINS_PATHWAY		21	-0.2481298	-1.375956	0.12133072	0.5526617	1.0	6776	tags=86%, list=61%, signal=219%
LIAO_HAVE_SOX4_BINDING_SITES	LIAO_HAVE_SOX4_BINDING_SITES		29	-0.20829614	-1.373969	0.11788618	0.5556607	1.0	8041	tags=93%, list=72%, signal=336%
SMID_BREAST_CANCER_ERBB2_UP	SMID_BREAST_CANCER_ERBB2_UP		67	-0.14144321	-1.3737593	0.13195877	0.55462444	1.0	8061	tags=87%, list=73%, signal=313%
REACTOME_SIGNALING_BY_PDGFR_IN_DISEASE	REACTOME_SIGNALING_BY_PDGFR_IN_DISEASE		17	-0.27347985	-1.3723739	0.1194332	0.55636334	1.0	6120	tags=82%, list=55%, signal=183%
HAN_SATB1_TARGETS_UP	HAN_SATB1_TARGETS_UP		278	-0.07098392	-1.3723361	0.124236256	0.5549933	1.0	6669	tags=67%, list=60%, signal=163%
PID_TXA2PATHWAY	PID_TXA2PATHWAY		36	-0.18983154	-1.3717858	0.12162162	0.55479753	1.0	7161	tags=83%, list=64%, signal=233%
GENTILE_UV_HIGH_DOSE_DN	GENTILE_UV_HIGH_DOSE_DN		243	-0.07558648	-1.3702937	0.11346154	0.5566618	1.0	4943	tags=52%, list=44%, signal=91%
BASSO_CD40_SIGNALING_DN	BASSO_CD40_SIGNALING_DN		31	-0.20428073	-1.3696165	0.12524462	0.55679595	1.0	4191	tags=58%, list=38%, signal=93%
YANAGIHARA_ESX1_TARGETS	YANAGIHARA_ESX1_TARGETS		22	-0.24567741	-1.3685718	0.13424124	0.5576944	1.0	3844	tags=59%, list=35%, signal=90%
REACTOME_POST_TRANSLATIONAL_MODIFICATION_SYNTHESIS_OF_GPI_ANCHORED_PROTEINS	REACTOME_POST_TRANSLATIONAL_MODIFICATION_SYNTHESIS_OF_GPI_ANCHORED_PROTEINS		30	-0.21347642	-1.3684583	0.11546392	0.55654263	1.0	4304	tags=60%, list=39%, signal=98%
REACTOME_ANTI_INFLAMMATORY_RESPONSE_FAVOURING_LEISHMANIA_PARASITE_INFECTION	REACTOME_ANTI_INFLAMMATORY_RESPONSE_FAVOURING_LEISHMANIA_PARASITE_INFECTION		50	-0.16185795	-1.3667966	0.123732254	0.55875367	1.0	7325	tags=82%, list=66%, signal=239%
RATTENBACHER_BOUND_BY_CELF1	RATTENBACHER_BOUND_BY_CELF1		270	-0.071226805	-1.3663672	0.09979633	0.5582633	1.0	8780	tags=86%, list=79%, signal=399%
WP_TOLLLIKE_RECEPTOR_SIGNALING_RELATED_TO_MYD88	WP_TOLLLIKE_RECEPTOR_SIGNALING_RELATED_TO_MYD88		22	-0.24297324	-1.3653187	0.12778905	0.55906576	1.0	3874	tags=59%, list=35%, signal=91%
WP_CONSTITUTIVE_ANDROSTANE_RECEPTOR_PATHWAY	WP_CONSTITUTIVE_ANDROSTANE_RECEPTOR_PATHWAY		18	-0.26656455	-1.3651083	0.12695312	0.55807644	1.0	6306	tags=83%, list=57%, signal=192%
WP_INTRACELLULAR_TRAFFICKING_PROTEINS_INVOLVED_IN_CMT_NEUROPATHY	WP_INTRACELLULAR_TRAFFICKING_PROTEINS_INVOLVED_IN_CMT_NEUROPATHY		19	-0.25744274	-1.3624991	0.13562752	0.5623547	1.0	6505	tags=84%, list=59%, signal=203%
GRAHAM_CML_DIVIDING_VS_NORMAL_QUIESCENT_DN	GRAHAM_CML_DIVIDING_VS_NORMAL_QUIESCENT_DN		35	-0.19095749	-1.3600868	0.11231101	0.56628036	1.0	4237	tags=57%, list=38%, signal=92%
REACTOME_SIGNAL_AMPLIFICATION	REACTOME_SIGNAL_AMPLIFICATION		19	-0.25535113	-1.3598783	0.11377245	0.56534207	1.0	4188	tags=63%, list=38%, signal=101%
REACTOME_NEGATIVE_REGULATORS_OF_DDX58_IFIH1_SIGNALING	REACTOME_NEGATIVE_REGULATORS_OF_DDX58_IFIH1_SIGNALING		28	-0.21338382	-1.3544315	0.12151395	0.5763898	1.0	3987	tags=57%, list=36%, signal=89%
RICKMAN_TUMOR_DIFFERENTIATED_WELL_VS_POORLY_UP	RICKMAN_TUMOR_DIFFERENTIATED_WELL_VS_POORLY_UP		203	-0.08039132	-1.3540108	0.12007874	0.57590497	1.0	5859	tags=61%, list=53%, signal=126%
REACTOME_HOMOLOGOUS_DNA_PAIRING_AND_STRAND_EXCHANGE	REACTOME_HOMOLOGOUS_DNA_PAIRING_AND_STRAND_EXCHANGE		40	-0.18628564	-1.3526621	0.1411043	0.5774718	1.0	5441	tags=68%, list=49%, signal=132%
ST_GAQ_PATHWAY	ST_GAQ_PATHWAY		23	-0.23857975	-1.3503425	0.13414635	0.58147836	1.0	4604	tags=65%, list=41%, signal=111%
PID_P38_MKK3_6PATHWAY	PID_P38_MKK3_6PATHWAY		23	-0.23191671	-1.350262	0.125	0.5802028	1.0	3228	tags=52%, list=29%, signal=73%
WP_MIRNAS_INVOLVEMENT_IN_THE_IMMUNE_RESPONSE_IN_SEPSIS	WP_MIRNAS_INVOLVEMENT_IN_THE_IMMUNE_RESPONSE_IN_SEPSIS		22	-0.23805659	-1.3497738	0.14814815	0.5797887	1.0	2918	tags=50%, list=26%, signal=68%
REACTOME_INTERLEUKIN_3_INTERLEUKIN_5_AND_GM_CSF_SIGNALING	REACTOME_INTERLEUKIN_3_INTERLEUKIN_5_AND_GM_CSF_SIGNALING		30	-0.20784771	-1.3492078	0.13539653	0.5796606	1.0	5478	tags=70%, list=49%, signal=138%
REACTOME_ADORA2B_MEDIATED_ANTI_INFLAMMATORY_CYTOKINES_PRODUCTION	REACTOME_ADORA2B_MEDIATED_ANTI_INFLAMMATORY_CYTOKINES_PRODUCTION		33	-0.19407281	-1.3487625	0.14020619	0.5792531	1.0	6945	tags=82%, list=62%, signal=217%
HAHTOLA_SEZARY_SYNDROM_UP	HAHTOLA_SEZARY_SYNDROM_UP		59	-0.14809853	-1.3483618	0.11764706	0.5786506	1.0	7407	tags=81%, list=67%, signal=243%
SAKAI_CHRONIC_HEPATITIS_VS_LIVER_CANCER_UP	SAKAI_CHRONIC_HEPATITIS_VS_LIVER_CANCER_UP		69	-0.13835089	-1.3459426	0.12678936	0.5827379	1.0	5400	tags=62%, list=49%, signal=120%
YAGI_AML_FAB_MARKERS	YAGI_AML_FAB_MARKERS		129	-0.103073895	-1.3433912	0.1374502	0.587098	1.0	5676	tags=61%, list=51%, signal=124%
KEGG_PANCREATIC_CANCER	KEGG_PANCREATIC_CANCER		55	-0.15369976	-1.3399612	0.115234375	0.59352523	1.0	2141	tags=35%, list=19%, signal=43%
HOEGERKORP_CD44_TARGETS_TEMPORAL_DN	HOEGERKORP_CD44_TARGETS_TEMPORAL_DN		17	-0.2708776	-1.3391535	0.1367347	0.593882	1.0	5495	tags=76%, list=49%, signal=151%
THEILGAARD_NEUTROPHIL_AT_SKIN_WOUND_DN	THEILGAARD_NEUTROPHIL_AT_SKIN_WOUND_DN		190	-0.083588146	-1.3390098	0.15384616	0.5927154	1.0	7805	tags=78%, list=70%, signal=259%
MEBARKI_HCC_PROGENITOR_FZD8CRD_UP	MEBARKI_HCC_PROGENITOR_FZD8CRD_UP		397	-0.058680862	-1.3361596	0.13319673	0.59829676	1.0	6792	tags=67%, list=61%, signal=165%
KEGG_ADHERENS_JUNCTION	KEGG_ADHERENS_JUNCTION		58	-0.14976831	-1.3336546	0.1423077	0.60283214	1.0	7161	tags=79%, list=64%, signal=222%
WP_G_PROTEIN_SIGNALING_PATHWAYS	WP_G_PROTEIN_SIGNALING_PATHWAYS		64	-0.14364484	-1.3332188	0.154	0.6023824	1.0	3103	tags=42%, list=28%, signal=58%
WP_REGULATION_OF_TOLLLIKE_RECEPTOR_SIGNALING_PATHWAY	WP_REGULATION_OF_TOLLLIKE_RECEPTOR_SIGNALING_PATHWAY		74	-0.13101329	-1.3320061	0.15506959	0.6038197	1.0	4563	tags=54%, list=41%, signal=91%
BROWNE_HCMV_INFECTION_12HR_DN	BROWNE_HCMV_INFECTION_12HR_DN		64	-0.14353739	-1.3310484	0.115079366	0.60458255	1.0	7099	tags=78%, list=64%, signal=215%
BIOCARTA_MPR_PATHWAY	BIOCARTA_MPR_PATHWAY		16	-0.27400902	-1.3301132	0.14343435	0.6053455	1.0	6686	tags=88%, list=60%, signal=219%
LINDSTEDT_DENDRITIC_CELL_MATURATION_C	LINDSTEDT_DENDRITIC_CELL_MATURATION_C		34	-0.1913596	-1.3283201	0.136	0.6081829	1.0	5400	tags=68%, list=49%, signal=131%
BROWNE_HCMV_INFECTION_6HR_UP	BROWNE_HCMV_INFECTION_6HR_UP		31	-0.20380059	-1.3274528	0.16872428	0.6088045	1.0	2762	tags=45%, list=25%, signal=60%
MULLIGHAN_NPM1_SIGNATURE_3_UP	MULLIGHAN_NPM1_SIGNATURE_3_UP		239	-0.074948385	-1.3273457	0.15820312	0.60763365	1.0	4581	tags=49%, list=41%, signal=81%
REACTOME_NUCLEOBASE_CATABOLISM	REACTOME_NUCLEOBASE_CATABOLISM		23	-0.23608308	-1.3265857	0.13871635	0.6079634	1.0	5115	tags=70%, list=46%, signal=129%
REACTOME_FCGR3A_MEDIATED_IL10_SYNTHESIS	REACTOME_FCGR3A_MEDIATED_IL10_SYNTHESIS		23	-0.22516745	-1.3263298	0.13590264	0.6071529	1.0	6686	tags=83%, list=60%, signal=207%
REACTOME_NEPHRIN_FAMILY_INTERACTIONS	REACTOME_NEPHRIN_FAMILY_INTERACTIONS		19	-0.24526305	-1.326243	0.13929313	0.60595196	1.0	4885	tags=68%, list=44%, signal=122%
WP_CHEMOKINE_SIGNALING_PATHWAY	WP_CHEMOKINE_SIGNALING_PATHWAY		90	-0.119856104	-1.326214	0.14619882	0.60456854	1.0	4608	tags=53%, list=41%, signal=90%
REACTOME_NS1_MEDIATED_EFFECTS_ON_HOST_PATHWAYS	REACTOME_NS1_MEDIATED_EFFECTS_ON_HOST_PATHWAYS		40	-0.17481038	-1.3261061	0.14591439	0.6033813	1.0	5846	tags=70%, list=53%, signal=147%
ASGHARZADEH_NEUROBLASTOMA_POOR_SURVIVAL_DN	ASGHARZADEH_NEUROBLASTOMA_POOR_SURVIVAL_DN		31	-0.20107675	-1.3252913	0.15831663	0.60395795	1.0	6378	tags=77%, list=57%, signal=181%
LIN_SILENCED_BY_TUMOR_MICROENVIRONMENT	LIN_SILENCED_BY_TUMOR_MICROENVIRONMENT		40	-0.1766793	-1.3235456	0.1459566	0.6066336	1.0	6659	tags=78%, list=60%, signal=193%
STARK_HYPPOCAMPUS_22Q11_DELETION_UP	STARK_HYPPOCAMPUS_22Q11_DELETION_UP		40	-0.17265256	-1.3227468	0.14563107	0.6071534	1.0	2813	tags=43%, list=25%, signal=57%
KANG_DOXORUBICIN_RESISTANCE_DN	KANG_DOXORUBICIN_RESISTANCE_DN		17	-0.25963652	-1.3223686	0.13211381	0.6066065	1.0	4312	tags=65%, list=39%, signal=106%
DUTERTRE_ESTRADIOL_RESPONSE_6HR_UP	DUTERTRE_ESTRADIOL_RESPONSE_6HR_UP		177	-0.08525138	-1.3220893	0.14314516	0.6058508	1.0	3653	tags=41%, list=33%, signal=60%
REACTOME_TRANSCRIPTIONAL_REGULATION_BY_E2F6	REACTOME_TRANSCRIPTIONAL_REGULATION_BY_E2F6		34	-0.18861003	-1.3201996	0.15132925	0.6088139	1.0	8046	tags=91%, list=72%, signal=329%
PID_CDC42_PATHWAY	PID_CDC42_PATHWAY		60	-0.14475396	-1.3195366	0.15090543	0.60895795	1.0	8405	tags=90%, list=76%, signal=367%
FORTSCHEGGER_PHF8_TARGETS_UP	FORTSCHEGGER_PHF8_TARGETS_UP		196	-0.08192049	-1.3187515	0.14925373	0.6094098	1.0	2169	tags=28%, list=20%, signal=34%
ROESSLER_LIVER_CANCER_METASTASIS_UP	ROESSLER_LIVER_CANCER_METASTASIS_UP		68	-0.13645802	-1.3179724	0.15810277	0.6098187	1.0	6340	tags=71%, list=57%, signal=163%
ACEVEDO_LIVER_TUMOR_VS_NORMAL_ADJACENT_TISSUE_DN	ACEVEDO_LIVER_TUMOR_VS_NORMAL_ADJACENT_TISSUE_DN		152	-0.091450036	-1.3177999	0.13043478	0.6087974	1.0	2143	tags=28%, list=19%, signal=35%
REACTOME_KERATAN_SULFATE_KERATIN_METABOLISM	REACTOME_KERATAN_SULFATE_KERATIN_METABOLISM		20	-0.24978368	-1.316806	0.15009746	0.6096478	1.0	3899	tags=60%, list=35%, signal=92%
BLANCO_MELO_BETA_INTERFERON_TREATED_BRONCHIAL_EPITHELIAL_CELLS_UP	BLANCO_MELO_BETA_INTERFERON_TREATED_BRONCHIAL_EPITHELIAL_CELLS_UP		190	-0.08221621	-1.3141785	0.15338646	0.6143523	1.0	2379	tags=29%, list=21%, signal=37%
REACTOME_GABA_B_RECEPTOR_ACTIVATION	REACTOME_GABA_B_RECEPTOR_ACTIVATION		20	-0.24394375	-1.3139412	0.14078675	0.61353034	1.0	6187	tags=80%, list=56%, signal=180%
PID_WNT_NONCANONICAL_PATHWAY	PID_WNT_NONCANONICAL_PATHWAY		21	-0.23830555	-1.3134363	0.15187377	0.61335516	1.0	8473	tags=100%, list=76%, signal=420%
REACTOME_SIGNALING_BY_HIPPO	REACTOME_SIGNALING_BY_HIPPO		19	-0.25642303	-1.3133295	0.15212981	0.6122295	1.0	3006	tags=53%, list=27%, signal=72%
KYNG_DNA_DAMAGE_BY_GAMMA_AND_UV_RADIATION	KYNG_DNA_DAMAGE_BY_GAMMA_AND_UV_RADIATION		48	-0.1619157	-1.3107643	0.14512922	0.6170348	1.0	5388	tags=65%, list=48%, signal=125%
LU_EZH2_TARGETS_DN	LU_EZH2_TARGETS_DN		314	-0.06435114	-1.3080252	0.13562752	0.6220938	1.0	8227	tags=80%, list=74%, signal=300%
REACTOME_E2F_MEDIATED_REGULATION_OF_DNA_REPLICATION	REACTOME_E2F_MEDIATED_REGULATION_OF_DNA_REPLICATION		21	-0.23545142	-1.3079884	0.14522822	0.62078285	1.0	7446	tags=90%, list=67%, signal=274%
GAVIN_FOXP3_TARGETS_CLUSTER_P3	GAVIN_FOXP3_TARGETS_CLUSTER_P3		85	-0.12015017	-1.3065174	0.14198783	0.6228703	1.0	5476	tags=61%, list=49%, signal=120%
SMID_BREAST_CANCER_RELAPSE_IN_BRAIN_DN	SMID_BREAST_CANCER_RELAPSE_IN_BRAIN_DN		45	-0.16822731	-1.3047247	0.16403162	0.6259643	1.0	3079	tags=44%, list=28%, signal=61%
SCIBETTA_KDM5B_TARGETS_DN	SCIBETTA_KDM5B_TARGETS_DN		69	-0.13117208	-1.3042895	0.16356108	0.6256575	1.0	4996	tags=58%, list=45%, signal=105%
KEGG_BUTANOATE_METABOLISM	KEGG_BUTANOATE_METABOLISM		21	-0.242752	-1.3038429	0.15463917	0.62535286	1.0	5777	tags=76%, list=52%, signal=158%
CHICAS_RB1_TARGETS_GROWING	CHICAS_RB1_TARGETS_GROWING		166	-0.08581837	-1.3032328	0.1552795	0.6253392	1.0	5155	tags=55%, list=46%, signal=101%
RICKMAN_HEAD_AND_NECK_CANCER_A	RICKMAN_HEAD_AND_NECK_CANCER_A		34	-0.19173115	-1.3029494	0.15428571	0.6246546	1.0	4742	tags=62%, list=43%, signal=107%
WP_PRADERWILLI_AND_ANGELMAN_SYNDROME	WP_PRADERWILLI_AND_ANGELMAN_SYNDROME		29	-0.20368683	-1.3024291	0.17590822	0.6244801	1.0	4259	tags=59%, list=38%, signal=95%
PID_LIS1_PATHWAY	PID_LIS1_PATHWAY		23	-0.22591607	-1.3019472	0.16153847	0.62416303	1.0	7161	tags=87%, list=64%, signal=244%
REACTOME_SIGNALING_BY_FGFR1_IN_DISEASE	REACTOME_SIGNALING_BY_FGFR1_IN_DISEASE		28	-0.21185064	-1.3019285	0.14836223	0.6228297	1.0	8371	tags=96%, list=75%, signal=390%
MORI_MATURE_B_LYMPHOCYTE_UP	MORI_MATURE_B_LYMPHOCYTE_UP		57	-0.14916642	-1.300558	0.16438356	0.62475014	1.0	5372	tags=63%, list=48%, signal=122%
MAGRANGEAS_MULTIPLE_MYELOMA_IGLL_VS_IGLK_UP	MAGRANGEAS_MULTIPLE_MYELOMA_IGLL_VS_IGLK_UP		23	-0.22708797	-1.3004465	0.16839917	0.6236589	1.0	7148	tags=87%, list=64%, signal=243%
HUTTMANN_B_CLL_POOR_SURVIVAL_DN	HUTTMANN_B_CLL_POOR_SURVIVAL_DN		41	-0.17309698	-1.3002994	0.1611002	0.6226419	1.0	4862	tags=61%, list=44%, signal=108%
SHIN_B_CELL_LYMPHOMA_CLUSTER_2	SHIN_B_CELL_LYMPHOMA_CLUSTER_2		20	-0.2423035	-1.3002244	0.1617357	0.6214355	1.0	1203	tags=35%, list=11%, signal=39%
GAL_LEUKEMIC_STEM_CELL_UP	GAL_LEUKEMIC_STEM_CELL_UP		77	-0.12787719	-1.2999231	0.14460285	0.6208024	1.0	6385	tags=70%, list=57%, signal=164%
SMIRNOV_RESPONSE_TO_IR_2HR_DN	SMIRNOV_RESPONSE_TO_IR_2HR_DN		41	-0.17298245	-1.2948734	0.17791411	0.6318358	1.0	6490	tags=76%, list=58%, signal=181%
KUMAR_TARGETS_OF_MLL_AF9_FUSION	KUMAR_TARGETS_OF_MLL_AF9_FUSION		235	-0.072378375	-1.2939801	0.1541502	0.63247377	1.0	6971	tags=70%, list=63%, signal=183%
MENSE_HYPOXIA_UP	MENSE_HYPOXIA_UP		73	-0.12913533	-1.2914042	0.18125	0.63737255	1.0	3600	tags=45%, list=32%, signal=66%
HIRSCH_CELLULAR_TRANSFORMATION_SIGNATURE_DN	HIRSCH_CELLULAR_TRANSFORMATION_SIGNATURE_DN		87	-0.11766576	-1.2902485	0.15261044	0.63881576	1.0	4964	tags=56%, list=45%, signal=101%
MARTINEZ_RB1_TARGETS_UP	MARTINEZ_RB1_TARGETS_UP		464	-0.053409107	-1.2899646	0.16564417	0.63816667	1.0	5038	tags=50%, list=45%, signal=88%
REACTOME_NEUROTRANSMITTER_RELEASE_CYCLE	REACTOME_NEUROTRANSMITTER_RELEASE_CYCLE		17	-0.27343214	-1.2890406	0.16338582	0.63891816	1.0	3505	tags=59%, list=32%, signal=86%
HEIDENBLAD_AMPLICON_8Q24_UP	HEIDENBLAD_AMPLICON_8Q24_UP		32	-0.191402	-1.2868963	0.14728682	0.64270884	1.0	4827	tags=63%, list=43%, signal=110%
VILLANUEVA_LIVER_CANCER_KRT19_UP	VILLANUEVA_LIVER_CANCER_KRT19_UP		147	-0.09196045	-1.2857927	0.15212981	0.64397454	1.0	7386	tags=76%, list=66%, signal=222%
ST_B_CELL_ANTIGEN_RECEPTOR	ST_B_CELL_ANTIGEN_RECEPTOR		30	-0.19694504	-1.2841588	0.15821502	0.64649963	1.0	1523	tags=33%, list=14%, signal=39%
REACTOME_SUMOYLATION	REACTOME_SUMOYLATION		161	-0.08832575	-1.2834663	0.16033755	0.646744	1.0	1588	tags=23%, list=14%, signal=26%
GENTILE_UV_RESPONSE_CLUSTER_D6	GENTILE_UV_RESPONSE_CLUSTER_D6		29	-0.20122355	-1.2832053	0.1733871	0.64596885	1.0	3903	tags=55%, list=35%, signal=85%
REACTOME_DNA_REPAIR	REACTOME_DNA_REPAIR		282	-0.06575439	-1.2826852	0.15506959	0.64588207	1.0	7803	tags=77%, list=70%, signal=250%
WP_WNT_SIGNALING_PATHWAY_NETPATH	WP_WNT_SIGNALING_PATHWAY_NETPATH		39	-0.17701729	-1.282328	0.1783567	0.645374	1.0	7161	tags=82%, list=64%, signal=230%
FIGUEROA_AML_METHYLATION_CLUSTER_1_UP	FIGUEROA_AML_METHYLATION_CLUSTER_1_UP		67	-0.1343081	-1.2814417	0.17842324	0.6462699	1.0	5983	tags=67%, list=54%, signal=145%
GAZDA_DIAMOND_BLACKFAN_ANEMIA_ERYTHROID_DN	GAZDA_DIAMOND_BLACKFAN_ANEMIA_ERYTHROID_DN		342	-0.059758324	-1.2812217	0.1827112	0.64545214	1.0	8653	tags=84%, list=78%, signal=366%
HOFFMANN_LARGE_TO_SMALL_PRE_BII_LYMPHOCYTE_DN	HOFFMANN_LARGE_TO_SMALL_PRE_BII_LYMPHOCYTE_DN		32	-0.18995848	-1.280694	0.18087319	0.6453938	1.0	2064	tags=38%, list=19%, signal=46%
PID_RB_1PATHWAY	PID_RB_1PATHWAY		52	-0.15271983	-1.2798852	0.18489066	0.6461532	1.0	3228	tags=44%, list=29%, signal=62%
WINTER_HYPOXIA_DN	WINTER_HYPOXIA_DN		21	-0.23229684	-1.2797639	0.18287937	0.64507765	1.0	7481	tags=90%, list=67%, signal=276%
REACTOME_TBC_RABGAPS	REACTOME_TBC_RABGAPS		37	-0.17604035	-1.2770344	0.18834952	0.6503317	1.0	3158	tags=46%, list=28%, signal=64%
RASHI_RESPONSE_TO_IONIZING_RADIATION_5	RASHI_RESPONSE_TO_IONIZING_RADIATION_5		90	-0.116528615	-1.2760172	0.17760618	0.6515107	1.0	2545	tags=34%, list=23%, signal=44%
GRADE_COLON_AND_RECTAL_CANCER_DN	GRADE_COLON_AND_RECTAL_CANCER_DN		64	-0.13352789	-1.2759321	0.16666667	0.65031946	1.0	4778	tags=56%, list=43%, signal=98%
YAO_TEMPORAL_RESPONSE_TO_PROGESTERONE_CLUSTER_2	YAO_TEMPORAL_RESPONSE_TO_PROGESTERONE_CLUSTER_2		29	-0.19838083	-1.2755193	0.18343195	0.6499336	1.0	7001	tags=83%, list=63%, signal=223%
MULLIGHAN_NPM1_SIGNATURE_3_DN	MULLIGHAN_NPM1_SIGNATURE_3_DN		101	-0.10895675	-1.2748839	0.17907445	0.650132	1.0	6505	tags=69%, list=59%, signal=166%
BROWNE_HCMV_INFECTION_20HR_DN	BROWNE_HCMV_INFECTION_20HR_DN		72	-0.12744477	-1.2735944	0.17984189	0.6519272	1.0	5541	tags=63%, list=50%, signal=124%
IKEDA_MIR1_TARGETS_UP	IKEDA_MIR1_TARGETS_UP		49	-0.15326129	-1.2735244	0.15682282	0.6507514	1.0	6018	tags=69%, list=54%, signal=151%
TAKEDA_TARGETS_OF_NUP98_HOXA9_FUSION_8D_DN	TAKEDA_TARGETS_OF_NUP98_HOXA9_FUSION_8D_DN		69	-0.13465783	-1.2733163	0.16959064	0.6499202	1.0	5763	tags=65%, list=52%, signal=135%
REACTOME_DEATH_RECEPTOR_SIGNALLING	REACTOME_DEATH_RECEPTOR_SIGNALLING		101	-0.10836979	-1.2730025	0.17348927	0.6493858	1.0	7502	tags=78%, list=67%, signal=238%
WP_GLYCOSYLATION_AND_RELATED_CONGENITAL_DEFECTS	WP_GLYCOSYLATION_AND_RELATED_CONGENITAL_DEFECTS		24	-0.21626696	-1.2723429	0.18383838	0.64971817	1.0	2697	tags=46%, list=24%, signal=60%
REACTOME_SYNTHESIS_OF_PC	REACTOME_SYNTHESIS_OF_PC		17	-0.24950312	-1.2723372	0.16883117	0.6483791	1.0	7040	tags=88%, list=63%, signal=240%
REACTOME_ASPARAGINE_N_LINKED_GLYCOSYLATION	REACTOME_ASPARAGINE_N_LINKED_GLYCOSYLATION		234	-0.071260154	-1.2695745	0.16962525	0.6534895	1.0	9819	tags=95%, list=88%, signal=800%
YANG_BREAST_CANCER_ESR1_LASER_DN	YANG_BREAST_CANCER_ESR1_LASER_DN		40	-0.1688335	-1.2693971	0.1932271	0.65257466	1.0	6468	tags=75%, list=58%, signal=179%
BERTUCCI_MEDULLARY_VS_DUCTAL_BREAST_CANCER_UP	BERTUCCI_MEDULLARY_VS_DUCTAL_BREAST_CANCER_UP		138	-0.090329535	-1.2693673	0.18685831	0.65130717	1.0	8756	tags=88%, list=79%, signal=408%
IVANOVA_HEMATOPOIESIS_STEM_CELL_LONG_TERM	IVANOVA_HEMATOPOIESIS_STEM_CELL_LONG_TERM		119	-0.09955119	-1.2689689	0.18503119	0.65092397	1.0	3390	tags=40%, list=30%, signal=57%
KEGG_O_GLYCAN_BIOSYNTHESIS	KEGG_O_GLYCAN_BIOSYNTHESIS		16	-0.2647072	-1.2679878	0.17137097	0.65195894	1.0	4705	tags=69%, list=42%, signal=119%
NAGASHIMA_NRG1_SIGNALING_DN	NAGASHIMA_NRG1_SIGNALING_DN		36	-0.18093663	-1.2677757	0.16732283	0.65114623	1.0	3863	tags=53%, list=35%, signal=81%
WP_GENES_RELATED_TO_PRIMARY_CILIUM_DEVELOPMENT_BASED_ON_CRISPR	WP_GENES_RELATED_TO_PRIMARY_CILIUM_DEVELOPMENT_BASED_ON_CRISPR		90	-0.114523254	-1.2672931	0.1799591	0.6509772	1.0	1332	tags=23%, list=12%, signal=26%
BOYLAN_MULTIPLE_MYELOMA_C_DN	BOYLAN_MULTIPLE_MYELOMA_C_DN		42	-0.16838236	-1.262648	0.19291338	0.6608848	1.0	1577	tags=31%, list=14%, signal=36%
WP_DNA_MISMATCH_REPAIR	WP_DNA_MISMATCH_REPAIR		23	-0.22857344	-1.2607644	0.20208333	0.6640177	1.0	4715	tags=65%, list=42%, signal=113%
BROWNE_INTERFERON_RESPONSIVE_GENES	BROWNE_INTERFERON_RESPONSIVE_GENES		27	-0.20152101	-1.2607597	0.17816092	0.6626803	1.0	5177	tags=67%, list=47%, signal=124%
HESS_TARGETS_OF_HOXA9_AND_MEIS1_DN	HESS_TARGETS_OF_HOXA9_AND_MEIS1_DN		34	-0.18579678	-1.2593615	0.18363273	0.66481537	1.0	3500	tags=50%, list=31%, signal=73%
PID_HEDGEHOG_GLI_PATHWAY	PID_HEDGEHOG_GLI_PATHWAY		37	-0.17126141	-1.2588642	0.18199609	0.6646326	1.0	7417	tags=84%, list=67%, signal=251%
CHIBA_RESPONSE_TO_TSA_DN	CHIBA_RESPONSE_TO_TSA_DN		17	-0.25443733	-1.2579647	0.1865828	0.6654429	1.0	8293	tags=100%, list=75%, signal=393%
BECKER_TAMOXIFEN_RESISTANCE_UP	BECKER_TAMOXIFEN_RESISTANCE_UP		32	-0.18347391	-1.2575756	0.1879845	0.6650789	1.0	3178	tags=47%, list=29%, signal=65%
REACTOME_REGULATION_OF_PTEN_GENE_TRANSCRIPTION	REACTOME_REGULATION_OF_PTEN_GENE_TRANSCRIPTION		58	-0.1381618	-1.2575448	0.1875	0.6638019	1.0	1923	tags=31%, list=17%, signal=37%
KEGG_LYSINE_DEGRADATION	KEGG_LYSINE_DEGRADATION		40	-0.16608883	-1.2560669	0.18533605	0.6659361	1.0	7610	tags=85%, list=68%, signal=269%
REACTOME_NEURONAL_SYSTEM	REACTOME_NEURONAL_SYSTEM		158	-0.08710241	-1.25494	0.1733871	0.6673983	1.0	7278	tags=74%, list=65%, signal=211%
PID_CD40_PATHWAY	PID_CD40_PATHWAY		22	-0.22361799	-1.2545724	0.1891348	0.6669759	1.0	4594	tags=64%, list=41%, signal=108%
REACTOME_ACTIVATED_TAK1_MEDIATES_P38_MAPK_ACTIVATION	REACTOME_ACTIVATED_TAK1_MEDIATES_P38_MAPK_ACTIVATION		20	-0.2322278	-1.2544086	0.17624521	0.6660127	1.0	3538	tags=55%, list=32%, signal=81%
WP_PHOSPHODIESTERASES_IN_NEURONAL_FUNCTION	WP_PHOSPHODIESTERASES_IN_NEURONAL_FUNCTION		22	-0.22559284	-1.2539756	0.18467583	0.66572756	1.0	2551	tags=45%, list=23%, signal=59%
WP_NOVEL_INTRACELLULAR_COMPONENTS_OF_RIGILIKE_RECEPTOR_RLR_PATHWAY	WP_NOVEL_INTRACELLULAR_COMPONENTS_OF_RIGILIKE_RECEPTOR_RLR_PATHWAY		41	-0.16502783	-1.2539587	0.1826923	0.6644421	1.0	4138	tags=54%, list=37%, signal=85%
TURASHVILI_BREAST_CARCINOMA_DUCTAL_VS_LOBULAR_UP	TURASHVILI_BREAST_CARCINOMA_DUCTAL_VS_LOBULAR_UP		15	-0.26984352	-1.2517811	0.20194174	0.6685199	1.0	2934	tags=53%, list=26%, signal=72%
PID_ERBB1_RECEPTOR_PROXIMAL_PATHWAY	PID_ERBB1_RECEPTOR_PROXIMAL_PATHWAY		32	-0.18186124	-1.2510735	0.19502868	0.66893566	1.0	7017	tags=81%, list=63%, signal=220%
REACTOME_MITOCHONDRIAL_FATTY_ACID_BETA_OXIDATION	REACTOME_MITOCHONDRIAL_FATTY_ACID_BETA_OXIDATION		27	-0.19648099	-1.2503797	0.17827868	0.669339	1.0	6468	tags=78%, list=58%, signal=186%
REACTOME_SIGNALING_BY_SCF_KIT	REACTOME_SIGNALING_BY_SCF_KIT		29	-0.19788009	-1.2501811	0.2104247	0.66847533	1.0	5090	tags=66%, list=46%, signal=121%
PID_CDC42_REG_PATHWAY	PID_CDC42_REG_PATHWAY		21	-0.22610787	-1.2491995	0.20746888	0.6696171	1.0	3315	tags=52%, list=30%, signal=74%
LEIN_CEREBELLUM_MARKERS	LEIN_CEREBELLUM_MARKERS		39	-0.17088538	-1.2490228	0.19467214	0.66874796	1.0	8084	tags=90%, list=73%, signal=328%
WP_MESODERMAL_COMMITMENT_PATHWAY	WP_MESODERMAL_COMMITMENT_PATHWAY		88	-0.113455005	-1.2463232	0.1984127	0.674197	1.0	8350	tags=86%, list=75%, signal=344%
KEGG_GLYCEROPHOSPHOLIPID_METABOLISM	KEGG_GLYCEROPHOSPHOLIPID_METABOLISM		44	-0.1581056	-1.2450708	0.18312757	0.6758742	1.0	4819	tags=59%, list=43%, signal=104%
FISCHER_G1_S_CELL_CYCLE	FISCHER_G1_S_CELL_CYCLE		153	-0.08433119	-1.2447655	0.18046708	0.6753323	1.0	3581	tags=41%, list=32%, signal=59%
LEE_RECENT_THYMIC_EMIGRANT	LEE_RECENT_THYMIC_EMIGRANT		174	-0.08046395	-1.2434559	0.20164609	0.6772064	1.0	1101	tags=18%, list=10%, signal=19%
BROWNE_HCMV_INFECTION_8HR_DN	BROWNE_HCMV_INFECTION_8HR_DN		30	-0.18811715	-1.2432053	0.19924098	0.67656	1.0	8661	tags=97%, list=78%, signal=437%
PID_AJDISS_2PATHWAY	PID_AJDISS_2PATHWAY		33	-0.18438284	-1.2393718	0.17671518	0.6848665	1.0	5705	tags=70%, list=51%, signal=143%
KRASNOSELSKAYA_ILF3_TARGETS_DN	KRASNOSELSKAYA_ILF3_TARGETS_DN		24	-0.22107524	-1.2392867	0.18902439	0.6837677	1.0	6349	tags=79%, list=57%, signal=184%
PID_BMP_PATHWAY	PID_BMP_PATHWAY		30	-0.18963255	-1.2392185	0.217119	0.6826382	1.0	6421	tags=77%, list=58%, signal=181%
BIOCARTA_WNT_PATHWAY	BIOCARTA_WNT_PATHWAY		19	-0.23700099	-1.238654	0.21052632	0.6827025	1.0	8487	tags=100%, list=76%, signal=422%
WP_TARGET_OF_RAPAMYCIN_TOR_SIGNALING	WP_TARGET_OF_RAPAMYCIN_TOR_SIGNALING		31	-0.18579602	-1.2379329	0.19269776	0.6832271	1.0	2603	tags=42%, list=23%, signal=55%
GARGALOVIC_RESPONSE_TO_OXIDIZED_PHOSPHOLIPIDS_YELLOW_DN	GARGALOVIC_RESPONSE_TO_OXIDIZED_PHOSPHOLIPIDS_YELLOW_DN		19	-0.23867522	-1.2356128	0.20857699	0.6878474	1.0	3788	tags=58%, list=34%, signal=88%
HOLLEMAN_VINCRISTINE_RESISTANCE_ALL_UP	HOLLEMAN_VINCRISTINE_RESISTANCE_ALL_UP		22	-0.20994966	-1.2308846	0.18895966	0.6982089	1.0	1714	tags=36%, list=15%, signal=43%
PASQUALUCCI_LYMPHOMA_BY_GC_STAGE_UP	PASQUALUCCI_LYMPHOMA_BY_GC_STAGE_UP		201	-0.07550931	-1.2306265	0.20502092	0.6974951	1.0	6864	tags=69%, list=62%, signal=178%
PID_REELIN_PATHWAY	PID_REELIN_PATHWAY		24	-0.21159393	-1.2299972	0.20158103	0.69776726	1.0	5991	tags=75%, list=54%, signal=162%
REACTOME_CD28_DEPENDENT_PI3K_AKT_SIGNALING	REACTOME_CD28_DEPENDENT_PI3K_AKT_SIGNALING		18	-0.23821108	-1.2293799	0.20454545	0.6979704	1.0	4768	tags=67%, list=43%, signal=117%
DAZARD_RESPONSE_TO_UV_SCC_DN	DAZARD_RESPONSE_TO_UV_SCC_DN		106	-0.10318406	-1.2291718	0.21747573	0.6971408	1.0	3584	tags=42%, list=32%, signal=62%
JAEGER_METASTASIS_UP	JAEGER_METASTASIS_UP		29	-0.19047782	-1.2283118	0.22332016	0.69792205	1.0	6322	tags=76%, list=57%, signal=175%
BENPORATH_OCT4_TARGETS	BENPORATH_OCT4_TARGETS		203	-0.07366413	-1.2276847	0.21584159	0.6981811	1.0	6480	tags=66%, list=58%, signal=154%
NIKOLSKY_BREAST_CANCER_7Q21_Q22_AMPLICON	NIKOLSKY_BREAST_CANCER_7Q21_Q22_AMPLICON		48	-0.14889015	-1.227574	0.21181263	0.69715154	1.0	2290	tags=35%, list=21%, signal=44%
RUIZ_TNC_TARGETS_UP	RUIZ_TNC_TARGETS_UP		106	-0.10231006	-1.2273364	0.21138212	0.6964103	1.0	1706	tags=25%, list=15%, signal=30%
WP_TGFBETA_SIGNALING_PATHWAY	WP_TGFBETA_SIGNALING_PATHWAY		111	-0.099958666	-1.2272774	0.20867768	0.69526356	1.0	2406	tags=32%, list=22%, signal=40%
RUTELLA_RESPONSE_TO_HGF_VS_CSF2RB_AND_IL4_DN	RUTELLA_RESPONSE_TO_HGF_VS_CSF2RB_AND_IL4_DN		171	-0.07819105	-1.2259072	0.21242484	0.69732314	1.0	8051	tags=80%, list=72%, signal=286%
KEGG_RIG_I_LIKE_RECEPTOR_SIGNALING_PATHWAY	KEGG_RIG_I_LIKE_RECEPTOR_SIGNALING_PATHWAY		39	-0.16688077	-1.2257911	0.21414913	0.696331	1.0	4138	tags=54%, list=37%, signal=85%
RAO_BOUND_BY_SALL4	RAO_BOUND_BY_SALL4		152	-0.084837474	-1.2238303	0.1954023	0.70000577	1.0	6384	tags=66%, list=57%, signal=152%
WEST_ADRENOCORTICAL_TUMOR_UP	WEST_ADRENOCORTICAL_TUMOR_UP		273	-0.06487229	-1.2236257	0.21252371	0.69921887	1.0	8622	tags=84%, list=78%, signal=365%
POMEROY_MEDULLOBLASTOMA_PROGNOSIS_UP	POMEROY_MEDULLOBLASTOMA_PROGNOSIS_UP		27	-0.19994456	-1.2236034	0.23138833	0.69796896	1.0	7253	tags=85%, list=65%, signal=245%
VANTVEER_BREAST_CANCER_ESR1_UP	VANTVEER_BREAST_CANCER_ESR1_UP		102	-0.10368978	-1.2232698	0.21218075	0.6975167	1.0	4199	tags=48%, list=38%, signal=76%
TAKEDA_TARGETS_OF_NUP98_HOXA9_FUSION_3D_UP	TAKEDA_TARGETS_OF_NUP98_HOXA9_FUSION_3D_UP		81	-0.118157126	-1.2230021	0.22661123	0.6969013	1.0	2128	tags=31%, list=19%, signal=38%
IVANOVA_HEMATOPOIESIS_STEM_CELL	IVANOVA_HEMATOPOIESIS_STEM_CELL		110	-0.10145873	-1.2229418	0.20408164	0.6957342	1.0	5655	tags=61%, list=51%, signal=123%
CHARAFE_BREAST_CANCER_LUMINAL_VS_MESENCHYMAL_DN	CHARAFE_BREAST_CANCER_LUMINAL_VS_MESENCHYMAL_DN		333	-0.05824343	-1.2227973	0.2027559	0.69482946	1.0	6116	tags=61%, list=55%, signal=131%
PANGAS_TUMOR_SUPPRESSION_BY_SMAD1_AND_SMAD5_DN	PANGAS_TUMOR_SUPPRESSION_BY_SMAD1_AND_SMAD5_DN		108	-0.100573316	-1.2226753	0.22154471	0.6938894	1.0	8466	tags=86%, list=76%, signal=358%
SERVITJA_ISLET_HNF1A_TARGETS_DN	SERVITJA_ISLET_HNF1A_TARGETS_DN		31	-0.18095367	-1.2226508	0.19381443	0.6926837	1.0	4091	tags=55%, list=37%, signal=87%
CHYLA_CBFA2T3_TARGETS_DN	CHYLA_CBFA2T3_TARGETS_DN		122	-0.09474172	-1.2213838	0.22524272	0.6945928	1.0	2604	tags=33%, list=23%, signal=42%
WP_PANCREATIC_ADENOCARCINOMA_PATHWAY	WP_PANCREATIC_ADENOCARCINOMA_PATHWAY		74	-0.1190883	-1.2206167	0.22012578	0.6952363	1.0	2141	tags=31%, list=19%, signal=38%
WP_LEPTIN_SIGNALING_PATHWAY	WP_LEPTIN_SIGNALING_PATHWAY		64	-0.12951843	-1.2194656	0.21832359	0.69696754	1.0	4996	tags=58%, list=45%, signal=104%
WP_INTERFERON_TYPE_I_SIGNALING_PATHWAYS	WP_INTERFERON_TYPE_I_SIGNALING_PATHWAYS		46	-0.15352108	-1.2193656	0.23493975	0.6959356	1.0	7001	tags=78%, list=63%, signal=211%
PID_TRKR_PATHWAY	PID_TRKR_PATHWAY		44	-0.1542876	-1.2182369	0.21010101	0.6974407	1.0	4356	tags=55%, list=39%, signal=89%
REACTOME_ERK_MAPK_TARGETS	REACTOME_ERK_MAPK_TARGETS		20	-0.22921772	-1.2172971	0.21556886	0.6985022	1.0	7462	tags=90%, list=67%, signal=273%
MCCABE_HOXC6_TARGETS_CANCER_UP	MCCABE_HOXC6_TARGETS_CANCER_UP		16	-0.25103605	-1.2164644	0.19642857	0.6993815	1.0	4162	tags=63%, list=37%, signal=100%
REACTOME_BRANCHED_CHAIN_AMINO_ACID_CATABOLISM	REACTOME_BRANCHED_CHAIN_AMINO_ACID_CATABOLISM		16	-0.25533783	-1.215484	0.21956088	0.700464	1.0	7588	tags=94%, list=68%, signal=295%
REACTOME_METABOLISM_OF_LIPIDS	REACTOME_METABOLISM_OF_LIPIDS		471	-0.048740916	-1.2141752	0.23274162	0.702476	1.0	6350	tags=62%, list=57%, signal=138%
WP_RANKLRANK_RECEPTOR_ACTIVATOR_OF_NFKB_LIGAND_SIGNALING_PATHWAY	WP_RANKLRANK_RECEPTOR_ACTIVATOR_OF_NFKB_LIGAND_SIGNALING_PATHWAY		43	-0.15679663	-1.214162	0.22023809	0.70124245	1.0	2918	tags=42%, list=26%, signal=57%
DEBIASI_APOPTOSIS_BY_REOVIRUS_INFECTION_DN	DEBIASI_APOPTOSIS_BY_REOVIRUS_INFECTION_DN		223	-0.069825135	-1.2128403	0.20731707	0.7032737	1.0	7216	tags=72%, list=65%, signal=200%
IWANAGA_CARCINOGENESIS_BY_KRAS_DN	IWANAGA_CARCINOGENESIS_BY_KRAS_DN		69	-0.12617497	-1.2126713	0.2027559	0.70242083	1.0	4729	tags=55%, list=43%, signal=95%
HEIDENBLAD_AMPLIFIED_IN_PANCREATIC_CANCER	HEIDENBLAD_AMPLIFIED_IN_PANCREATIC_CANCER		49	-0.14608423	-1.212075	0.22924902	0.7026755	1.0	8366	tags=90%, list=75%, signal=361%
HOLLMANN_APOPTOSIS_VIA_CD40_UP	HOLLMANN_APOPTOSIS_VIA_CD40_UP		147	-0.08431553	-1.2116778	0.22222222	0.70241517	1.0	8831	tags=88%, list=79%, signal=421%
REACTOME_DISEASES_OF_IMMUNE_SYSTEM	REACTOME_DISEASES_OF_IMMUNE_SYSTEM		15	-0.25699785	-1.2106912	0.21627408	0.70376617	1.0	7523	tags=93%, list=68%, signal=288%
REACTOME_TOLL_LIKE_RECEPTOR_CASCADES	REACTOME_TOLL_LIKE_RECEPTOR_CASCADES		103	-0.10038183	-1.2080816	0.222	0.7090809	1.0	3752	tags=44%, list=34%, signal=65%
WP_PROXIMAL_TUBULE_TRANSPORT	WP_PROXIMAL_TUBULE_TRANSPORT		22	-0.21929953	-1.2080098	0.2407045	0.7080092	1.0	6663	tags=82%, list=60%, signal=204%
SHEDDEN_LUNG_CANCER_POOR_SURVIVAL_A6	SHEDDEN_LUNG_CANCER_POOR_SURVIVAL_A6		402	-0.052670207	-1.205884	0.2237354	0.7122577	1.0	7511	tags=73%, list=68%, signal=216%
KAPOSI_LIVER_CANCER_MET_UP	KAPOSI_LIVER_CANCER_MET_UP		17	-0.2405834	-1.2051128	0.22845691	0.7128618	1.0	7139	tags=88%, list=64%, signal=246%
REACTOME_OPIOID_SIGNALLING	REACTOME_OPIOID_SIGNALLING		60	-0.1309515	-1.2046937	0.23151751	0.7126754	1.0	7446	tags=80%, list=67%, signal=241%
BERNARD_PPAPDC1B_TARGETS_DN	BERNARD_PPAPDC1B_TARGETS_DN		38	-0.1649547	-1.2044904	0.21843687	0.7119096	1.0	2269	tags=37%, list=20%, signal=46%
LASTOWSKA_COAMPLIFIED_WITH_MYCN	LASTOWSKA_COAMPLIFIED_WITH_MYCN		26	-0.19593535	-1.2041222	0.21679688	0.71158576	1.0	8089	tags=92%, list=73%, signal=338%
BOYAULT_LIVER_CANCER_SUBCLASS_G1_UP	BOYAULT_LIVER_CANCER_SUBCLASS_G1_UP		92	-0.106782824	-1.2040316	0.23320158	0.7105481	1.0	7040	tags=74%, list=63%, signal=200%
GAZIN_EPIGENETIC_SILENCING_BY_KRAS	GAZIN_EPIGENETIC_SILENCING_BY_KRAS		18	-0.23670931	-1.2035766	0.22690763	0.71038514	1.0	2932	tags=50%, list=26%, signal=68%
LI_WILMS_TUMOR_ANAPLASTIC_UP	LI_WILMS_TUMOR_ANAPLASTIC_UP		16	-0.25033787	-1.2032993	0.2413793	0.7098349	1.0	3475	tags=56%, list=31%, signal=82%
YAGI_AML_SURVIVAL	YAGI_AML_SURVIVAL		90	-0.107138686	-1.2031492	0.212	0.70893985	1.0	7836	tags=81%, list=70%, signal=273%
WP_TGFBETA_RECEPTOR_SIGNALLING_IN_SKELETAL_DYSPLASIAS	WP_TGFBETA_RECEPTOR_SIGNALLING_IN_SKELETAL_DYSPLASIAS		35	-0.1724393	-1.2024105	0.23421589	0.7096032	1.0	6983	tags=80%, list=63%, signal=214%
WP_STEROL_REGULATORY_ELEMENTBINDING_PROTEINS_SREBP_SIGNALLING	WP_STEROL_REGULATORY_ELEMENTBINDING_PROTEINS_SREBP_SIGNALLING		60	-0.13066806	-1.1995089	0.21649484	0.71586835	1.0	3188	tags=42%, list=29%, signal=58%
HUMMEL_BURKITTS_LYMPHOMA_UP	HUMMEL_BURKITTS_LYMPHOMA_UP		34	-0.17411382	-1.199305	0.22782259	0.7151335	1.0	6245	tags=74%, list=56%, signal=167%
WP_TCELL_RECEPTOR_AND_COSTIMULATORY_SIGNALING	WP_TCELL_RECEPTOR_AND_COSTIMULATORY_SIGNALING		19	-0.2342691	-1.1992441	0.23613963	0.7140267	1.0	5007	tags=68%, list=45%, signal=124%
WP_HIPPOYAP_SIGNALING_PATHWAY	WP_HIPPOYAP_SIGNALING_PATHWAY		18	-0.23598845	-1.1961406	0.2524851	0.72044635	1.0	2940	tags=50%, list=26%, signal=68%
MYLLYKANGAS_AMPLIFICATION_HOT_SPOT_23	MYLLYKANGAS_AMPLIFICATION_HOT_SPOT_23		17	-0.23990501	-1.195918	0.23017408	0.71976024	1.0	4531	tags=65%, list=41%, signal=109%
ST_JNK_MAPK_PATHWAY	ST_JNK_MAPK_PATHWAY		34	-0.17156066	-1.1959038	0.25786164	0.7185397	1.0	2350	tags=38%, list=21%, signal=48%
REACTOME_COSTIMULATION_BY_THE_CD28_FAMILY	REACTOME_COSTIMULATION_BY_THE_CD28_FAMILY		41	-0.15368389	-1.1956311	0.24409449	0.71804565	1.0	5077	tags=61%, list=46%, signal=112%
CHOI_ATL_STAGE_PREDICTOR	CHOI_ATL_STAGE_PREDICTOR		42	-0.15531875	-1.1955698	0.22586873	0.71696955	1.0	7015	tags=79%, list=63%, signal=212%
MAYBURD_RESPONSE_TO_L663536_UP	MAYBURD_RESPONSE_TO_L663536_UP		25	-0.20293932	-1.1948464	0.24948025	0.7175437	1.0	6643	tags=80%, list=60%, signal=198%
SIG_BCR_SIGNALING_PATHWAY	SIG_BCR_SIGNALING_PATHWAY		34	-0.17643873	-1.1943511	0.2243346	0.71751976	1.0	7527	tags=85%, list=68%, signal=263%
PID_CD8_TCR_PATHWAY	PID_CD8_TCR_PATHWAY		30	-0.19034214	-1.193668	0.24015749	0.718033	1.0	4931	tags=63%, list=44%, signal=114%
KAUFFMANN_DNA_REPAIR_GENES	KAUFFMANN_DNA_REPAIR_GENES		202	-0.07128006	-1.192948	0.21370968	0.7185739	1.0	6542	tags=66%, list=59%, signal=157%
REACTOME_MHC_CLASS_II_ANTIGEN_PRESENTATION	REACTOME_MHC_CLASS_II_ANTIGEN_PRESENTATION		86	-0.111170374	-1.1923344	0.27920792	0.7189736	1.0	3428	tags=42%, list=31%, signal=60%
REACTOME_INSULIN_RECEPTOR_RECYCLING	REACTOME_INSULIN_RECEPTOR_RECYCLING		17	-0.23877084	-1.1917651	0.24532224	0.7192173	1.0	7813	tags=94%, list=70%, signal=316%
WP_AGERAGE_PATHWAY	WP_AGERAGE_PATHWAY		48	-0.14351434	-1.1917387	0.23473282	0.7180472	1.0	9297	tags=98%, list=84%, signal=596%
LOPEZ_TRANSLATION_VIA_FN1_SIGNALING	LOPEZ_TRANSLATION_VIA_FN1_SIGNALING		32	-0.1778126	-1.1908264	0.24857685	0.7191023	1.0	8104	tags=91%, list=73%, signal=333%
WP_NUCLEAR_RECEPTORS_METAPATHWAY	WP_NUCLEAR_RECEPTORS_METAPATHWAY		165	-0.08033471	-1.1907896	0.24752475	0.71797454	1.0	2355	tags=29%, list=21%, signal=36%
REACTOME_BBSOME_MEDIATED_CARGO_TARGETING_TO_CILIUM	REACTOME_BBSOME_MEDIATED_CARGO_TARGETING_TO_CILIUM		18	-0.2353477	-1.1905394	0.23608445	0.7173591	1.0	7270	tags=89%, list=65%, signal=256%
REACTOME_NR1H2_AND_NR1H3_MEDIATED_SIGNALING	REACTOME_NR1H2_AND_NR1H3_MEDIATED_SIGNALING		34	-0.17056806	-1.1901507	0.24103586	0.7171165	1.0	2361	tags=38%, list=21%, signal=48%
BIOCARTA_ALK_PATHWAY	BIOCARTA_ALK_PATHWAY		21	-0.21679436	-1.1896014	0.26804122	0.7172326	1.0	4477	tags=62%, list=40%, signal=103%
SMID_BREAST_CANCER_RELAPSE_IN_BRAIN_UP	SMID_BREAST_CANCER_RELAPSE_IN_BRAIN_UP		17	-0.23958172	-1.1895704	0.24038461	0.7160838	1.0	7804	tags=94%, list=70%, signal=315%
REACTOME_REGULATION_OF_SIGNALING_BY_CBL	REACTOME_REGULATION_OF_SIGNALING_BY_CBL		18	-0.2340762	-1.1886289	0.22920893	0.7173095	1.0	491	tags=28%, list=4%, signal=29%
TOYOTA_TARGETS_OF_MIR34B_AND_MIR34C	TOYOTA_TARGETS_OF_MIR34B_AND_MIR34C		396	-0.05330733	-1.1885575	0.24501993	0.7162694	1.0	9535	tags=91%, list=86%, signal=616%
REACTOME_HDR_THROUGH_SINGLE_STRAND_ANNEALING_SSA_	REACTOME_HDR_THROUGH_SINGLE_STRAND_ANNEALING_SSA_		35	-0.16828805	-1.1882102	0.22350675	0.7158956	1.0	5441	tags=66%, list=49%, signal=128%
PID_ECADHERIN_STABILIZATION_PATHWAY	PID_ECADHERIN_STABILIZATION_PATHWAY		30	-0.18220574	-1.1856154	0.22494887	0.7213733	1.0	2798	tags=43%, list=25%, signal=58%
BOYLAN_MULTIPLE_MYELOMA_PCA3_DN	BOYLAN_MULTIPLE_MYELOMA_PCA3_DN		39	-0.16211924	-1.1855255	0.2312253	0.72040904	1.0	7041	tags=79%, list=63%, signal=216%
LINDVALL_IMMORTALIZED_BY_TERT_UP	LINDVALL_IMMORTALIZED_BY_TERT_UP		43	-0.15230006	-1.1851331	0.2672414	0.72028404	1.0	7621	tags=84%, list=69%, signal=265%
WP_3Q29_COPY_NUMBER_VARIATION_SYNDROME	WP_3Q29_COPY_NUMBER_VARIATION_SYNDROME		55	-0.13682143	-1.1848673	0.26256984	0.71974915	1.0	4753	tags=56%, list=43%, signal=98%
CHEN_LIVER_METABOLISM_QTL_CIS	CHEN_LIVER_METABOLISM_QTL_CIS		57	-0.13377687	-1.1846397	0.2402464	0.7191187	1.0	3397	tags=44%, list=31%, signal=63%
ZHAN_MULTIPLE_MYELOMA_LB_DN	ZHAN_MULTIPLE_MYELOMA_LB_DN		23	-0.20646	-1.1845804	0.26069248	0.7180705	1.0	4477	tags=61%, list=40%, signal=102%
REACTOME_INTERLEUKIN_12_FAMILY_SIGNALING	REACTOME_INTERLEUKIN_12_FAMILY_SIGNALING		41	-0.1597071	-1.1822627	0.23952095	0.72256947	1.0	8806	tags=95%, list=79%, signal=456%
WANG_TARGETS_OF_MLL_CBP_FUSION_UP	WANG_TARGETS_OF_MLL_CBP_FUSION_UP		26	-0.19782895	-1.1813477	0.2559524	0.7236673	1.0	2510	tags=42%, list=23%, signal=55%
JIANG_VHL_TARGETS	JIANG_VHL_TARGETS		79	-0.113087945	-1.1809536	0.23895583	0.72349083	1.0	5929	tags=65%, list=53%, signal=137%
CROONQUIST_NRAS_VS_STROMAL_STIMULATION_UP	CROONQUIST_NRAS_VS_STROMAL_STIMULATION_UP		23	-0.20265816	-1.1793804	0.2535211	0.7261449	1.0	7419	tags=87%, list=67%, signal=261%
WP_IL1_SIGNALING_PATHWAY	WP_IL1_SIGNALING_PATHWAY		44	-0.15292463	-1.1786691	0.25195312	0.72668535	1.0	2350	tags=36%, list=21%, signal=46%
REACTOME_ANCHORING_OF_THE_BASAL_BODY_TO_THE_PLASMA_MEMBRANE	REACTOME_ANCHORING_OF_THE_BASAL_BODY_TO_THE_PLASMA_MEMBRANE		92	-0.10550103	-1.177536	0.23373984	0.7282755	1.0	6450	tags=68%, list=58%, signal=162%
KEGG_BASAL_TRANSCRIPTION_FACTORS	KEGG_BASAL_TRANSCRIPTION_FACTORS		29	-0.18491368	-1.1769434	0.26096034	0.72856563	1.0	6767	tags=79%, list=61%, signal=202%
DER_IFN_BETA_RESPONSE_UP	DER_IFN_BETA_RESPONSE_UP		80	-0.11341519	-1.1759902	0.24055666	0.729796	1.0	5280	tags=59%, list=47%, signal=111%
BOSCO_TH1_CYTOTOXIC_MODULE	BOSCO_TH1_CYTOTOXIC_MODULE		29	-0.18322173	-1.1752149	0.26122448	0.73062634	1.0	8319	tags=93%, list=75%, signal=369%
REACTOME_SIGNALING_BY_KIT_IN_DISEASE	REACTOME_SIGNALING_BY_KIT_IN_DISEASE		19	-0.2267896	-1.1748066	0.27916667	0.73042184	1.0	5090	tags=68%, list=46%, signal=126%
BIOCARTA_PAR1_PATHWAY	BIOCARTA_PAR1_PATHWAY		15	-0.25346062	-1.1746721	0.26717559	0.72956306	1.0	4598	tags=67%, list=41%, signal=114%
HAN_SATB1_TARGETS_DN	HAN_SATB1_TARGETS_DN		232	-0.067493886	-1.1745408	0.26993865	0.7286692	1.0	10047	tags=97%, list=90%, signal=987%
ZHENG_FOXP3_TARGETS_IN_T_LYMPHOCYTE_DN	ZHENG_FOXP3_TARGETS_IN_T_LYMPHOCYTE_DN		23	-0.20488046	-1.1744522	0.25105485	0.727699	1.0	2078	tags=39%, list=19%, signal=48%
GRAESSMANN_RESPONSE_TO_MC_AND_SERUM_DEPRIVATION_DN	GRAESSMANN_RESPONSE_TO_MC_AND_SERUM_DEPRIVATION_DN		51	-0.13556787	-1.1734077	0.22672065	0.7290176	1.0	3732	tags=47%, list=34%, signal=71%
REACTOME_EXPORT_OF_VIRAL_RIBONUCLEOPROTEINS_FROM_NUCLEUS	REACTOME_EXPORT_OF_VIRAL_RIBONUCLEOPROTEINS_FROM_NUCLEUS		32	-0.17232046	-1.1727889	0.2642998	0.7294103	1.0	6428	tags=75%, list=58%, signal=177%
CHANGOLKAR_H2AFY_TARGETS_UP	CHANGOLKAR_H2AFY_TARGETS_UP		34	-0.16805206	-1.1709554	0.24439919	0.7327674	1.0	1735	tags=32%, list=16%, signal=38%
PID_HDAC_CLASSI_PATHWAY	PID_HDAC_CLASSI_PATHWAY		56	-0.1364376	-1.1706587	0.22983871	0.7323845	1.0	8020	tags=86%, list=72%, signal=306%
BERNARD_PPAPDC1B_TARGETS_UP	BERNARD_PPAPDC1B_TARGETS_UP		32	-0.17378652	-1.1705933	0.2624729	0.73134434	1.0	2938	tags=44%, list=26%, signal=59%
REACTOME_METABOLISM_OF_PORPHYRINS	REACTOME_METABOLISM_OF_PORPHYRINS		17	-0.23726566	-1.1682748	0.2576687	0.73586893	1.0	637	tags=29%, list=6%, signal=31%
REACTOME_G_PROTEIN_MEDIATED_EVENTS	REACTOME_G_PROTEIN_MEDIATED_EVENTS		37	-0.16186209	-1.167674	0.26736844	0.73615474	1.0	8122	tags=89%, list=73%, signal=330%
RICKMAN_METASTASIS_UP	RICKMAN_METASTASIS_UP		298	-0.057820614	-1.1669368	0.25992063	0.73674333	1.0	8701	tags=84%, list=78%, signal=376%
NIKOLSKY_BREAST_CANCER_8Q23_Q24_AMPLICON	NIKOLSKY_BREAST_CANCER_8Q23_Q24_AMPLICON		93	-0.10311382	-1.1642144	0.25099602	0.742336	1.0	8307	tags=85%, list=75%, signal=333%
GOBERT_CORE_OLIGODENDROCYTE_DIFFERENTIATION	GOBERT_CORE_OLIGODENDROCYTE_DIFFERENTIATION		27	-0.1901584	-1.1632011	0.26283368	0.7438013	1.0	5303	tags=67%, list=48%, signal=127%
REACTOME_RUNX1_INTERACTS_WITH_CO_FACTORS_WHOSE_PRECISE_EFFECT_ON_RUNX1_TARGETS_IS_NOT_KNOWN	REACTOME_RUNX1_INTERACTS_WITH_CO_FACTORS_WHOSE_PRECISE_EFFECT_ON_RUNX1_TARGETS_IS_NOT_KNOWN		35	-0.16206117	-1.1630275	0.2623967	0.74305266	1.0	7098	tags=80%, list=64%, signal=221%
LEE_METASTASIS_AND_ALTERNATIVE_SPLICING_UP	LEE_METASTASIS_AND_ALTERNATIVE_SPLICING_UP		50	-0.13914333	-1.1624837	0.2461832	0.74331486	1.0	8021	tags=86%, list=72%, signal=307%
VANTVEER_BREAST_CANCER_BRCA1_UP	VANTVEER_BREAST_CANCER_BRCA1_UP		26	-0.18829161	-1.1620984	0.2524655	0.74308115	1.0	5181	tags=65%, list=47%, signal=122%
VERHAAK_GLIOBLASTOMA_PRONEURAL	VERHAAK_GLIOBLASTOMA_PRONEURAL		97	-0.10114021	-1.1612544	0.2734531	0.7439717	1.0	6450	tags=68%, list=58%, signal=161%
ROSS_LEUKEMIA_WITH_MLL_FUSIONS	ROSS_LEUKEMIA_WITH_MLL_FUSIONS		54	-0.13535495	-1.1606513	0.2945892	0.74435216	1.0	3650	tags=46%, list=33%, signal=69%
ONKEN_UVEAL_MELANOMA_DN	ONKEN_UVEAL_MELANOMA_DN		448	-0.047449116	-1.1604674	0.25053078	0.74360716	1.0	6616	tags=64%, list=60%, signal=152%
FIGUEROA_AML_METHYLATION_CLUSTER_1_DN	FIGUEROA_AML_METHYLATION_CLUSTER_1_DN		26	-0.18870084	-1.1604558	0.24271844	0.74245036	1.0	5604	tags=69%, list=50%, signal=139%
KEGG_PATHWAYS_IN_CANCER	KEGG_PATHWAYS_IN_CANCER		210	-0.0685066	-1.1603863	0.24809161	0.74144506	1.0	5500	tags=56%, list=49%, signal=109%
REACTOME_HDR_THROUGH_HOMOLOGOUS_RECOMBINATION_HRR_	REACTOME_HDR_THROUGH_HOMOLOGOUS_RECOMBINATION_HRR_		62	-0.12421138	-1.1585577	0.26782274	0.74486697	1.0	5441	tags=61%, list=49%, signal=119%
NAKAMURA_ADIPOGENESIS_LATE_UP	NAKAMURA_ADIPOGENESIS_LATE_UP		72	-0.117736146	-1.1564295	0.26223093	0.7491237	1.0	3178	tags=40%, list=29%, signal=56%
REACTOME_FATTY_ACYL_COA_BIOSYNTHESIS	REACTOME_FATTY_ACYL_COA_BIOSYNTHESIS		28	-0.18380229	-1.1543146	0.2614108	0.75338703	1.0	4712	tags=61%, list=42%, signal=105%
PETRETTO_HEART_MASS_QTL_CIS_UP	PETRETTO_HEART_MASS_QTL_CIS_UP		19	-0.22600703	-1.1542082	0.2620545	0.7524733	1.0	8609	tags=100%, list=77%, signal=443%
SETLUR_PROSTATE_CANCER_TMPRSS2_ERG_FUSION_UP	SETLUR_PROSTATE_CANCER_TMPRSS2_ERG_FUSION_UP		51	-0.13775814	-1.1537372	0.28230616	0.7525219	1.0	2400	tags=35%, list=22%, signal=45%
VALK_AML_CLUSTER_10	VALK_AML_CLUSTER_10		17	-0.23364584	-1.1537175	0.29263157	0.7513994	1.0	7216	tags=88%, list=65%, signal=251%
KEGG_LONG_TERM_DEPRESSION	KEGG_LONG_TERM_DEPRESSION		35	-0.15931775	-1.1529257	0.2667984	0.75224817	1.0	7446	tags=83%, list=67%, signal=250%
PID_HIF2PATHWAY	PID_HIF2PATHWAY		24	-0.19602716	-1.1528922	0.30214426	0.7511767	1.0	7090	tags=83%, list=64%, signal=230%
IVANOVSKA_MIR106B_TARGETS	IVANOVSKA_MIR106B_TARGETS		71	-0.117042325	-1.1520641	0.26209676	0.75209093	1.0	6693	tags=72%, list=60%, signal=179%
PID_ERBB1_DOWNSTREAM_PATHWAY	PID_ERBB1_DOWNSTREAM_PATHWAY		94	-0.10122308	-1.1513572	0.2797619	0.7527428	1.0	8464	tags=86%, list=76%, signal=358%
KEGG_VIBRIO_CHOLERAE_INFECTION	KEGG_VIBRIO_CHOLERAE_INFECTION		40	-0.15185986	-1.1498138	0.28451884	0.7555648	1.0	6656	tags=75%, list=60%, signal=186%
WP_SPLICING_FACTOR_NOVA_REGULATED_SYNAPTIC_PROTEINS	WP_SPLICING_FACTOR_NOVA_REGULATED_SYNAPTIC_PROTEINS		22	-0.20195188	-1.1496203	0.27173913	0.75489944	1.0	2308	tags=41%, list=21%, signal=52%
BARRIER_CANCER_RELAPSE_NORMAL_SAMPLE_DN	BARRIER_CANCER_RELAPSE_NORMAL_SAMPLE_DN		26	-0.18750086	-1.1492012	0.2818004	0.75473857	1.0	2197	tags=38%, list=20%, signal=48%
BHAT_ESR1_TARGETS_VIA_AKT1_DN	BHAT_ESR1_TARGETS_VIA_AKT1_DN		49	-0.1378745	-1.1484314	0.2838983	0.75552773	1.0	8230	tags=88%, list=74%, signal=337%
LEE_DIFFERENTIATING_T_LYMPHOCYTE	LEE_DIFFERENTIATING_T_LYMPHOCYTE		116	-0.0912257	-1.1477603	0.25831702	0.75602937	1.0	7622	tags=78%, list=69%, signal=244%
KEGG_CYSTEINE_AND_METHIONINE_METABOLISM	KEGG_CYSTEINE_AND_METHIONINE_METABOLISM		22	-0.20462328	-1.147717	0.27888447	0.75495815	1.0	5310	tags=68%, list=48%, signal=130%
WP_HISTONE_MODIFICATIONS	WP_HISTONE_MODIFICATIONS		40	-0.1510834	-1.1473267	0.26223093	0.75475365	1.0	2774	tags=40%, list=25%, signal=53%
REACTOME_SUMOYLATION_OF_UBIQUITINYLATION_PROTEINS	REACTOME_SUMOYLATION_OF_UBIQUITINYLATION_PROTEINS		39	-0.15788315	-1.1472476	0.29774126	0.7537842	1.0	7943	tags=87%, list=71%, signal=304%
KEGG_MELANOGENESIS	KEGG_MELANOGENESIS		56	-0.13155514	-1.145706	0.26553673	0.7566803	1.0	8471	tags=89%, list=76%, signal=373%
WP_OVERVIEW_OF_LEUKOCYTEINTRINSIC_HIPPO_PATHWAY_FUNCTIONS	WP_OVERVIEW_OF_LEUKOCYTEINTRINSIC_HIPPO_PATHWAY_FUNCTIONS		24	-0.19749969	-1.1452484	0.27565393	0.7566889	1.0	5221	tags=67%, list=47%, signal=125%
CHIARETTI_ACUTE_LYMPHOBLASTIC_LEUKEMIA_ZAP70	CHIARETTI_ACUTE_LYMPHOBLASTIC_LEUKEMIA_ZAP70		44	-0.1462986	-1.1449027	0.26587301	0.7564879	1.0	8234	tags=89%, list=74%, signal=341%
VALK_AML_CLUSTER_4	VALK_AML_CLUSTER_4		17	-0.23554319	-1.1443661	0.2723658	0.7566738	1.0	1310	tags=35%, list=12%, signal=40%
OSWALD_HEMATOPOIETIC_STEM_CELL_IN_COLLAGEN_GEL_DN	OSWALD_HEMATOPOIETIC_STEM_CELL_IN_COLLAGEN_GEL_DN		193	-0.06941763	-1.144333	0.28278688	0.75559723	1.0	6903	tags=69%, list=62%, signal=179%
ZHAN_EARLY_DIFFERENTIATION_GENES_DN	ZHAN_EARLY_DIFFERENTIATION_GENES_DN		30	-0.17509167	-1.1427119	0.2688391	0.75860476	1.0	4359	tags=57%, list=39%, signal=93%
PID_VEGFR1_2_PATHWAY	PID_VEGFR1_2_PATHWAY		57	-0.12546737	-1.1412739	0.2781065	0.7611455	1.0	4659	tags=54%, list=42%, signal=93%
KEGG_ACUTE_MYELOID_LEUKEMIA	KEGG_ACUTE_MYELOID_LEUKEMIA		49	-0.13938478	-1.1411499	0.25680932	0.7603067	1.0	7079	tags=78%, list=64%, signal=213%
REACTOME_G_ALPHA_12_13_SIGNALLING_EVENTS	REACTOME_G_ALPHA_12_13_SIGNALLING_EVENTS		48	-0.14098449	-1.1409624	0.26977688	0.75963265	1.0	6546	tags=73%, list=59%, signal=177%
YAO_TEMPORAL_RESPONSE_TO_PROGESTERONE_CLUSTER_15	YAO_TEMPORAL_RESPONSE_TO_PROGESTERONE_CLUSTER_15		23	-0.19769225	-1.1408645	0.28290766	0.7587251	1.0	8924	tags=100%, list=80%, signal=506%
SU_PANCREAS	SU_PANCREAS		16	-0.23844595	-1.1406639	0.26923078	0.7580405	1.0	6386	tags=81%, list=57%, signal=191%
REACTOME_SIGNALING_BY_RETINOIC_ACID	REACTOME_SIGNALING_BY_RETINOIC_ACID		18	-0.2226327	-1.1400644	0.28	0.75847006	1.0	6176	tags=78%, list=56%, signal=175%
WP_FBXL10_ENHANCEMENT_OF_MAPERK_SIGNALING_IN_DIFFUSE_LARGE_BCELL_LYMPHOMA	WP_FBXL10_ENHANCEMENT_OF_MAPERK_SIGNALING_IN_DIFFUSE_LARGE_BCELL_LYMPHOMA		17	-0.2356121	-1.1397302	0.28870293	0.7581973	1.0	2617	tags=47%, list=24%, signal=61%
GAZDA_DIAMOND_BLACKFAN_ANEMIA_MYELOID_UP	GAZDA_DIAMOND_BLACKFAN_ANEMIA_MYELOID_UP		24	-0.19482508	-1.1395326	0.2788104	0.75756174	1.0	3398	tags=50%, list=31%, signal=72%
PETROVA_PROX1_TARGETS_DN	PETROVA_PROX1_TARGETS_DN		24	-0.19254117	-1.1393874	0.2985972	0.75682867	1.0	8055	tags=92%, list=72%, signal=332%
JIANG_HYPOXIA_NORMAL	JIANG_HYPOXIA_NORMAL		155	-0.078520015	-1.1389806	0.27872342	0.75672835	1.0	2511	tags=30%, list=23%, signal=39%
REACTOME_NEGATIVE_REGULATION_OF_MET_ACTIVITY	REACTOME_NEGATIVE_REGULATION_OF_MET_ACTIVITY		17	-0.22725415	-1.1385951	0.28973842	0.7565293	1.0	1402	tags=35%, list=13%, signal=40%
DOANE_RESPONSE_TO_ANDROGEN_DN	DOANE_RESPONSE_TO_ANDROGEN_DN		169	-0.07584417	-1.1381935	0.2771318	0.75635505	1.0	6406	tags=65%, list=58%, signal=151%
WANG_RESPONSE_TO_GSK3_INHIBITOR_SB216763_UP	WANG_RESPONSE_TO_GSK3_INHIBITOR_SB216763_UP		242	-0.06347465	-1.1381719	0.26853707	0.7552818	1.0	6798	tags=67%, list=61%, signal=170%
WP_TGFBETA_RECEPTOR_SIGNALING	WP_TGFBETA_RECEPTOR_SIGNALING		34	-0.16652335	-1.13804	0.29273084	0.75445145	1.0	6983	tags=79%, list=63%, signal=213%
KEGG_CHEMOKINE_SIGNALING_PATHWAY	KEGG_CHEMOKINE_SIGNALING_PATHWAY		94	-0.09701101	-1.138003	0.26584867	0.7534236	1.0	4608	tags=51%, list=41%, signal=86%
SCHEIDEREIT_IKK_INTERACTING_PROTEINS	SCHEIDEREIT_IKK_INTERACTING_PROTEINS		40	-0.15249187	-1.1379392	0.29735234	0.7524662	1.0	9428	tags=100%, list=85%, signal=656%
KENNY_CTNNB1_TARGETS_UP	KENNY_CTNNB1_TARGETS_UP		35	-0.16428119	-1.1376874	0.2848837	0.75197315	1.0	5803	tags=69%, list=52%, signal=143%
IWANAGA_CARCINOGENESIS_BY_KRAS_PTEN_UP	IWANAGA_CARCINOGENESIS_BY_KRAS_PTEN_UP		104	-0.09702003	-1.1376203	0.28486055	0.75102514	1.0	8766	tags=88%, list=79%, signal=415%
KONG_E2F3_TARGETS	KONG_E2F3_TARGETS		87	-0.103794284	-1.1372379	0.29268292	0.7508379	1.0	6778	tags=71%, list=61%, signal=181%
BIDUS_METASTASIS_DN	BIDUS_METASTASIS_DN		100	-0.09596951	-1.1370617	0.29058117	0.7501356	1.0	3946	tags=45%, list=35%, signal=69%
REACTOME_AMINO_ACID_TRANSPORT_ACROSS_THE_PLASMA_MEMBRANE	REACTOME_AMINO_ACID_TRANSPORT_ACROSS_THE_PLASMA_MEMBRANE		19	-0.21697186	-1.137013	0.27663934	0.749144	1.0	5784	tags=74%, list=52%, signal=153%
REACTOME_DNA_DAMAGE_BYPASS	REACTOME_DNA_DAMAGE_BYPASS		45	-0.1428537	-1.1359918	0.288	0.7505583	1.0	4348	tags=53%, list=39%, signal=87%
GRABARCZYK_BCL11B_TARGETS_DN	GRABARCZYK_BCL11B_TARGETS_DN		36	-0.15824309	-1.1356524	0.28958333	0.75025344	1.0	7511	tags=83%, list=68%, signal=256%
REACTOME_RAB_REGULATION_OF_TRAFFICKING	REACTOME_RAB_REGULATION_OF_TRAFFICKING		105	-0.09439044	-1.1328416	0.2965932	0.75616163	1.0	7431	tags=76%, list=67%, signal=228%
PEDRIOLI_MIR31_TARGETS_DN	PEDRIOLI_MIR31_TARGETS_DN		205	-0.0690916	-1.1320237	0.2965932	0.7570343	1.0	9604	tags=93%, list=86%, signal=672%
YAGI_AML_WITH_11Q23_REARRANGED	YAGI_AML_WITH_11Q23_REARRANGED		237	-0.06323725	-1.1317611	0.29607844	0.756544	1.0	6583	tags=65%, list=59%, signal=157%
KOYAMA_SEMA3B_TARGETS_UP	KOYAMA_SEMA3B_TARGETS_UP		149	-0.07887234	-1.1310622	0.29124236	0.757213	1.0	2717	tags=32%, list=24%, signal=42%
VERNELL_RETINOBLASTOMA_PATHWAY_DN	VERNELL_RETINOBLASTOMA_PATHWAY_DN		15	-0.24516706	-1.1301509	0.27416173	0.75834924	1.0	3949	tags=60%, list=36%, signal=93%
LIM_MAMMARY_STEM_CELL_DN	LIM_MAMMARY_STEM_CELL_DN		255	-0.06150008	-1.1288668	0.30181086	0.7603165	1.0	4041	tags=42%, list=36%, signal=65%
WP_BRAINDERIVED_NEUROTROPHIC_FACTOR_BDNF_SIGNALING_PATHWAY	WP_BRAINDERIVED_NEUROTROPHIC_FACTOR_BDNF_SIGNALING_PATHWAY		98	-0.09725644	-1.1288643	0.28658536	0.75921184	1.0	7550	tags=78%, list=68%, signal=240%
KUNINGER_IGF1_VS_PDGFB_TARGETS_DN	KUNINGER_IGF1_VS_PDGFB_TARGETS_DN		22	-0.20106688	-1.128792	0.29795918	0.7583082	1.0	802	tags=27%, list=7%, signal=29%
REACTOME_P75_NTR_RECEPTOR_MEDIATED_SIGNALLING	REACTOME_P75_NTR_RECEPTOR_MEDIATED_SIGNALLING		71	-0.11467174	-1.1287614	0.27659574	0.75727695	1.0	7502	tags=79%, list=67%, signal=241%
BOYAULT_LIVER_CANCER_SUBCLASS_G123_DN	BOYAULT_LIVER_CANCER_SUBCLASS_G123_DN		25	-0.18629159	-1.1285985	0.2871486	0.7565998	1.0	6383	tags=76%, list=57%, signal=178%
NAGY_TFTC_COMPONENTS_HUMAN	NAGY_TFTC_COMPONENTS_HUMAN		17	-0.22446111	-1.1258092	0.3188406	0.7623661	1.0	1433	tags=35%, list=13%, signal=40%
WP_SPHINGOLIPID_METABOLISM_INTEGRATED_PATHWAY	WP_SPHINGOLIPID_METABOLISM_INTEGRATED_PATHWAY		18	-0.21673574	-1.1249942	0.33540374	0.7631971	1.0	1301	tags=33%, list=12%, signal=38%
CHEN_NEUROBLASTOMA_COPY_NUMBER_GAINS	CHEN_NEUROBLASTOMA_COPY_NUMBER_GAINS		32	-0.16661403	-1.1249639	0.3013972	0.7621603	1.0	7186	tags=81%, list=65%, signal=229%
WP_IL3_SIGNALING_PATHWAY	WP_IL3_SIGNALING_PATHWAY		34	-0.16185759	-1.1247437	0.28194726	0.7615542	1.0	5400	tags=65%, list=49%, signal=125%
SCHAEFFER_PROSTATE_DEVELOPMENT_48HR_DN	SCHAEFFER_PROSTATE_DEVELOPMENT_48HR_DN		185	-0.0713888	-1.1246109	0.2851485	0.7607678	1.0	4328	tags=46%, list=39%, signal=74%
PECE_MAMMARY_STEM_CELL_DN	PECE_MAMMARY_STEM_CELL_DN		107	-0.09329072	-1.1244414	0.2891089	0.76011056	1.0	6350	tags=66%, list=57%, signal=153%
BLANCO_MELO_BRONCHIAL_EPITHELIAL_CELLS_INFLUENZA_A_DEL_NS1_INFECTION_DN	BLANCO_MELO_BRONCHIAL_EPITHELIAL_CELLS_INFLUENZA_A_DEL_NS1_INFECTION_DN		146	-0.07978546	-1.1235741	0.28515625	0.7610699	1.0	7044	tags=71%, list=63%, signal=192%
REACTOME_ASSEMBLY_AND_CELL_SURFACE_PRESENTATION_OF_NMDA_RECEPTORS	REACTOME_ASSEMBLY_AND_CELL_SURFACE_PRESENTATION_OF_NMDA_RECEPTORS		19	-0.21433957	-1.1224527	0.2984496	0.7626686	1.0	3473	tags=53%, list=31%, signal=76%
WP_FATTY_ACID_BETA_OXIDATION	WP_FATTY_ACID_BETA_OXIDATION		25	-0.18615815	-1.1219394	0.28404668	0.76285374	1.0	3272	tags=48%, list=29%, signal=68%
MARIADASON_RESPONSE_TO_BUTYRATE_SULINDAC_6	MARIADASON_RESPONSE_TO_BUTYRATE_SULINDAC_6		40	-0.15008125	-1.1218688	0.31237322	0.7619413	1.0	8621	tags=93%, list=78%, signal=411%
REACTOME_NUCLEOTIDE_BINDING_DOMAIN_LEUCINE_RICH_REPEAT_CONTAINING_RECEPTOR_NLR_SIGNALING_PATHWAYS	REACTOME_NUCLEOTIDE_BINDING_DOMAIN_LEUCINE_RICH_REPEAT_CONTAINING_RECEPTOR_NLR_SIGNALING_PATHWAYS		39	-0.14817719	-1.1206795	0.29313928	0.7638881	1.0	2350	tags=36%, list=21%, signal=45%
REACTOME_SYNTHESIS_OF_SUBSTRATES_IN_N_GLYCAN_BIOSYTHESIS	REACTOME_SYNTHESIS_OF_SUBSTRATES_IN_N_GLYCAN_BIOSYTHESIS		46	-0.14355288	-1.1204703	0.30846775	0.76329887	1.0	7353	tags=80%, list=66%, signal=237%
REACTOME_GOLGI_TO_ER_RETROGRADE_TRANSPORT	REACTOME_GOLGI_TO_ER_RETROGRADE_TRANSPORT		108	-0.09235034	-1.1204507	0.32738096	0.7622702	1.0	3719	tags=43%, list=33%, signal=63%
KOHOUTEK_CCNT2_TARGETS	KOHOUTEK_CCNT2_TARGETS		25	-0.18720764	-1.120258	0.32024795	0.7616161	1.0	3705	tags=52%, list=33%, signal=78%
SENGUPTA_EBNA1_ANTICORRELATED	SENGUPTA_EBNA1_ANTICORRELATED		91	-0.10021279	-1.1200931	0.30278885	0.7609564	1.0	6714	tags=70%, list=60%, signal=176%
WP_SPHINGOLIPID_PATHWAY	WP_SPHINGOLIPID_PATHWAY		22	-0.20490187	-1.1199378	0.29013538	0.7602709	1.0	1770	tags=36%, list=16%, signal=43%
REACTOME_SIGNALING_BY_ERYTHROPOIETIN	REACTOME_SIGNALING_BY_ERYTHROPOIETIN		18	-0.22352375	-1.1198419	0.31766918	0.7594438	1.0	4931	tags=67%, list=44%, signal=120%
KEGG_APOPTOSIS	KEGG_APOPTOSIS		59	-0.12641121	-1.1179913	0.31906614	0.76285636	1.0	2183	tags=32%, list=20%, signal=40%
PID_RAC1_REG_PATHWAY	PID_RAC1_REG_PATHWAY		25	-0.18800108	-1.117973	0.2901961	0.7618396	1.0	1473	tags=32%, list=13%, signal=37%
KEGG_FC_EPSILON_RI_SIGNALING_PATHWAY	KEGG_FC_EPSILON_RI_SIGNALING_PATHWAY		43	-0.14448722	-1.1179581	0.31276596	0.76080334	1.0	7449	tags=81%, list=67%, signal=246%
LIANG_HEMATOPOIESIS_STEM_CELL_NUMBER_SMALL_VS_HUGE_UP	LIANG_HEMATOPOIESIS_STEM_CELL_NUMBER_SMALL_VS_HUGE_UP		27	-0.17610043	-1.116653	0.30228138	0.76293457	1.0	6694	tags=78%, list=60%, signal=195%
TONKS_TARGETS_OF_RUNX1_RUNX1T1_FUSION_MONOCYTE_UP	TONKS_TARGETS_OF_RUNX1_RUNX1T1_FUSION_MONOCYTE_UP		156	-0.076759286	-1.1163981	0.30708662	0.76247627	1.0	5074	tags=53%, list=46%, signal=97%
GRAHAM_NORMAL_QUIESCENT_VS_NORMAL_DIVIDING_UP	GRAHAM_NORMAL_QUIESCENT_VS_NORMAL_DIVIDING_UP		26	-0.1820559	-1.1160913	0.31692913	0.7621336	1.0	3540	tags=50%, list=32%, signal=73%
WP_TYPE_2_PAPILLARY_RENAL_CELL_CARCINOMA	WP_TYPE_2_PAPILLARY_RENAL_CELL_CARCINOMA		25	-0.19068433	-1.1160077	0.325	0.7612471	1.0	5445	tags=68%, list=49%, signal=133%
STANELLE_E2F1_TARGETS	STANELLE_E2F1_TARGETS		21	-0.20015022	-1.115579	0.30497926	0.7612391	1.0	8367	tags=95%, list=75%, signal=384%
KOBAYASHI_EGFR_SIGNALING_24HR_UP	KOBAYASHI_EGFR_SIGNALING_24HR_UP		58	-0.12513955	-1.1155655	0.29447854	0.7602003	1.0	2067	tags=31%, list=19%, signal=38%
REACTOME_RHO_GTPASES_ACTIVATE_ROCKS	REACTOME_RHO_GTPASES_ACTIVATE_ROCKS		16	-0.23121622	-1.1155006	0.30392158	0.7592844	1.0	7161	tags=88%, list=64%, signal=246%
REACTOME_MISMATCH_REPAIR	REACTOME_MISMATCH_REPAIR		15	-0.24292102	-1.11529	0.30284554	0.7587644	1.0	4715	tags=67%, list=42%, signal=116%
KARLSSON_TGFB1_TARGETS_DN	KARLSSON_TGFB1_TARGETS_DN		151	-0.077847324	-1.115237	0.308	0.75781274	1.0	7466	tags=75%, list=67%, signal=225%
TCGA_GLIOBLASTOMA_COPY_NUMBER_UP	TCGA_GLIOBLASTOMA_COPY_NUMBER_UP		48	-0.1381234	-1.1146966	0.30309278	0.7580761	1.0	4725	tags=56%, list=43%, signal=97%
BLUM_RESPONSE_TO_SALIRASIB_DN	BLUM_RESPONSE_TO_SALIRASIB_DN		302	-0.055028006	-1.1139299	0.31111112	0.7589159	1.0	9933	tags=95%, list=89%, signal=866%
TURASHVILI_BREAST_DUCTAL_CARCINOMA_VS_LOBULAR_NORMAL_UP	TURASHVILI_BREAST_DUCTAL_CARCINOMA_VS_LOBULAR_NORMAL_UP		55	-0.12603004	-1.1138333	0.31702545	0.7580976	1.0	7904	tags=84%, list=71%, signal=288%
BECKER_TAMOXIFEN_RESISTANCE_DN	BECKER_TAMOXIFEN_RESISTANCE_DN		35	-0.1582348	-1.1134278	0.32172132	0.7580874	1.0	4282	tags=54%, list=39%, signal=88%
CHANG_IMMORTALIZED_BY_HPV31_UP	CHANG_IMMORTALIZED_BY_HPV31_UP		41	-0.14886087	-1.1131383	0.29249012	0.75774175	1.0	8655	tags=93%, list=78%, signal=417%
ACEVEDO_LIVER_CANCER_WITH_H3K9ME3_UP	ACEVEDO_LIVER_CANCER_WITH_H3K9ME3_UP		48	-0.13377148	-1.1131195	0.32438016	0.7567261	1.0	1531	tags=27%, list=14%, signal=31%
BEIER_GLIOMA_STEM_CELL_DN	BEIER_GLIOMA_STEM_CELL_DN		44	-0.1420208	-1.1129986	0.31422505	0.7559743	1.0	5755	tags=66%, list=52%, signal=136%
REACTOME_SYNTHESIS_OF_VERY_LONG_CHAIN_FATTY_ACYL_COAS	REACTOME_SYNTHESIS_OF_VERY_LONG_CHAIN_FATTY_ACYL_COAS		17	-0.22359723	-1.1123887	0.3056133	0.756472	1.0	4712	tags=65%, list=42%, signal=112%
LIU_NASOPHARYNGEAL_CARCINOMA	LIU_NASOPHARYNGEAL_CARCINOMA		51	-0.1287366	-1.1111323	0.29531568	0.7584266	1.0	7077	tags=76%, list=64%, signal=209%
ZHAN_MULTIPLE_MYELOMA_LB_UP	ZHAN_MULTIPLE_MYELOMA_LB_UP		22	-0.19837092	-1.1096781	0.30861723	0.760992	1.0	2853	tags=45%, list=26%, signal=61%
PAPASPYRIDONOS_UNSTABLE_ATEROSCLEROTIC_PLAQUE_UP	PAPASPYRIDONOS_UNSTABLE_ATEROSCLEROTIC_PLAQUE_UP		33	-0.16285655	-1.1091375	0.30142567	0.76120466	1.0	554	tags=21%, list=5%, signal=22%
KEGG_RENAL_CELL_CARCINOMA	KEGG_RENAL_CELL_CARCINOMA		57	-0.1245552	-1.1080631	0.30524343	0.76272535	1.0	3694	tags=46%, list=33%, signal=68%
HASLINGER_B_CLL_WITH_CHROMOSOME_12_TRISOMY	HASLINGER_B_CLL_WITH_CHROMOSOME_12_TRISOMY		18	-0.21969923	-1.107217	0.32790223	0.76384175	1.0	5591	tags=72%, list=50%, signal=145%
MARKEY_RB1_CHRONIC_LOF_UP	MARKEY_RB1_CHRONIC_LOF_UP		80	-0.10493386	-1.1068294	0.29841897	0.76369697	1.0	1483	tags=24%, list=13%, signal=27%
REACTOME_CREB1_PHOSPHORYLATION_THROUGH_NMDA_RECEPTOR_MEDIATED_ACTIVATION_OF_RAS_SIGNALING	REACTOME_CREB1_PHOSPHORYLATION_THROUGH_NMDA_RECEPTOR_MEDIATED_ACTIVATION_OF_RAS_SIGNALING		17	-0.22805975	-1.1063344	0.32688588	0.7638986	1.0	7278	tags=88%, list=65%, signal=255%
SCHAEFFER_PROSTATE_DEVELOPMENT_6HR_DN	SCHAEFFER_PROSTATE_DEVELOPMENT_6HR_DN		388	-0.048836462	-1.1059837	0.32983193	0.7636789	1.0	4061	tags=41%, list=37%, signal=63%
PID_LYSOPHOSPHOLIPID_PATHWAY	PID_LYSOPHOSPHOLIPID_PATHWAY		46	-0.1339853	-1.1058265	0.31536925	0.76302636	1.0	451	tags=17%, list=4%, signal=18%
WANG_BARRETTS_ESOPHAGUS_UP	WANG_BARRETTS_ESOPHAGUS_UP		23	-0.19408244	-1.1053263	0.3219316	0.7631856	1.0	4131	tags=57%, list=37%, signal=90%
CARD_MIR302A_TARGETS	CARD_MIR302A_TARGETS		52	-0.1265365	-1.10476	0.31360948	0.7635337	1.0	1380	tags=25%, list=12%, signal=28%
MULLIGHAN_MLL_SIGNATURE_2_UP	MULLIGHAN_MLL_SIGNATURE_2_UP		304	-0.054300047	-1.1042848	0.31620553	0.7636674	1.0	8080	tags=78%, list=73%, signal=278%
REACTOME_INTERLEUKIN_2_FAMILY_SIGNALING	REACTOME_INTERLEUKIN_2_FAMILY_SIGNALING		20	-0.2076604	-1.1039711	0.30081302	0.76334935	1.0	5478	tags=70%, list=49%, signal=138%
WP_NANOPARTICLEMEDIATED_ACTIVATION_OF_RECEPTOR_SIGNALING	WP_NANOPARTICLEMEDIATED_ACTIVATION_OF_RECEPTOR_SIGNALING		24	-0.19689867	-1.1032362	0.32264957	0.76409024	1.0	8933	tags=100%, list=80%, signal=508%
MUELLER_COMMON_TARGETS_OF_AML_FUSIONS_DN	MUELLER_COMMON_TARGETS_OF_AML_FUSIONS_DN		18	-0.21480346	-1.1030518	0.30938125	0.76354665	1.0	1940	tags=39%, list=17%, signal=47%
JI_RESPONSE_TO_FSH_DN	JI_RESPONSE_TO_FSH_DN		45	-0.14111745	-1.1019797	0.34146342	0.7650684	1.0	1897	tags=31%, list=17%, signal=37%
SEIDEN_ONCOGENESIS_BY_MET	SEIDEN_ONCOGENESIS_BY_MET		81	-0.101326294	-1.1014029	0.34538153	0.7654678	1.0	6568	tags=69%, list=59%, signal=168%
REACTOME_G_PROTEIN_BETA_GAMMA_SIGNALLING	REACTOME_G_PROTEIN_BETA_GAMMA_SIGNALLING		18	-0.21167977	-1.1009718	0.3089431	0.7654378	1.0	5680	tags=72%, list=51%, signal=147%
WP_RESISTIN_AS_A_REGULATOR_OF_INFLAMMATION	WP_RESISTIN_AS_A_REGULATOR_OF_INFLAMMATION		23	-0.18883431	-1.1004331	0.32976446	0.76567155	1.0	2256	tags=39%, list=20%, signal=49%
CHOI_ATL_CHRONIC_VS_ACUTE_DN	CHOI_ATL_CHRONIC_VS_ACUTE_DN		17	-0.2209314	-1.0995839	0.3197556	0.76672345	1.0	8011	tags=94%, list=72%, signal=336%
REACTOME_INTERACTIONS_OF_REV_WITH_HOST_CELLULAR_PROTEINS	REACTOME_INTERACTIONS_OF_REV_WITH_HOST_CELLULAR_PROTEINS		37	-0.15206026	-1.0992538	0.31697342	0.76646847	1.0	6428	tags=73%, list=58%, signal=172%
KEGG_PROPANOATE_METABOLISM	KEGG_PROPANOATE_METABOLISM		26	-0.18040508	-1.0990255	0.3320158	0.7660081	1.0	5696	tags=69%, list=51%, signal=142%
PID_P38_MK2_PATHWAY	PID_P38_MK2_PATHWAY		19	-0.21039826	-1.0989587	0.30398324	0.7651643	1.0	6442	tags=79%, list=58%, signal=187%
VANHARANTA_UTERINE_FIBROID_UP	VANHARANTA_UTERINE_FIBROID_UP		27	-0.17891268	-1.0984541	0.34184676	0.765376	1.0	5016	tags=63%, list=45%, signal=114%
WALLACE_PROSTATE_CANCER_RACE_DN	WALLACE_PROSTATE_CANCER_RACE_DN		63	-0.11684101	-1.0977589	0.3097166	0.76602167	1.0	2062	tags=30%, list=19%, signal=37%
PEDERSEN_METASTASIS_BY_ERBB2_ISOFORM_7	PEDERSEN_METASTASIS_BY_ERBB2_ISOFORM_7		279	-0.058441088	-1.0968062	0.3266533	0.76730263	1.0	1559	tags=20%, list=14%, signal=22%
ELVIDGE_HIF1A_TARGETS_DN	ELVIDGE_HIF1A_TARGETS_DN		54	-0.12570228	-1.0962303	0.3167702	0.76776165	1.0	6227	tags=69%, list=56%, signal=155%
TSENG_IRS1_TARGETS_DN	TSENG_IRS1_TARGETS_DN		75	-0.10882347	-1.0943944	0.32264528	0.7713376	1.0	6803	tags=72%, list=61%, signal=184%
BROWNE_HCMV_INFECTION_14HR_DN	BROWNE_HCMV_INFECTION_14HR_DN		192	-0.067305915	-1.0937657	0.3153527	0.77190304	1.0	6908	tags=69%, list=62%, signal=178%
BREDEMEYER_RAG_SIGNALING_VIA_ATM_NOT_VIA_NFKB_UP	BREDEMEYER_RAG_SIGNALING_VIA_ATM_NOT_VIA_NFKB_UP		33	-0.1596056	-1.0932375	0.3272727	0.772197	1.0	7327	tags=82%, list=66%, signal=239%
REACTOME_FGFR1_MUTANT_RECEPTOR_ACTIVATION	REACTOME_FGFR1_MUTANT_RECEPTOR_ACTIVATION		21	-0.1997897	-1.0924388	0.32677165	0.7731464	1.0	8371	tags=95%, list=75%, signal=385%
WP_REGULATORY_CIRCUITS_OF_THE_STAT3_SIGNALING_PATHWAY	WP_REGULATORY_CIRCUITS_OF_THE_STAT3_SIGNALING_PATHWAY		41	-0.14195675	-1.0909007	0.311412	0.77592844	1.0	5478	tags=63%, list=49%, signal=125%
GARCIA_TARGETS_OF_FLI1_AND_DAX1_UP	GARCIA_TARGETS_OF_FLI1_AND_DAX1_UP		40	-0.14841096	-1.0907491	0.33966243	0.77525866	1.0	7250	tags=80%, list=65%, signal=229%
KEGG_TOLL_LIKE_RECEPTOR_SIGNALING_PATHWAY	KEGG_TOLL_LIKE_RECEPTOR_SIGNALING_PATHWAY		52	-0.12866399	-1.0894486	0.3319838	0.7774212	1.0	4563	tags=54%, list=41%, signal=91%
KEGG_NEUROTROPHIN_SIGNALING_PATHWAY	KEGG_NEUROTROPHIN_SIGNALING_PATHWAY		97	-0.09334954	-1.0891768	0.3360324	0.7770671	1.0	9057	tags=91%, list=81%, signal=486%
PID_IL2_1PATHWAY	PID_IL2_1PATHWAY		42	-0.13912465	-1.0890414	0.3509804	0.7763947	1.0	5077	tags=60%, list=46%, signal=109%
REACTOME_HDMS_DEMETHYLATE_HISTONES	REACTOME_HDMS_DEMETHYLATE_HISTONES		23	-0.18830127	-1.0887908	0.3246493	0.7759899	1.0	812	tags=26%, list=7%, signal=28%
REACTOME_FCGAMMA_RECEPTOR_FCGR_DEPENDENT_PHAGOCYTOSIS	REACTOME_FCGAMMA_RECEPTOR_FCGR_DEPENDENT_PHAGOCYTOSIS		64	-0.121380754	-1.0882686	0.35445544	0.77628684	1.0	8386	tags=88%, list=75%, signal=354%
SENGUPTA_NASOPHARYNGEAL_CARCINOMA_WITH_LMP1_DN	SENGUPTA_NASOPHARYNGEAL_CARCINOMA_WITH_LMP1_DN		45	-0.13665533	-1.0879434	0.3340122	0.77606446	1.0	8616	tags=91%, list=78%, signal=403%
REACTOME_KINESINS	REACTOME_KINESINS		42	-0.14463304	-1.0874187	0.32695985	0.77637666	1.0	3428	tags=45%, list=31%, signal=65%
WANG_LMO4_TARGETS_UP	WANG_LMO4_TARGETS_UP		295	-0.05501135	-1.0867184	0.3339921	0.77709025	1.0	2684	tags=29%, list=24%, signal=38%
MASSARWEH_RESPONSE_TO_ESTRADIOL	MASSARWEH_RESPONSE_TO_ESTRADIOL		39	-0.14647813	-1.0855314	0.32765958	0.778954	1.0	4364	tags=54%, list=39%, signal=88%
WP_HEAD_AND_NECK_SQUAMOUS_CELL_CARCINOMA	WP_HEAD_AND_NECK_SQUAMOUS_CELL_CARCINOMA		64	-0.11634209	-1.0853596	0.3280318	0.7783476	1.0	2710	tags=36%, list=24%, signal=47%
VECCHI_GASTRIC_CANCER_EARLY_DN	VECCHI_GASTRIC_CANCER_EARLY_DN		119	-0.08375011	-1.0843647	0.33473685	0.77974313	1.0	8608	tags=86%, list=77%, signal=376%
BIOCARTA_VDR_PATHWAY	BIOCARTA_VDR_PATHWAY		23	-0.19160536	-1.082832	0.35091278	0.7825325	1.0	6575	tags=78%, list=59%, signal=191%
REACTOME_NUCLEAR_IMPORT_OF_REV_PROTEIN	REACTOME_NUCLEAR_IMPORT_OF_REV_PROTEIN		34	-0.15760055	-1.0821916	0.34637964	0.78310806	1.0	6428	tags=74%, list=58%, signal=174%
REACTOME_INTERFERON_ALPHA_BETA_SIGNALING	REACTOME_INTERFERON_ALPHA_BETA_SIGNALING		34	-0.15358238	-1.0806501	0.33333334	0.78580433	1.0	3857	tags=50%, list=35%, signal=76%
KEGG_VASCULAR_SMOOTH_MUSCLE_CONTRACTION	KEGG_VASCULAR_SMOOTH_MUSCLE_CONTRACTION		57	-0.11907583	-1.0802789	0.35841584	0.78571445	1.0	8240	tags=86%, list=74%, signal=331%
YOKOE_CANCER_TESTIS_ANTIGENS	YOKOE_CANCER_TESTIS_ANTIGENS		22	-0.1942901	-1.0782726	0.34764826	0.7896718	1.0	7951	tags=91%, list=72%, signal=319%
MOHANKUMAR_HOXA1_TARGETS_UP	MOHANKUMAR_HOXA1_TARGETS_UP		337	-0.0512418	-1.0782697	0.35632184	0.7886623	1.0	7596	tags=73%, list=68%, signal=224%
TONKS_TARGETS_OF_RUNX1_RUNX1T1_FUSION_MONOCYTE_DN	TONKS_TARGETS_OF_RUNX1_RUNX1T1_FUSION_MONOCYTE_DN		26	-0.17905945	-1.0780962	0.32635984	0.7880393	1.0	6566	tags=77%, list=59%, signal=187%
REACTOME_CTLA4_INHIBITORY_SIGNALING	REACTOME_CTLA4_INHIBITORY_SIGNALING		18	-0.21036823	-1.0772448	0.36032388	0.7891349	1.0	5077	tags=67%, list=46%, signal=123%
REACTOME_STIMULI_SENSING_CHANNELS	REACTOME_STIMULI_SENSING_CHANNELS		50	-0.12860294	-1.0769937	0.33471933	0.78878695	1.0	7693	tags=82%, list=69%, signal=265%
MOOTHA_GLYCOGEN_METABOLISM	MOOTHA_GLYCOGEN_METABOLISM		16	-0.22461712	-1.0768402	0.34917355	0.78811306	1.0	7929	tags=94%, list=71%, signal=327%
REACTOME_GOLGI_ASSOCIATED_VESICLE_BIOGENESIS	REACTOME_GOLGI_ASSOCIATED_VESICLE_BIOGENESIS		48	-0.13267224	-1.0768237	0.33950618	0.78714603	1.0	3859	tags=48%, list=35%, signal=73%
BIOCARTA_BIOPEPTIDES_PATHWAY	BIOCARTA_BIOPEPTIDES_PATHWAY		22	-0.19324121	-1.0763681	0.3531746	0.78724974	1.0	4931	tags=64%, list=44%, signal=114%
TSENG_ADIPOGENIC_POTENTIAL_DN	TSENG_ADIPOGENIC_POTENTIAL_DN		25	-0.17899558	-1.075987	0.3512304	0.78715134	1.0	5130	tags=64%, list=46%, signal=119%
BROWNE_HCMV_INFECTION_6HR_DN	BROWNE_HCMV_INFECTION_6HR_DN		123	-0.08418291	-1.0758458	0.33595285	0.78651494	1.0	5944	tags=62%, list=53%, signal=131%
KYNG_WERNER_SYNDROM_AND_NORMAL_AGING_DN	KYNG_WERNER_SYNDROM_AND_NORMAL_AGING_DN		134	-0.07902075	-1.0756422	0.34126985	0.78600955	1.0	3198	tags=37%, list=29%, signal=51%
DESERT_PERIVENOUS_HEPATOCELLULAR_CARCINOMA_SUBCLASS_UP	DESERT_PERIVENOUS_HEPATOCELLULAR_CARCINOMA_SUBCLASS_UP		119	-0.083739415	-1.0745399	0.3490566	0.78772897	1.0	9262	tags=92%, list=83%, signal=543%
JAIN_NFKB_SIGNALING	JAIN_NFKB_SIGNALING		68	-0.10936236	-1.0744282	0.34773663	0.7869999	1.0	8601	tags=88%, list=77%, signal=388%
REACTOME_NETRIN_1_SIGNALING	REACTOME_NETRIN_1_SIGNALING		27	-0.17174509	-1.0738747	0.35521236	0.787375	1.0	7154	tags=81%, list=64%, signal=228%
STEIN_ESRRA_TARGETS_UP	STEIN_ESRRA_TARGETS_UP		325	-0.05158259	-1.0730937	0.35528943	0.78828573	1.0	8645	tags=83%, list=78%, signal=361%
WP_MTHFR_DEFICIENCY	WP_MTHFR_DEFICIENCY		17	-0.21628869	-1.072457	0.33197555	0.7888384	1.0	5447	tags=71%, list=49%, signal=138%
REACTOME_SIGNALLING_TO_ERKS	REACTOME_SIGNALLING_TO_ERKS		28	-0.16946247	-1.0701721	0.34637964	0.7933566	1.0	7253	tags=82%, list=65%, signal=236%
BROWNE_HCMV_INFECTION_10HR_DN	BROWNE_HCMV_INFECTION_10HR_DN		41	-0.13880527	-1.0701416	0.3628866	0.7924153	1.0	7953	tags=85%, list=72%, signal=299%
WP_CANNABINOID_RECEPTOR_SIGNALING	WP_CANNABINOID_RECEPTOR_SIGNALING		18	-0.21760677	-1.0700915	0.38367346	0.79154325	1.0	8702	tags=100%, list=78%, signal=460%
ZHENG_GLIOBLASTOMA_PLASTICITY_DN	ZHENG_GLIOBLASTOMA_PLASTICITY_DN		27	-0.17535895	-1.0699309	0.35271317	0.79093504	1.0	4232	tags=56%, list=38%, signal=89%
SHAFFER_IRF4_TARGETS_IN_ACTIVATED_DENDRITIC_CELL	SHAFFER_IRF4_TARGETS_IN_ACTIVATED_DENDRITIC_CELL		51	-0.12539272	-1.0689024	0.37429112	0.79253936	1.0	7114	tags=76%, list=64%, signal=211%
DOUGLAS_BMI1_TARGETS_UP	DOUGLAS_BMI1_TARGETS_UP		403	-0.046435777	-1.0688577	0.34285715	0.79165035	1.0	3972	tags=40%, list=36%, signal=60%
LIU_SOX4_TARGETS_UP	LIU_SOX4_TARGETS_UP		106	-0.08992339	-1.0684277	0.3612245	0.7917262	1.0	3730	tags=42%, list=34%, signal=63%
REACTOME_MITOTIC_METAPHASE_AND_ANAPHASE	REACTOME_MITOTIC_METAPHASE_AND_ANAPHASE		216	-0.062550105	-1.0680375	0.35785288	0.7916115	1.0	5855	tags=59%, list=53%, signal=122%
VANASSE_BCL2_TARGETS_DN	VANASSE_BCL2_TARGETS_DN		27	-0.17869559	-1.0679691	0.37698412	0.79080063	1.0	4195	tags=56%, list=38%, signal=89%
MOOTHA_FFA_OXYDATION	MOOTHA_FFA_OXYDATION		20	-0.20286588	-1.0667493	0.34046692	0.79281425	1.0	6087	tags=75%, list=55%, signal=165%
WP_KISSPEPTINKISSPEPTIN_RECEPTOR_SYSTEM_IN_THE_OVARY	WP_KISSPEPTINKISSPEPTIN_RECEPTOR_SYSTEM_IN_THE_OVARY		25	-0.17921919	-1.0666877	0.3768421	0.7919754	1.0	8240	tags=92%, list=74%, signal=355%
FRASOR_RESPONSE_TO_SERM_OR_FULVESTRANT_UP	FRASOR_RESPONSE_TO_SERM_OR_FULVESTRANT_UP		15	-0.22708464	-1.0654696	0.35660377	0.79394966	1.0	7114	tags=87%, list=64%, signal=240%
REACTOME_PHOSPHOLIPID_METABOLISM	REACTOME_PHOSPHOLIPID_METABOLISM		136	-0.07699829	-1.0646361	0.38779527	0.79498035	1.0	3651	tags=40%, list=33%, signal=59%
REACTOME_SUMOYLATION_OF_TRANSCRIPTION_COFACTORS	REACTOME_SUMOYLATION_OF_TRANSCRIPTION_COFACTORS		43	-0.13728763	-1.0643984	0.35029355	0.7945857	1.0	2617	tags=37%, list=24%, signal=48%
DELACROIX_RAR_BOUND_ES	DELACROIX_RAR_BOUND_ES		286	-0.055657353	-1.0637243	0.36328125	0.795247	1.0	7949	tags=77%, list=72%, signal=263%
REACTOME_CRISTAE_FORMATION	REACTOME_CRISTAE_FORMATION		31	-0.16274245	-1.063545	0.36007828	0.7946773	1.0	9313	tags=100%, list=84%, signal=615%
KEGG_BIOSYNTHESIS_OF_UNSATURATED_FATTY_ACIDS	KEGG_BIOSYNTHESIS_OF_UNSATURATED_FATTY_ACIDS		19	-0.20606802	-1.0634466	0.3514563	0.79394627	1.0	5905	tags=74%, list=53%, signal=157%
REACTOME_SUMOYLATION_OF_CHROMATIN_ORGANIZATION_PROTEINS	REACTOME_SUMOYLATION_OF_CHROMATIN_ORGANIZATION_PROTEINS		60	-0.11741436	-1.0624729	0.35157895	0.7954	1.0	8522	tags=88%, list=77%, signal=376%
REACTOME_SIGNALING_BY_RECEPTOR_TYROSINE_KINASES	REACTOME_SIGNALING_BY_RECEPTOR_TYROSINE_KINASES		331	-0.05093708	-1.0624163	0.3510848	0.794549	1.0	7478	tags=72%, list=67%, signal=214%
WP_P38_MAPK_SIGNALING_PATHWAY	WP_P38_MAPK_SIGNALING_PATHWAY		30	-0.16370195	-1.062015	0.3747573	0.7945621	1.0	7079	tags=80%, list=64%, signal=220%
WP_WNT_SIGNALING	WP_WNT_SIGNALING		65	-0.110755034	-1.0619501	0.37037036	0.7937409	1.0	9380	tags=95%, list=84%, signal=607%
BIOCARTA_MAPK_PATHWAY	BIOCARTA_MAPK_PATHWAY		72	-0.10576885	-1.0614334	0.36520076	0.794006	1.0	8405	tags=86%, list=76%, signal=351%
LEE_LIVER_CANCER_MYC_E2F1_UP	LEE_LIVER_CANCER_MYC_E2F1_UP		27	-0.17425343	-1.0594447	0.37475345	0.7979129	1.0	8773	tags=96%, list=79%, signal=456%
CHARAFE_BREAST_CANCER_BASAL_VS_MESENCHYMAL_DN	CHARAFE_BREAST_CANCER_BASAL_VS_MESENCHYMAL_DN		30	-0.15801911	-1.0580369	0.35826772	0.8003824	1.0	7142	tags=80%, list=64%, signal=223%
MARTORIATI_MDM4_TARGETS_NEUROEPITHELIUM_DN	MARTORIATI_MDM4_TARGETS_NEUROEPITHELIUM_DN		67	-0.10927038	-1.0577149	0.37548637	0.8002016	1.0	5596	tags=61%, list=50%, signal=122%
WP_VIRAL_ACUTE_MYOCARDITIS	WP_VIRAL_ACUTE_MYOCARDITIS		55	-0.12054805	-1.0572352	0.35686275	0.80038834	1.0	4933	tags=56%, list=44%, signal=101%
REACTOME_INSULIN_PROCESSING	REACTOME_INSULIN_PROCESSING		17	-0.21485771	-1.0567639	0.3830228	0.80051935	1.0	4809	tags=65%, list=43%, signal=114%
FRASOR_TAMOXIFEN_RESPONSE_UP	FRASOR_TAMOXIFEN_RESPONSE_UP		37	-0.14774722	-1.0565723	0.39112905	0.8000275	1.0	1068	tags=24%, list=10%, signal=27%
MULLIGHAN_NPM1_MUTATED_SIGNATURE_2_DN	MULLIGHAN_NPM1_MUTATED_SIGNATURE_2_DN		55	-0.12385204	-1.0562534	0.3721374	0.7998337	1.0	5907	tags=65%, list=53%, signal=139%
WELCSH_BRCA1_TARGETS_UP	WELCSH_BRCA1_TARGETS_UP		167	-0.06897794	-1.0557036	0.35490197	0.80023146	1.0	8498	tags=83%, list=76%, signal=348%
WP_ADIPOGENESIS	WP_ADIPOGENESIS		79	-0.101342626	-1.0555307	0.36523438	0.79969424	1.0	3948	tags=46%, list=36%, signal=70%
WP_GLYCOGEN_SYNTHESIS_AND_DEGRADATION	WP_GLYCOGEN_SYNTHESIS_AND_DEGRADATION		33	-0.15877715	-1.0551103	0.34241244	0.7997417	1.0	3294	tags=45%, list=30%, signal=64%
KEGG_CITRATE_CYCLE_TCA_CYCLE	KEGG_CITRATE_CYCLE_TCA_CYCLE		27	-0.17148459	-1.0548928	0.35856575	0.79929966	1.0	8392	tags=93%, list=75%, signal=377%
REACTOME_INTERLEUKIN_12_SIGNALING	REACTOME_INTERLEUKIN_12_SIGNALING		35	-0.15123184	-1.0548245	0.36875	0.79850274	1.0	8806	tags=94%, list=79%, signal=452%
REACTOME_EGR2_AND_SOX10_MEDIATED_INITIATION_OF_SCHWANN_CELL_MYELINATION	REACTOME_EGR2_AND_SOX10_MEDIATED_INITIATION_OF_SCHWANN_CELL_MYELINATION		21	-0.19426169	-1.0547087	0.37816763	0.79782605	1.0	7903	tags=90%, list=71%, signal=312%
ZHANG_ANTIVIRAL_RESPONSE_TO_RIBAVIRIN_DN	ZHANG_ANTIVIRAL_RESPONSE_TO_RIBAVIRIN_DN		22	-0.18861954	-1.0546474	0.36608863	0.7970146	1.0	4477	tags=59%, list=40%, signal=99%
LIM_MAMMARY_LUMINAL_PROGENITOR_UP	LIM_MAMMARY_LUMINAL_PROGENITOR_UP		18	-0.20624337	-1.0541583	0.3846154	0.7971882	1.0	7593	tags=89%, list=68%, signal=280%
GUO_HEX_TARGETS_UP	GUO_HEX_TARGETS_UP		60	-0.11770981	-1.0534762	0.37659574	0.7978984	1.0	5925	tags=65%, list=53%, signal=138%
AGUIRRE_PANCREATIC_CANCER_COPY_NUMBER_DN	AGUIRRE_PANCREATIC_CANCER_COPY_NUMBER_DN		206	-0.065114394	-1.0531032	0.38122606	0.7978671	1.0	8464	tags=83%, list=76%, signal=339%
REACTOME_FACTORS_INVOLVED_IN_MEGAKARYOCYTE_DEVELOPMENT_AND_PLATELET_PRODUCTION	REACTOME_FACTORS_INVOLVED_IN_MEGAKARYOCYTE_DEVELOPMENT_AND_PLATELET_PRODUCTION		101	-0.08801592	-1.0514128	0.3777336	0.8010294	1.0	3654	tags=42%, list=33%, signal=61%
GAVIN_FOXP3_TARGETS_CLUSTER_T4	GAVIN_FOXP3_TARGETS_CLUSTER_T4		67	-0.10946895	-1.0511636	0.3802817	0.8006724	1.0	7087	tags=75%, list=64%, signal=205%
VANTVEER_BREAST_CANCER_BRCA1_DN	VANTVEER_BREAST_CANCER_BRCA1_DN		22	-0.18638247	-1.0509859	0.38966203	0.8001363	1.0	8544	tags=95%, list=77%, signal=412%
WP_PATHWAYS_REGULATING_HIPPO_SIGNALING	WP_PATHWAYS_REGULATING_HIPPO_SIGNALING		62	-0.11480884	-1.0505913	0.36764705	0.8001328	1.0	8055	tags=84%, list=72%, signal=303%
PID_PI3K_PLC_TRK_PATHWAY	PID_PI3K_PLC_TRK_PATHWAY		30	-0.15964277	-1.0505248	0.36472946	0.79933053	1.0	7124	tags=80%, list=64%, signal=222%
REACTOME_SIGNALLING_TO_RAS	REACTOME_SIGNALLING_TO_RAS		16	-0.22292794	-1.0491135	0.3838384	0.80181044	1.0	7253	tags=88%, list=65%, signal=251%
WP_FIBRIN_COMPLEMENT_RECEPTOR_3_SIGNALING_PATHWAY	WP_FIBRIN_COMPLEMENT_RECEPTOR_3_SIGNALING_PATHWAY		17	-0.20830174	-1.0488855	0.36926147	0.8014159	1.0	3574	tags=53%, list=32%, signal=78%
FURUKAWA_DUSP6_TARGETS_PCI35_UP	FURUKAWA_DUSP6_TARGETS_PCI35_UP		25	-0.17294744	-1.0486177	0.408	0.80114084	1.0	6531	tags=76%, list=59%, signal=184%
KEGG_STARCH_AND_SUCROSE_METABOLISM	KEGG_STARCH_AND_SUCROSE_METABOLISM		18	-0.20395066	-1.0478189	0.37029287	0.8020521	1.0	2678	tags=44%, list=24%, signal=58%
KONDO_COLON_CANCER_HCP_WITH_H3K27ME1	KONDO_COLON_CANCER_HCP_WITH_H3K27ME1		15	-0.22685638	-1.0468527	0.38767394	0.80349374	1.0	1188	tags=33%, list=11%, signal=37%
STAMBOLSKY_TARGETS_OF_MUTATED_TP53_UP	STAMBOLSKY_TARGETS_OF_MUTATED_TP53_UP		34	-0.14915018	-1.0467038	0.39641434	0.80291134	1.0	4560	tags=56%, list=41%, signal=94%
VANTVEER_BREAST_CANCER_METASTASIS_DN	VANTVEER_BREAST_CANCER_METASTASIS_DN		93	-0.09252794	-1.0465579	0.3611111	0.80233955	1.0	7587	tags=77%, list=68%, signal=242%
ST_ADRENERGIC	ST_ADRENERGIC		21	-0.18855341	-1.0464009	0.39227644	0.80175453	1.0	7437	tags=86%, list=67%, signal=258%
IWANAGA_CARCINOGENESIS_BY_KRAS_UP	IWANAGA_CARCINOGENESIS_BY_KRAS_UP		106	-0.08573337	-1.0459771	0.39089185	0.8017813	1.0	3881	tags=43%, list=35%, signal=66%
BILD_SRC_ONCOGENIC_SIGNATURE	BILD_SRC_ONCOGENIC_SIGNATURE		50	-0.12506056	-1.0458419	0.3809524	0.8011536	1.0	5509	tags=62%, list=50%, signal=122%
BURTON_ADIPOGENESIS_3	BURTON_ADIPOGENESIS_3		87	-0.09660425	-1.0446626	0.38671875	0.80302525	1.0	8135	tags=83%, list=73%, signal=306%
PID_ATM_PATHWAY	PID_ATM_PATHWAY		34	-0.1537894	-1.0434033	0.40118578	0.80511636	1.0	7778	tags=85%, list=70%, signal=283%
REACTOME_INTRA_GOLGI_AND_RETROGRADE_GOLGI_TO_ER_TRAFFIC	REACTOME_INTRA_GOLGI_AND_RETROGRADE_GOLGI_TO_ER_TRAFFIC		165	-0.0730704	-1.0431966	0.39922482	0.80470765	1.0	9441	tags=92%, list=85%, signal=602%
MATTIOLI_MULTIPLE_MYELOMA_WITH_14Q32_TRANSLOCATIONS	MATTIOLI_MULTIPLE_MYELOMA_WITH_14Q32_TRANSLOCATIONS		21	-0.18789245	-1.0430132	0.41501975	0.8041861	1.0	2151	tags=38%, list=19%, signal=47%
REACTOME_SIALIC_ACID_METABOLISM	REACTOME_SIALIC_ACID_METABOLISM		18	-0.2050119	-1.0428762	0.3737769	0.80354923	1.0	5754	tags=72%, list=52%, signal=149%
WP_MELATONIN_METABOLISM_AND_EFFECTS	WP_MELATONIN_METABOLISM_AND_EFFECTS		19	-0.20326498	-1.0428064	0.397463	0.8027727	1.0	4766	tags=63%, list=43%, signal=110%
REACTOME_COLLAGEN_FORMATION	REACTOME_COLLAGEN_FORMATION		37	-0.1446564	-1.0422958	0.43541667	0.8030416	1.0	4407	tags=54%, list=40%, signal=89%
WAMUNYOKOLI_OVARIAN_CANCER_LMP_UP	WAMUNYOKOLI_OVARIAN_CANCER_LMP_UP		200	-0.063743144	-1.0421373	0.40079364	0.8024761	1.0	6475	tags=65%, list=58%, signal=152%
ROYLANCE_BREAST_CANCER_16Q_COPY_NUMBER_UP	ROYLANCE_BREAST_CANCER_16Q_COPY_NUMBER_UP		44	-0.12935168	-1.0416962	0.39344263	0.80255586	1.0	8169	tags=86%, list=73%, signal=324%
MANNE_COVID19_NONICU_VS_HEALTHY_DONOR_PLATELETS_UP	MANNE_COVID19_NONICU_VS_HEALTHY_DONOR_PLATELETS_UP		93	-0.09229577	-1.0412303	0.39314517	0.8027177	1.0	657	tags=15%, list=6%, signal=16%
RICKMAN_TUMOR_DIFFERENTIATED_MODERATELY_VS_POORLY_DN	RICKMAN_TUMOR_DIFFERENTIATED_MODERATELY_VS_POORLY_DN		15	-0.22301891	-1.0408949	0.3856859	0.8025705	1.0	5677	tags=73%, list=51%, signal=150%
WANG_RESPONSE_TO_BEXAROTENE_UP	WANG_RESPONSE_TO_BEXAROTENE_UP		19	-0.19593725	-1.0399092	0.37698412	0.8040341	1.0	1337	tags=32%, list=12%, signal=36%
WP_CALCIUM_REGULATION_IN_THE_CARDIAC_CELL	WP_CALCIUM_REGULATION_IN_THE_CARDIAC_CELL		80	-0.09969645	-1.0395623	0.3761996	0.8039268	1.0	6543	tags=69%, list=59%, signal=166%
WAMUNYOKOLI_OVARIAN_CANCER_GRADES_1_2_UP	WAMUNYOKOLI_OVARIAN_CANCER_GRADES_1_2_UP		99	-0.08900021	-1.03939	0.4019608	0.8034089	1.0	6768	tags=70%, list=61%, signal=177%
DUAN_PRDM5_TARGETS	DUAN_PRDM5_TARGETS		37	-0.14550534	-1.0391076	0.3916501	0.8031016	1.0	2595	tags=38%, list=23%, signal=49%
MARKEY_RB1_CHRONIC_LOF_DN	MARKEY_RB1_CHRONIC_LOF_DN		44	-0.1262316	-1.0388141	0.406	0.80287683	1.0	7193	tags=77%, list=65%, signal=218%
WP_MBDNF_AND_PROBDNF_REGULATION_OF_GABA_NEUROTRANSMISSION	WP_MBDNF_AND_PROBDNF_REGULATION_OF_GABA_NEUROTRANSMISSION		17	-0.210533	-1.0383698	0.402834	0.80301785	1.0	4857	tags=65%, list=44%, signal=115%
PID_IL2_STAT5_PATHWAY	PID_IL2_STAT5_PATHWAY		19	-0.19885412	-1.0374328	0.38181818	0.80439323	1.0	5400	tags=68%, list=49%, signal=133%
REACTOME_NEUROTRANSMITTER_RECEPTORS_AND_POSTSYNAPTIC_SIGNAL_TRANSMISSION	REACTOME_NEUROTRANSMITTER_RECEPTORS_AND_POSTSYNAPTIC_SIGNAL_TRANSMISSION		94	-0.09080678	-1.0369123	0.40816328	0.804711	1.0	7278	tags=74%, list=65%, signal=214%
TONKS_TARGETS_OF_RUNX1_RUNX1T1_FUSION_SUSTAINDED_IN_ERYTHROCYTE_UP	TONKS_TARGETS_OF_RUNX1_RUNX1T1_FUSION_SUSTAINDED_IN_ERYTHROCYTE_UP		24	-0.17312777	-1.0363406	0.39691713	0.8050902	1.0	7344	tags=83%, list=66%, signal=245%
KENNY_CTNNB1_TARGETS_DN	KENNY_CTNNB1_TARGETS_DN		39	-0.14088327	-1.0360868	0.38828632	0.8047508	1.0	4711	tags=56%, list=42%, signal=98%
REACTOME_CD28_CO_STIMULATION	REACTOME_CD28_CO_STIMULATION		27	-0.16414998	-1.0351546	0.3935743	0.80609345	1.0	4768	tags=59%, list=43%, signal=104%
BOYAULT_LIVER_CANCER_SUBCLASS_G3_DN	BOYAULT_LIVER_CANCER_SUBCLASS_G3_DN		22	-0.18101512	-1.0348998	0.37623763	0.80579484	1.0	7593	tags=86%, list=68%, signal=272%
SMID_BREAST_CANCER_LUMINAL_B_UP	SMID_BREAST_CANCER_LUMINAL_B_UP		74	-0.1013795	-1.0343978	0.38509318	0.8060913	1.0	4740	tags=53%, list=43%, signal=91%
REACTOME_METABOLISM_OF_STEROIDS	REACTOME_METABOLISM_OF_STEROIDS		96	-0.08995761	-1.0341634	0.404	0.8057043	1.0	2715	tags=33%, list=24%, signal=44%
WP_THE_HUMAN_IMMUNE_RESPONSE_TO_TUBERCULOSIS	WP_THE_HUMAN_IMMUNE_RESPONSE_TO_TUBERCULOSIS		16	-0.20934686	-1.0334294	0.38955823	0.8065082	1.0	6709	tags=81%, list=60%, signal=205%
REACTOME_TRANSPORT_OF_INORGANIC_CATIONS_ANIONS_AND_AMINO_ACIDS_OLIGOPEPTIDES	REACTOME_TRANSPORT_OF_INORGANIC_CATIONS_ANIONS_AND_AMINO_ACIDS_OLIGOPEPTIDES		49	-0.12593423	-1.033044	0.3881188	0.8065379	1.0	649	tags=18%, list=6%, signal=19%
ULE_SPLICING_VIA_NOVA2	ULE_SPLICING_VIA_NOVA2		27	-0.16322814	-1.0318172	0.3984221	0.80851364	1.0	2308	tags=37%, list=21%, signal=47%
NIKOLSKY_BREAST_CANCER_12Q13_Q21_AMPLICON	NIKOLSKY_BREAST_CANCER_12Q13_Q21_AMPLICON		28	-0.15927127	-1.0308398	0.4288577	0.8099309	1.0	6175	tags=71%, list=56%, signal=160%
PID_RHOA_REG_PATHWAY	PID_RHOA_REG_PATHWAY		31	-0.15548185	-1.0307945	0.4090909	0.80911756	1.0	7242	tags=81%, list=65%, signal=231%
HADDAD_B_LYMPHOCYTE_PROGENITOR	HADDAD_B_LYMPHOCYTE_PROGENITOR		180	-0.06782898	-1.0303736	0.3723197	0.80921453	1.0	5126	tags=53%, list=46%, signal=96%
KAUFFMANN_DNA_REPLICATION_GENES	KAUFFMANN_DNA_REPLICATION_GENES		124	-0.079221845	-1.0297779	0.4	0.8097026	1.0	8274	tags=82%, list=74%, signal=318%
BENPORATH_ES_2	BENPORATH_ES_2		23	-0.17720929	-1.0296469	0.3961165	0.80909973	1.0	7218	tags=83%, list=65%, signal=235%
REACTOME_THE_PHOTOTRANSDUCTION_CASCADE	REACTOME_THE_PHOTOTRANSDUCTION_CASCADE		15	-0.21965584	-1.0284408	0.4107884	0.81109595	1.0	2009	tags=40%, list=18%, signal=49%
REACTOME_INTERFERON_SIGNALING	REACTOME_INTERFERON_SIGNALING		122	-0.079584405	-1.0281665	0.3979798	0.8108106	1.0	6233	tags=64%, list=56%, signal=144%
COULOUARN_TEMPORAL_TGFB1_SIGNATURE_DN	COULOUARN_TEMPORAL_TGFB1_SIGNATURE_DN		85	-0.096049115	-1.0279291	0.40292275	0.810491	1.0	2734	tags=34%, list=25%, signal=45%
WP_IL6_SIGNALING_PATHWAY	WP_IL6_SIGNALING_PATHWAY		33	-0.15111595	-1.0275898	0.41257367	0.8103362	1.0	5400	tags=64%, list=49%, signal=123%
KONDO_PROSTATE_CANCER_HCP_WITH_H3K27ME3	KONDO_PROSTATE_CANCER_HCP_WITH_H3K27ME3		43	-0.1334484	-1.0275218	0.41333333	0.80958897	1.0	2401	tags=35%, list=22%, signal=44%
REACTOME_BIOSYNTHESIS_OF_THE_N_GLYCAN_PRECURSOR_DOLICHOL_LIPID_LINKED_OLIGOSACCHARIDE_LLO_AND_TRANSFER_TO_A_NASCENT_PROTEIN	REACTOME_BIOSYNTHESIS_OF_THE_N_GLYCAN_PRECURSOR_DOLICHOL_LIPID_LINKED_OLIGOSACCHARIDE_LLO_AND_TRANSFER_TO_A_NASCENT_PROTEIN		59	-0.114022404	-1.0275214	0.40408164	0.80867	1.0	8349	tags=86%, list=75%, signal=345%
KEGG_TIGHT_JUNCTION	KEGG_TIGHT_JUNCTION		85	-0.095682226	-1.0274848	0.3892473	0.8078356	1.0	7446	tags=76%, list=67%, signal=230%
GINESTIER_BREAST_CANCER_20Q13_AMPLIFICATION_DN	GINESTIER_BREAST_CANCER_20Q13_AMPLIFICATION_DN		159	-0.06997854	-1.0272181	0.38729507	0.8075406	1.0	6575	tags=66%, list=59%, signal=159%
LIN_MELANOMA_COPY_NUMBER_UP	LIN_MELANOMA_COPY_NUMBER_UP		58	-0.11422843	-1.0269617	0.4147844	0.80722165	1.0	7554	tags=79%, list=68%, signal=246%
ZHAN_MULTIPLE_MYELOMA_PR_UP	ZHAN_MULTIPLE_MYELOMA_PR_UP		41	-0.13474207	-1.0260998	0.39607844	0.80827355	1.0	7998	tags=85%, list=72%, signal=303%
GOZGIT_ESR1_TARGETS_UP	GOZGIT_ESR1_TARGETS_UP		81	-0.09693846	-1.0251925	0.42592594	0.80946463	1.0	8126	tags=83%, list=73%, signal=305%
KEGG_REGULATION_OF_ACTIN_CYTOSKELETON	KEGG_REGULATION_OF_ACTIN_CYTOSKELETON		133	-0.07652017	-1.0248961	0.38289204	0.8092651	1.0	7017	tags=71%, list=63%, signal=189%
WP_MIRNA_REGULATION_OF_PROSTATE_CANCER_SIGNALING_PATHWAYS	WP_MIRNA_REGULATION_OF_PROSTATE_CANCER_SIGNALING_PATHWAYS		27	-0.16351205	-1.0246099	0.40461215	0.8089989	1.0	7657	tags=85%, list=69%, signal=273%
BIOCARTA_CREB_PATHWAY	BIOCARTA_CREB_PATHWAY		20	-0.19086157	-1.0245469	0.40725806	0.8082445	1.0	6776	tags=80%, list=61%, signal=205%
PID_IFNG_PATHWAY	PID_IFNG_PATHWAY		31	-0.15585144	-1.02453	0.41379312	0.8073724	1.0	5445	tags=65%, list=49%, signal=126%
GRADE_COLON_VS_RECTAL_CANCER_DN	GRADE_COLON_VS_RECTAL_CANCER_DN		39	-0.14258696	-1.02387	0.4054054	0.8080043	1.0	3267	tags=44%, list=29%, signal=62%
MATZUK_SPERMATOCYTE	MATZUK_SPERMATOCYTE		51	-0.12079951	-1.0231327	0.40697673	0.8089098	1.0	626	tags=18%, list=6%, signal=19%
NIKOLSKY_BREAST_CANCER_16Q24_AMPLICON	NIKOLSKY_BREAST_CANCER_16Q24_AMPLICON		40	-0.1351932	-1.0230787	0.3938224	0.80813974	1.0	8508	tags=90%, list=77%, signal=382%
ZWANG_DOWN_BY_2ND_EGF_PULSE	ZWANG_DOWN_BY_2ND_EGF_PULSE		174	-0.065206915	-1.0227922	0.4201521	0.80790997	1.0	4015	tags=43%, list=36%, signal=66%
FIRESTEIN_CTNNB1_PATHWAY	FIRESTEIN_CTNNB1_PATHWAY		24	-0.17557698	-1.0220497	0.39328063	0.8087587	1.0	7780	tags=88%, list=70%, signal=291%
PID_TGFBR_PATHWAY	PID_TGFBR_PATHWAY		46	-0.12611838	-1.0218233	0.410101	0.80838066	1.0	7546	tags=80%, list=68%, signal=249%
CHENG_IMPRINTED_BY_ESTRADIOL	CHENG_IMPRINTED_BY_ESTRADIOL		66	-0.10607703	-1.0214981	0.4183267	0.8082319	1.0	4050	tags=47%, list=36%, signal=73%
COULOUARN_TEMPORAL_TGFB1_SIGNATURE_UP	COULOUARN_TEMPORAL_TGFB1_SIGNATURE_UP		83	-0.092787355	-1.0206174	0.4181818	0.8093696	1.0	8754	tags=88%, list=79%, signal=411%
LIU_CMYB_TARGETS_UP	LIU_CMYB_TARGETS_UP		113	-0.0830715	-1.0199326	0.40208334	0.810056	1.0	1743	tags=24%, list=16%, signal=28%
ICHIBA_GRAFT_VERSUS_HOST_DISEASE_D7_UP	ICHIBA_GRAFT_VERSUS_HOST_DISEASE_D7_UP		49	-0.123378366	-1.0195268	0.41090146	0.8100784	1.0	4307	tags=51%, list=39%, signal=83%
WP_LIPID_METABOLISM_PATHWAY	WP_LIPID_METABOLISM_PATHWAY		20	-0.1899423	-1.0192695	0.42626262	0.80980223	1.0	4563	tags=60%, list=41%, signal=102%
CHEBOTAEV_GR_TARGETS_DN	CHEBOTAEV_GR_TARGETS_DN		47	-0.12552789	-1.019166	0.41074857	0.809163	1.0	9018	tags=94%, list=81%, signal=494%
BRUNO_HEMATOPOIESIS	BRUNO_HEMATOPOIESIS		43	-0.12979822	-1.018984	0.4163498	0.80869573	1.0	4251	tags=51%, list=38%, signal=83%
ST_WNT_BETA_CATENIN_PATHWAY	ST_WNT_BETA_CATENIN_PATHWAY		21	-0.1848881	-1.0189682	0.39651838	0.8078427	1.0	4831	tags=62%, list=43%, signal=109%
WP_CARDIAC_HYPERTROPHIC_RESPONSE	WP_CARDIAC_HYPERTROPHIC_RESPONSE		41	-0.13671093	-1.0187721	0.41617358	0.8074127	1.0	3096	tags=41%, list=28%, signal=57%
SAGIV_CD24_TARGETS_UP	SAGIV_CD24_TARGETS_UP		17	-0.2052066	-1.0184522	0.4280079	0.807302	1.0	5570	tags=71%, list=50%, signal=141%
HAHTOLA_MYCOSIS_FUNGOIDES_SKIN_DN	HAHTOLA_MYCOSIS_FUNGOIDES_SKIN_DN		21	-0.18798259	-1.0181432	0.42331287	0.8071857	1.0	6914	tags=81%, list=62%, signal=214%
REACTOME_MITOCHONDRIAL_TRNA_AMINOACYLATION	REACTOME_MITOCHONDRIAL_TRNA_AMINOACYLATION		19	-0.19325279	-1.0174425	0.3877551	0.8079421	1.0	3707	tags=53%, list=33%, signal=79%
GRAHAM_CML_QUIESCENT_VS_NORMAL_QUIESCENT_DN	GRAHAM_CML_QUIESCENT_VS_NORMAL_QUIESCENT_DN		15	-0.21922345	-1.0171525	0.39130434	0.80771	1.0	4237	tags=60%, list=38%, signal=97%
FARMER_BREAST_CANCER_BASAL_VS_LULMINAL	FARMER_BREAST_CANCER_BASAL_VS_LULMINAL		220	-0.060614415	-1.0171138	0.4092742	0.8069114	1.0	3888	tags=41%, list=35%, signal=62%
MATZUK_MEIOTIC_AND_DNA_REPAIR	MATZUK_MEIOTIC_AND_DNA_REPAIR		27	-0.16784066	-1.0162066	0.4121212	0.8081495	1.0	7609	tags=85%, list=68%, signal=269%
VALK_AML_CLUSTER_13	VALK_AML_CLUSTER_13		19	-0.1989964	-1.0146775	0.4238683	0.8109616	1.0	718	tags=26%, list=6%, signal=28%
TAKEDA_TARGETS_OF_NUP98_HOXA9_FUSION_16D_DN	TAKEDA_TARGETS_OF_NUP98_HOXA9_FUSION_16D_DN		54	-0.117502704	-1.0146437	0.42741936	0.8101352	1.0	5906	tags=65%, list=53%, signal=138%
KANG_IMMORTALIZED_BY_TERT_UP	KANG_IMMORTALIZED_BY_TERT_UP		41	-0.1349689	-1.0134482	0.42857143	0.81201905	1.0	6911	tags=76%, list=62%, signal=199%
YUAN_ZNF143_PARTNERS	YUAN_ZNF143_PARTNERS		20	-0.18642753	-1.0131989	0.42608696	0.8117205	1.0	7381	tags=85%, list=66%, signal=253%
GENTILE_RESPONSE_CLUSTER_D3	GENTILE_RESPONSE_CLUSTER_D3		47	-0.12597384	-1.0121744	0.41393444	0.81329006	1.0	7594	tags=81%, list=68%, signal=254%
PID_RAS_PATHWAY	PID_RAS_PATHWAY		22	-0.17675401	-1.011256	0.39923224	0.8145566	1.0	7135	tags=82%, list=64%, signal=228%
NIKOLSKY_BREAST_CANCER_8P12_P11_AMPLICON	NIKOLSKY_BREAST_CANCER_8P12_P11_AMPLICON		37	-0.13908708	-1.0098048	0.42116183	0.81713516	1.0	5370	tags=62%, list=48%, signal=120%
REACTOME_TOLL_LIKE_RECEPTOR_9_TLR9_CASCADE	REACTOME_TOLL_LIKE_RECEPTOR_9_TLR9_CASCADE		74	-0.10016057	-1.0097272	0.38867924	0.8164457	1.0	2350	tags=31%, list=21%, signal=39%
SENESE_HDAC1_AND_HDAC2_TARGETS_UP	SENESE_HDAC1_AND_HDAC2_TARGETS_UP		135	-0.073734105	-1.0097167	0.3984064	0.8155818	1.0	2979	tags=34%, list=27%, signal=46%
WP_NONGENOMIC_ACTIONS_OF_125_DIHYDROXYVITAMIN_D3	WP_NONGENOMIC_ACTIONS_OF_125_DIHYDROXYVITAMIN_D3		44	-0.13085423	-1.0093086	0.43811396	0.81566	1.0	8405	tags=89%, list=76%, signal=362%
KEGG_SPHINGOLIPID_METABOLISM	KEGG_SPHINGOLIPID_METABOLISM		27	-0.16110392	-1.0085533	0.42827442	0.8166029	1.0	7272	tags=81%, list=65%, signal=235%
PID_ENDOTHELIN_PATHWAY	PID_ENDOTHELIN_PATHWAY		40	-0.13393821	-1.0082909	0.4113924	0.81633145	1.0	2686	tags=38%, list=24%, signal=49%
REACTOME_NUCLEAR_PORE_COMPLEX_NPC_DISASSEMBLY	REACTOME_NUCLEAR_PORE_COMPLEX_NPC_DISASSEMBLY		36	-0.14451465	-1.0082183	0.41346154	0.81562215	1.0	6428	tags=72%, list=58%, signal=171%
REACTOME_PKA_MEDIATED_PHOSPHORYLATION_OF_CREB	REACTOME_PKA_MEDIATED_PHOSPHORYLATION_OF_CREB		15	-0.21511576	-1.0077963	0.43789473	0.81573826	1.0	8729	tags=100%, list=79%, signal=465%
EPPERT_HSC_R	EPPERT_HSC_R		82	-0.095240004	-1.00732	0.4487705	0.8160065	1.0	4237	tags=48%, list=38%, signal=76%
WEIGEL_OXIDATIVE_STRESS_BY_HNE_AND_TBH	WEIGEL_OXIDATIVE_STRESS_BY_HNE_AND_TBH		52	-0.11976471	-1.0070626	0.44918698	0.81571686	1.0	2310	tags=33%, list=21%, signal=41%
REACTOME_SYNTHESIS_OF_IP3_AND_IP4_IN_THE_CYTOSOL	REACTOME_SYNTHESIS_OF_IP3_AND_IP4_IN_THE_CYTOSOL		17	-0.20290644	-1.0057542	0.44038463	0.817894	1.0	2980	tags=47%, list=27%, signal=64%
PID_TNF_PATHWAY	PID_TNF_PATHWAY		40	-0.13378474	-1.005673	0.3983573	0.8171975	1.0	7412	tags=80%, list=67%, signal=239%
REACTOME_PROCESSIVE_SYNTHESIS_ON_THE_C_STRAND_OF_THE_TELOMERE	REACTOME_PROCESSIVE_SYNTHESIS_ON_THE_C_STRAND_OF_THE_TELOMERE		18	-0.20052662	-1.0045081	0.42352942	0.8190831	1.0	8274	tags=94%, list=74%, signal=369%
REACTOME_SUMOYLATION_OF_SUMOYLATION_PROTEINS	REACTOME_SUMOYLATION_OF_SUMOYLATION_PROTEINS		35	-0.14312787	-1.0044003	0.45030427	0.8184701	1.0	7943	tags=86%, list=71%, signal=299%
WP_HEPATITIS_B_INFECTION	WP_HEPATITIS_B_INFECTION		104	-0.08517979	-1.004082	0.42745098	0.8183586	1.0	4621	tags=50%, list=42%, signal=85%
BURTON_ADIPOGENESIS_11	BURTON_ADIPOGENESIS_11		43	-0.13300526	-1.0039325	0.44335938	0.817846	1.0	4474	tags=53%, list=40%, signal=89%
ZHAN_MULTIPLE_MYELOMA_HP_DN	ZHAN_MULTIPLE_MYELOMA_HP_DN		33	-0.14476717	-1.0011656	0.4562118	0.8235963	1.0	8502	tags=91%, list=76%, signal=385%
REACTOME_TRANSLESION_SYNTHESIS_BY_Y_FAMILY_DNA_POLYMERASES_BYPASSES_LESIONS_ON_DNA_TEMPLATE	REACTOME_TRANSLESION_SYNTHESIS_BY_Y_FAMILY_DNA_POLYMERASES_BYPASSES_LESIONS_ON_DNA_TEMPLATE		36	-0.14039311	-1.0006706	0.43153527	0.82384473	1.0	4621	tags=56%, list=42%, signal=95%
WP_SYNAPTIC_SIGNALING_PATHWAYS_ASSOCIATED_WITH_AUTISM_SPECTRUM_DISORDER	WP_SYNAPTIC_SIGNALING_PATHWAYS_ASSOCIATED_WITH_AUTISM_SPECTRUM_DISORDER		35	-0.14070931	-1.0006298	0.4473161	0.8230485	1.0	7017	tags=77%, list=63%, signal=209%
XU_GH1_AUTOCRINE_TARGETS_DN	XU_GH1_AUTOCRINE_TARGETS_DN		84	-0.0940899	-1.0002072	0.4627451	0.8231941	1.0	5712	tags=61%, list=51%, signal=124%
REACTOME_BETA_CATENIN_PHOSPHORYLATION_CASCADE	REACTOME_BETA_CATENIN_PHOSPHORYLATION_CASCADE		16	-0.2066892	-0.99929047	0.4631783	0.8244816	1.0	8128	tags=94%, list=73%, signal=348%
KYNG_ENVIRONMENTAL_STRESS_RESPONSE_NOT_BY_4NQO_IN_WS	KYNG_ENVIRONMENTAL_STRESS_RESPONSE_NOT_BY_4NQO_IN_WS		26	-0.16592218	-0.9990593	0.4364754	0.82413816	1.0	4574	tags=58%, list=41%, signal=98%
AMIT_SERUM_RESPONSE_240_MCF10A	AMIT_SERUM_RESPONSE_240_MCF10A		30	-0.15392382	-0.99878913	0.44583333	0.823912	1.0	2741	tags=40%, list=25%, signal=53%
LINDGREN_BLADDER_CANCER_CLUSTER_1_UP	LINDGREN_BLADDER_CANCER_CLUSTER_1_UP		94	-0.08879726	-0.99820435	0.4408163	0.82439697	1.0	9547	tags=95%, list=86%, signal=665%
LUI_THYROID_CANCER_PAX8_PPARG_UP	LUI_THYROID_CANCER_PAX8_PPARG_UP		32	-0.1486151	-0.9973759	0.42857143	0.8254969	1.0	5996	tags=69%, list=54%, signal=149%
REN_ALVEOLAR_RHABDOMYOSARCOMA_UP	REN_ALVEOLAR_RHABDOMYOSARCOMA_UP		48	-0.12315532	-0.9972707	0.47357723	0.82484007	1.0	5817	tags=65%, list=52%, signal=135%
HUANG_DASATINIB_RESISTANCE_UP	HUANG_DASATINIB_RESISTANCE_UP		54	-0.11561101	-0.9956779	0.42828283	0.8276725	1.0	3045	tags=39%, list=27%, signal=53%
REACTOME_RHO_GTPASES_ACTIVATE_PAKS	REACTOME_RHO_GTPASES_ACTIVATE_PAKS		19	-0.18778427	-0.99513394	0.45213848	0.8280728	1.0	7278	tags=84%, list=65%, signal=243%
LAMB_CCND1_TARGETS	LAMB_CCND1_TARGETS		16	-0.20547298	-0.99406326	0.43021032	0.8297135	1.0	6752	tags=81%, list=61%, signal=207%
KAUFFMANN_MELANOMA_RELAPSE_UP	KAUFFMANN_MELANOMA_RELAPSE_UP		58	-0.109341964	-0.9939905	0.42829075	0.8290218	1.0	8183	tags=84%, list=74%, signal=319%
BROWNE_HCMV_INFECTION_16HR_DN	BROWNE_HCMV_INFECTION_16HR_DN		48	-0.122168966	-0.99386996	0.43907562	0.8284216	1.0	1891	tags=29%, list=17%, signal=35%
BLANCO_MELO_HUMAN_PARAINFLUENZA_VIRUS_3_INFECTION_A594_CELLS_UP	BLANCO_MELO_HUMAN_PARAINFLUENZA_VIRUS_3_INFECTION_A594_CELLS_UP		78	-0.09442901	-0.9931049	0.43650794	0.8293407	1.0	2379	tags=31%, list=21%, signal=39%
AKL_HTLV1_INFECTION_DN	AKL_HTLV1_INFECTION_DN		44	-0.12536944	-0.99113196	0.43644068	0.8330732	1.0	3413	tags=43%, list=31%, signal=62%
REACTOME_TRANS_GOLGI_NETWORK_VESICLE_BUDDING	REACTOME_TRANS_GOLGI_NETWORK_VESICLE_BUDDING		61	-0.10615926	-0.99043757	0.44140625	0.8338263	1.0	2472	tags=33%, list=22%, signal=42%
TURASHVILI_BREAST_DUCTAL_CARCINOMA_VS_DUCTAL_NORMAL_UP	TURASHVILI_BREAST_DUCTAL_CARCINOMA_VS_DUCTAL_NORMAL_UP		26	-0.16388293	-0.9892404	0.4653846	0.83573973	1.0	8872	tags=96%, list=80%, signal=475%
WP_RAS_SIGNALING	WP_RAS_SIGNALING		107	-0.0830697	-0.9889384	0.4516129	0.83555734	1.0	3242	tags=37%, list=29%, signal=52%
REACTOME_SIGNALING_BY_CYTOSOLIC_FGFR1_FUSION_MUTANTS	REACTOME_SIGNALING_BY_CYTOSOLIC_FGFR1_FUSION_MUTANTS		18	-0.1917863	-0.9877656	0.42474228	0.83747876	1.0	8371	tags=94%, list=75%, signal=382%
GRADE_COLON_VS_RECTAL_CANCER_UP	GRADE_COLON_VS_RECTAL_CANCER_UP		28	-0.15376984	-0.9876273	0.4665272	0.8368949	1.0	7427	tags=82%, list=67%, signal=247%
REACTOME_PLATELET_HOMEOSTASIS	REACTOME_PLATELET_HOMEOSTASIS		44	-0.12670782	-0.9876219	0.44329897	0.83603233	1.0	7693	tags=82%, list=69%, signal=265%
REACTOME_REGULATION_OF_GLUCOKINASE_BY_GLUCOKINASE_REGULATORY_PROTEIN	REACTOME_REGULATION_OF_GLUCOKINASE_BY_GLUCOKINASE_REGULATORY_PROTEIN		30	-0.15557759	-0.9869817	0.44785276	0.8366371	1.0	6428	tags=73%, list=58%, signal=173%
SHIN_B_CELL_LYMPHOMA_CLUSTER_7	SHIN_B_CELL_LYMPHOMA_CLUSTER_7		22	-0.17631969	-0.98686665	0.4730539	0.83603066	1.0	5624	tags=68%, list=51%, signal=138%
PID_ECADHERIN_NASCENT_AJ_PATHWAY	PID_ECADHERIN_NASCENT_AJ_PATHWAY		36	-0.13771562	-0.9867773	0.44153225	0.83533794	1.0	2798	tags=39%, list=25%, signal=52%
PID_TELOMERASE_PATHWAY	PID_TELOMERASE_PATHWAY		59	-0.108412035	-0.9860039	0.43548387	0.83629507	1.0	7469	tags=78%, list=67%, signal=236%
BURTON_ADIPOGENESIS_6	BURTON_ADIPOGENESIS_6		145	-0.07040316	-0.9850423	0.44705883	0.8376412	1.0	9348	tags=91%, list=84%, signal=565%
WP_VITAMIN_B12_METABOLISM	WP_VITAMIN_B12_METABOLISM		23	-0.16916661	-0.9846521	0.46736842	0.837725	1.0	5374	tags=65%, list=48%, signal=126%
REACTOME_GLYOXYLATE_METABOLISM_AND_GLYCINE_DEGRADATION	REACTOME_GLYOXYLATE_METABOLISM_AND_GLYCINE_DEGRADATION		16	-0.20497748	-0.984486	0.45295405	0.83723915	1.0	8147	tags=94%, list=73%, signal=350%
WP_DNA_IRDOUBLE_STRAND_BREAKS_DSBS_AND_CELLULAR_RESPONSE_VIA_ATM	WP_DNA_IRDOUBLE_STRAND_BREAKS_DSBS_AND_CELLULAR_RESPONSE_VIA_ATM		53	-0.114936925	-0.9844408	0.4678715	0.8364721	1.0	5441	tags=60%, list=49%, signal=118%
TAKEDA_TARGETS_OF_NUP98_HOXA9_FUSION_16D_UP	TAKEDA_TARGETS_OF_NUP98_HOXA9_FUSION_16D_UP		64	-0.10231748	-0.9841001	0.45945945	0.83636963	1.0	2865	tags=36%, list=26%, signal=48%
REACTOME_DEFECTS_IN_VITAMIN_AND_COFACTOR_METABOLISM	REACTOME_DEFECTS_IN_VITAMIN_AND_COFACTOR_METABOLISM		18	-0.18951362	-0.9833071	0.4808853	0.83738935	1.0	5926	tags=72%, list=53%, signal=154%
PID_HDAC_CLASSII_PATHWAY	PID_HDAC_CLASSII_PATHWAY		31	-0.1488498	-0.98316324	0.436	0.8368551	1.0	9467	tags=100%, list=85%, signal=672%
CORRE_MULTIPLE_MYELOMA_UP	CORRE_MULTIPLE_MYELOMA_UP		25	-0.16011901	-0.9826662	0.48676172	0.8371212	1.0	5784	tags=68%, list=52%, signal=141%
KANNAN_TP53_TARGETS_DN	KANNAN_TP53_TARGETS_DN		18	-0.19498007	-0.98142654	0.46843177	0.8392127	1.0	7718	tags=89%, list=69%, signal=290%
DOANE_BREAST_CANCER_CLASSES_DN	DOANE_BREAST_CANCER_CLASSES_DN		27	-0.16163498	-0.98067296	0.4796748	0.8401406	1.0	6031	tags=70%, list=54%, signal=153%
REACTOME_ANTIVIRAL_MECHANISM_BY_IFN_STIMULATED_GENES	REACTOME_ANTIVIRAL_MECHANISM_BY_IFN_STIMULATED_GENES		70	-0.09884119	-0.98034346	0.47348484	0.84004986	1.0	6214	tags=66%, list=56%, signal=148%
REACTOME_SEPARATION_OF_SISTER_CHROMATIDS	REACTOME_SEPARATION_OF_SISTER_CHROMATIDS		171	-0.06346029	-0.9801244	0.4468504	0.83972776	1.0	5677	tags=57%, list=51%, signal=115%
ASTON_MAJOR_DEPRESSIVE_DISORDER_UP	ASTON_MAJOR_DEPRESSIVE_DISORDER_UP		29	-0.1488416	-0.97992903	0.46653542	0.839333	1.0	6017	tags=69%, list=54%, signal=150%
REACTOME_REGULATION_OF_PLK1_ACTIVITY_AT_G2_M_TRANSITION	REACTOME_REGULATION_OF_PLK1_ACTIVITY_AT_G2_M_TRANSITION		85	-0.090214215	-0.97942346	0.4558233	0.8396564	1.0	5937	tags=62%, list=53%, signal=133%
ELVIDGE_HIF1A_AND_HIF2A_TARGETS_DN	ELVIDGE_HIF1A_AND_HIF2A_TARGETS_DN		66	-0.10196076	-0.9794037	0.4789916	0.8388444	1.0	6285	tags=67%, list=57%, signal=152%
LUI_THYROID_CANCER_CLUSTER_1	LUI_THYROID_CANCER_CLUSTER_1		39	-0.13186945	-0.978911	0.4691358	0.8391672	1.0	6521	tags=72%, list=59%, signal=173%
MANNE_COVID19_NONICU_VS_HEALTHY_DONOR_PLATELETS_DN	MANNE_COVID19_NONICU_VS_HEALTHY_DONOR_PLATELETS_DN		84	-0.08964828	-0.9788145	0.472	0.8385447	1.0	5364	tags=57%, list=48%, signal=110%
REACTOME_TRANSPORT_TO_THE_GOLGI_AND_SUBSEQUENT_MODIFICATION	REACTOME_TRANSPORT_TO_THE_GOLGI_AND_SUBSEQUENT_MODIFICATION		137	-0.07253064	-0.9787262	0.49688148	0.83789426	1.0	6994	tags=70%, list=63%, signal=187%
BIOCARTA_CERAMIDE_PATHWAY	BIOCARTA_CERAMIDE_PATHWAY		19	-0.18215449	-0.9785672	0.43991855	0.8374194	1.0	2075	tags=37%, list=19%, signal=45%
WP_EUKARYOTIC_TRANSCRIPTION_INITIATION	WP_EUKARYOTIC_TRANSCRIPTION_INITIATION		41	-0.12987286	-0.9783775	0.48582995	0.8370083	1.0	1545	tags=27%, list=14%, signal=31%
VANHARANTA_UTERINE_FIBROID_WITH_7Q_DELETION_DN	VANHARANTA_UTERINE_FIBROID_WITH_7Q_DELETION_DN		34	-0.1379874	-0.97747225	0.46464646	0.83826923	1.0	3049	tags=41%, list=27%, signal=57%
REACTOME_SEMA4D_IN_SEMAPHORIN_SIGNALING	REACTOME_SEMA4D_IN_SEMAPHORIN_SIGNALING		20	-0.18567051	-0.97747177	0.488	0.8374156	1.0	8501	tags=95%, list=76%, signal=403%
REACTOME_TRANSFERRIN_ENDOCYTOSIS_AND_RECYCLING	REACTOME_TRANSFERRIN_ENDOCYTOSIS_AND_RECYCLING		21	-0.1787592	-0.9767899	0.47398844	0.8381495	1.0	8075	tags=90%, list=73%, signal=330%
WP_HIPPOMERLIN_SIGNALING_DYSREGULATION	WP_HIPPOMERLIN_SIGNALING_DYSREGULATION		68	-0.101988114	-0.9755349	0.4563107	0.840206	1.0	8519	tags=87%, list=77%, signal=369%
KEGG_PROGESTERONE_MEDIATED_OOCYTE_MATURATION	KEGG_PROGESTERONE_MEDIATED_OOCYTE_MATURATION		68	-0.102328874	-0.974833	0.46588695	0.8410061	1.0	7044	tags=74%, list=63%, signal=199%
REACTOME_POLYMERASE_SWITCHING_ON_THE_C_STRAND_OF_THE_TELOMERE	REACTOME_POLYMERASE_SWITCHING_ON_THE_C_STRAND_OF_THE_TELOMERE		24	-0.16331588	-0.9745839	0.47672254	0.8407044	1.0	2358	tags=38%, list=21%, signal=47%
MARTENS_BOUND_BY_PML_RARA_FUSION	MARTENS_BOUND_BY_PML_RARA_FUSION		317	-0.04680912	-0.973811	0.46938777	0.84157145	1.0	2932	tags=31%, list=26%, signal=41%
REACTOME_TRANSMISSION_ACROSS_CHEMICAL_SYNAPSES	REACTOME_TRANSMISSION_ACROSS_CHEMICAL_SYNAPSES		116	-0.07894043	-0.97335577	0.4853801	0.84176576	1.0	7278	tags=73%, list=65%, signal=210%
BIOCARTA_HIVNEF_PATHWAY	BIOCARTA_HIVNEF_PATHWAY		46	-0.12174306	-0.97314787	0.47637796	0.84139866	1.0	9286	tags=96%, list=84%, signal=579%
REACTOME_TERMINATION_OF_TRANSLESION_DNA_SYNTHESIS	REACTOME_TERMINATION_OF_TRANSLESION_DNA_SYNTHESIS		29	-0.15357222	-0.97254735	0.46478873	0.8419258	1.0	4048	tags=52%, list=36%, signal=81%
REACTOME_AURKA_ACTIVATION_BY_TPX2	REACTOME_AURKA_ACTIVATION_BY_TPX2		70	-0.09938438	-0.9724689	0.45546558	0.841271	1.0	7002	tags=73%, list=63%, signal=196%
WP_THYROID_HORMONES_PRODUCTION_AND_THEIR_PERIPHERAL_DOWNSTREAM_SIGNALLING_EFFECTS	WP_THYROID_HORMONES_PRODUCTION_AND_THEIR_PERIPHERAL_DOWNSTREAM_SIGNALLING_EFFECTS		56	-0.10926759	-0.97219837	0.45213848	0.8410325	1.0	4946	tags=55%, list=44%, signal=99%
RICKMAN_TUMOR_DIFFERENTIATED_MODERATELY_VS_POORLY_UP	RICKMAN_TUMOR_DIFFERENTIATED_MODERATELY_VS_POORLY_UP		81	-0.09310106	-0.972073	0.47912526	0.8404859	1.0	6796	tags=70%, list=61%, signal=180%
JINESH_BLEBBISHIELD_TO_IMMUNE_CELL_FUSION_PBSHMS_UP	JINESH_BLEBBISHIELD_TO_IMMUNE_CELL_FUSION_PBSHMS_UP		275	-0.05058709	-0.9720285	0.45526838	0.839754	1.0	4667	tags=47%, list=42%, signal=79%
PID_ILK_PATHWAY	PID_ILK_PATHWAY		38	-0.13345084	-0.971675	0.4853801	0.83971524	1.0	8176	tags=87%, list=74%, signal=327%
REACTOME_TRANSPORT_OF_SMALL_MOLECULES	REACTOME_TRANSPORT_OF_SMALL_MOLECULES		382	-0.043112975	-0.9715185	0.45691383	0.83922124	1.0	935	tags=13%, list=8%, signal=13%
BIOCARTA_CALCINEURIN_PATHWAY	BIOCARTA_CALCINEURIN_PATHWAY		17	-0.19701827	-0.97148246	0.48240167	0.8384617	1.0	5007	tags=65%, list=45%, signal=118%
HOSHIDA_LIVER_CANCER_SUBCLASS_S3	HOSHIDA_LIVER_CANCER_SUBCLASS_S3		129	-0.073733374	-0.9713532	0.46072188	0.83793336	1.0	5309	tags=55%, list=48%, signal=104%
REACTOME_AQUAPORIN_MEDIATED_TRANSPORT	REACTOME_AQUAPORIN_MEDIATED_TRANSPORT		22	-0.17168164	-0.9712668	0.47884616	0.8372965	1.0	6686	tags=77%, list=60%, signal=194%
REACTOME_VASOPRESSIN_REGULATES_RENAL_WATER_HOMEOSTASIS_VIA_AQUAPORINS	REACTOME_VASOPRESSIN_REGULATES_RENAL_WATER_HOMEOSTASIS_VIA_AQUAPORINS		22	-0.17168164	-0.97092575	0.4642857	0.83727515	1.0	6686	tags=77%, list=60%, signal=194%
REACTOME_SIGNALING_BY_INSULIN_RECEPTOR	REACTOME_SIGNALING_BY_INSULIN_RECEPTOR		50	-0.11691307	-0.9703267	0.486	0.83782816	1.0	8267	tags=86%, list=74%, signal=334%
PID_ARF6_PATHWAY	PID_ARF6_PATHWAY		20	-0.18511172	-0.9694758	0.45816734	0.8389672	1.0	726	tags=25%, list=7%, signal=27%
REACTOME_AMINO_ACIDS_REGULATE_MTORC1	REACTOME_AMINO_ACIDS_REGULATE_MTORC1		44	-0.12381763	-0.96907836	0.47283703	0.83903885	1.0	4946	tags=57%, list=44%, signal=102%
CHUNG_BLISTER_CYTOTOXICITY_DN	CHUNG_BLISTER_CYTOTOXICITY_DN		30	-0.14602801	-0.96892256	0.47530866	0.8385567	1.0	8016	tags=87%, list=72%, signal=310%
MULLIGHAN_MLL_SIGNATURE_1_UP	MULLIGHAN_MLL_SIGNATURE_1_UP		270	-0.051037077	-0.9687221	0.47560975	0.8382159	1.0	9246	tags=88%, list=83%, signal=511%
PID_IL4_2PATHWAY	PID_IL4_2PATHWAY		30	-0.14803654	-0.9678927	0.48842105	0.8392568	1.0	5400	tags=63%, list=49%, signal=123%
REACTOME_SIGNALING_BY_VEGF	REACTOME_SIGNALING_BY_VEGF		83	-0.091582865	-0.9675751	0.48686868	0.8391387	1.0	9303	tags=93%, list=84%, signal=565%
WANG_RECURRENT_LIVER_CANCER_UP	WANG_RECURRENT_LIVER_CANCER_UP		18	-0.18577921	-0.9673203	0.45719844	0.83890486	1.0	1027	tags=28%, list=9%, signal=31%
WANG_PROSTATE_CANCER_ANDROGEN_INDEPENDENT	WANG_PROSTATE_CANCER_ANDROGEN_INDEPENDENT		51	-0.113523446	-0.96707547	0.45808968	0.83862495	1.0	3540	tags=43%, list=32%, signal=63%
ZHAN_MULTIPLE_MYELOMA_UP	ZHAN_MULTIPLE_MYELOMA_UP		55	-0.109618574	-0.9667241	0.45918366	0.8386173	1.0	5256	tags=58%, list=47%, signal=110%
MARTIN_INTERACT_WITH_HDAC	MARTIN_INTERACT_WITH_HDAC		34	-0.13987707	-0.9661748	0.48590022	0.8390184	1.0	8913	tags=94%, list=80%, signal=473%
GAUSSMANN_MLL_AF4_FUSION_TARGETS_D_UP	GAUSSMANN_MLL_AF4_FUSION_TARGETS_D_UP		16	-0.19779281	-0.96582705	0.47254902	0.8389619	1.0	4753	tags=63%, list=43%, signal=109%
CHOW_RASSF1_TARGETS_UP	CHOW_RASSF1_TARGETS_UP		26	-0.16365401	-0.9653221	0.4717742	0.8392881	1.0	2889	tags=42%, list=26%, signal=57%
LU_AGING_BRAIN_UP	LU_AGING_BRAIN_UP		177	-0.06316125	-0.9649155	0.4752066	0.83939993	1.0	8228	tags=80%, list=74%, signal=304%
YANG_BREAST_CANCER_ESR1_DN	YANG_BREAST_CANCER_ESR1_DN		16	-0.20414415	-0.9642973	0.484	0.83996916	1.0	6072	tags=75%, list=55%, signal=165%
SIG_INSULIN_RECEPTOR_PATHWAY_IN_CARDIAC_MYOCYTES	SIG_INSULIN_RECEPTOR_PATHWAY_IN_CARDIAC_MYOCYTES		46	-0.12299595	-0.9641959	0.49007937	0.83938825	1.0	5889	tags=65%, list=53%, signal=138%
KEGG_GAP_JUNCTION	KEGG_GAP_JUNCTION		54	-0.11162003	-0.964145	0.47269303	0.838673	1.0	8853	tags=91%, list=80%, signal=444%
REACTOME_SUMOYLATION_OF_RNA_BINDING_PROTEINS	REACTOME_SUMOYLATION_OF_RNA_BINDING_PROTEINS		47	-0.11581128	-0.9638535	0.51473475	0.8385453	1.0	7943	tags=83%, list=71%, signal=289%
PID_CXCR4_PATHWAY	PID_CXCR4_PATHWAY		68	-0.10222771	-0.96371704	0.50803214	0.83803284	1.0	4920	tags=54%, list=44%, signal=97%
WP_MITOCHONDRIAL_CIV_ASSEMBLY	WP_MITOCHONDRIAL_CIV_ASSEMBLY		34	-0.1434069	-0.9634722	0.48073024	0.8377548	1.0	8220	tags=88%, list=74%, signal=338%
KEGG_ENDOMETRIAL_CANCER	KEGG_ENDOMETRIAL_CANCER		42	-0.12563962	-0.96345127	0.5019763	0.83698106	1.0	7079	tags=76%, list=64%, signal=209%
WILLIAMS_ESR2_TARGETS_UP	WILLIAMS_ESR2_TARGETS_UP		22	-0.17502499	-0.96233743	0.49570817	0.8387183	1.0	8670	tags=95%, list=78%, signal=433%
KIM_MYCN_AMPLIFICATION_TARGETS_DN	KIM_MYCN_AMPLIFICATION_TARGETS_DN		79	-0.09317106	-0.96228594	0.496	0.8380079	1.0	8963	tags=90%, list=81%, signal=461%
WP_THYMIC_STROMAL_LYMPHOPOIETIN_TSLP_SIGNALING_PATHWAY	WP_THYMIC_STROMAL_LYMPHOPOIETIN_TSLP_SIGNALING_PATHWAY		32	-0.14387855	-0.9617732	0.4695122	0.8383527	1.0	4659	tags=56%, list=42%, signal=97%
REACTOME_ANTIGEN_PROCESSING_UBIQUITINATION_PROTEASOME_DEGRADATION	REACTOME_ANTIGEN_PROCESSING_UBIQUITINATION_PROTEASOME_DEGRADATION		244	-0.053207844	-0.9616176	0.50687623	0.83787256	1.0	5755	tags=57%, list=52%, signal=116%
WP_INTERLEUKIN11_SIGNALING_PATHWAY	WP_INTERLEUKIN11_SIGNALING_PATHWAY		36	-0.13696352	-0.96120095	0.5029703	0.8379686	1.0	4659	tags=56%, list=42%, signal=95%
RICKMAN_TUMOR_DIFFERENTIATED_WELL_VS_MODERATELY_UP	RICKMAN_TUMOR_DIFFERENTIATED_WELL_VS_MODERATELY_UP		84	-0.08862096	-0.96106225	0.49598393	0.8374737	1.0	5640	tags=60%, list=51%, signal=120%
REACTOME_G_ALPHA_Z_SIGNALLING_EVENTS	REACTOME_G_ALPHA_Z_SIGNALLING_EVENTS		27	-0.15616074	-0.9606503	0.515625	0.83758384	1.0	5680	tags=67%, list=51%, signal=136%
PID_PDGFRA_PATHWAY	PID_PDGFRA_PATHWAY		18	-0.18645	-0.9604832	0.45752895	0.8371664	1.0	5960	tags=72%, list=54%, signal=155%
WP_HEDGEHOG_SIGNALING_PATHWAY	WP_HEDGEHOG_SIGNALING_PATHWAY		24	-0.16363144	-0.96044403	0.4884696	0.8364542	1.0	6523	tags=75%, list=59%, signal=181%
BOYLAN_MULTIPLE_MYELOMA_C_D_DN	BOYLAN_MULTIPLE_MYELOMA_C_D_DN		108	-0.079941854	-0.95990795	0.50612247	0.8368754	1.0	4679	tags=50%, list=42%, signal=86%
SAKAI_TUMOR_INFILTRATING_MONOCYTES_DN	SAKAI_TUMOR_INFILTRATING_MONOCYTES_DN		66	-0.10184558	-0.95857304	0.4857143	0.83908063	1.0	5781	tags=62%, list=52%, signal=129%
HOSHIDA_LIVER_CANCER_SURVIVAL_UP	HOSHIDA_LIVER_CANCER_SURVIVAL_UP		38	-0.129555	-0.9580697	0.47336066	0.83937407	1.0	906	tags=21%, list=8%, signal=23%
PID_SHP2_PATHWAY	PID_SHP2_PATHWAY		32	-0.14396878	-0.95773804	0.48659793	0.8392973	1.0	7437	tags=81%, list=67%, signal=245%
GROSS_HYPOXIA_VIA_ELK3_AND_HIF1A_DN	GROSS_HYPOXIA_VIA_ELK3_AND_HIF1A_DN		83	-0.08774444	-0.95692915	0.4878049	0.84031206	1.0	8140	tags=82%, list=73%, signal=304%
HADDAD_T_LYMPHOCYTE_AND_NK_PROGENITOR_UP	HADDAD_T_LYMPHOCYTE_AND_NK_PROGENITOR_UP		50	-0.1118417	-0.95542264	0.499002	0.8429132	1.0	4766	tags=54%, list=43%, signal=94%
REACTOME_ACTIVATION_OF_BAD_AND_TRANSLOCATION_TO_MITOCHONDRIA_	REACTOME_ACTIVATION_OF_BAD_AND_TRANSLOCATION_TO_MITOCHONDRIA_		15	-0.20392154	-0.9547195	0.48007968	0.84370846	1.0	5889	tags=73%, list=53%, signal=156%
HU_GENOTOXIC_DAMAGE_4HR	HU_GENOTOXIC_DAMAGE_4HR		33	-0.14112249	-0.95462316	0.49402392	0.8431153	1.0	7195	tags=79%, list=65%, signal=223%
KEGG_LEUKOCYTE_TRANSENDOTHELIAL_MIGRATION	KEGG_LEUKOCYTE_TRANSENDOTHELIAL_MIGRATION		57	-0.10692727	-0.9541135	0.51214576	0.84346163	1.0	4474	tags=51%, list=40%, signal=85%
MOREAUX_MULTIPLE_MYELOMA_BY_TACI_DN	MOREAUX_MULTIPLE_MYELOMA_BY_TACI_DN		170	-0.06429101	-0.9537333	0.48360655	0.84346056	1.0	9694	tags=94%, list=87%, signal=720%
BLALOCK_ALZHEIMERS_DISEASE_INCIPIENT_DN	BLALOCK_ALZHEIMERS_DISEASE_INCIPIENT_DN		131	-0.07314761	-0.95336145	0.484556	0.8434662	1.0	6495	tags=66%, list=58%, signal=156%
CHIARADONNA_NEOPLASTIC_TRANSFORMATION_KRAS_CDC25_DN	CHIARADONNA_NEOPLASTIC_TRANSFORMATION_KRAS_CDC25_DN		21	-0.17266037	-0.95257497	0.48514852	0.8444587	1.0	3908	tags=52%, list=35%, signal=81%
CHEOK_RESPONSE_TO_HD_MTX_DN	CHEOK_RESPONSE_TO_HD_MTX_DN		21	-0.17644586	-0.9525452	0.48737863	0.84372723	1.0	3866	tags=52%, list=35%, signal=80%
GAVIN_FOXP3_TARGETS_CLUSTER_P2	GAVIN_FOXP3_TARGETS_CLUSTER_P2		40	-0.12914407	-0.95158577	0.5308642	0.8450227	1.0	5796	tags=65%, list=52%, signal=135%
REACTOME_ER_TO_GOLGI_ANTEROGRADE_TRANSPORT	REACTOME_ER_TO_GOLGI_ANTEROGRADE_TRANSPORT		118	-0.07519394	-0.95145035	0.5057252	0.8445001	1.0	9819	tags=96%, list=88%, signal=812%
ASTON_MAJOR_DEPRESSIVE_DISORDER_DN	ASTON_MAJOR_DEPRESSIVE_DISORDER_DN		112	-0.07976645	-0.9513525	0.47907948	0.8439262	1.0	6170	tags=63%, list=56%, signal=141%
KEGG_OOCYTE_MEIOSIS	KEGG_OOCYTE_MEIOSIS		87	-0.08908593	-0.9507986	0.52400833	0.84432566	1.0	8729	tags=87%, list=79%, signal=404%
REACTOME_SIGNALING_BY_WNT_IN_CANCER	REACTOME_SIGNALING_BY_WNT_IN_CANCER		25	-0.15620233	-0.95056206	0.51821864	0.8439826	1.0	7606	tags=84%, list=68%, signal=265%
KEGG_FC_GAMMA_R_MEDIATED_PHAGOCYTOSIS	KEGG_FC_GAMMA_R_MEDIATED_PHAGOCYTOSIS		65	-0.09978909	-0.95020384	0.496	0.8439628	1.0	7449	tags=77%, list=67%, signal=232%
REACTOME_CYCLIN_D_ASSOCIATED_EVENTS_IN_G1	REACTOME_CYCLIN_D_ASSOCIATED_EVENTS_IN_G1		45	-0.12125173	-0.9499816	0.46975806	0.84367746	1.0	2858	tags=38%, list=26%, signal=51%
BROWNE_HCMV_INFECTION_1HR_UP	BROWNE_HCMV_INFECTION_1HR_UP		24	-0.1618734	-0.9496414	0.50481695	0.8435775	1.0	2374	tags=38%, list=21%, signal=48%
REACTOME_RAF_ACTIVATION	REACTOME_RAF_ACTIVATION		29	-0.14705947	-0.9494161	0.48490945	0.8432743	1.0	7570	tags=83%, list=68%, signal=259%
LE_EGR2_TARGETS_DN	LE_EGR2_TARGETS_DN		64	-0.10033819	-0.94938654	0.5175258	0.842538	1.0	6708	tags=70%, list=60%, signal=176%
PID_ARF6_TRAFFICKING_PATHWAY	PID_ARF6_TRAFFICKING_PATHWAY		34	-0.13801394	-0.94886696	0.5148515	0.8429442	1.0	6972	tags=76%, list=63%, signal=204%
BURTON_ADIPOGENESIS_8	BURTON_ADIPOGENESIS_8		58	-0.10562177	-0.9469378	0.49616858	0.8464321	1.0	4966	tags=55%, list=45%, signal=99%
BHAT_ESR1_TARGETS_VIA_AKT1_UP	BHAT_ESR1_TARGETS_VIA_AKT1_UP		188	-0.059242725	-0.9469117	0.5	0.8457016	1.0	2783	tags=31%, list=25%, signal=40%
DELASERNA_MYOD_TARGETS_DN	DELASERNA_MYOD_TARGETS_DN		33	-0.1356705	-0.946792	0.49166667	0.8451798	1.0	1529	tags=27%, list=14%, signal=32%
RASHI_RESPONSE_TO_IONIZING_RADIATION_4	RASHI_RESPONSE_TO_IONIZING_RADIATION_4		30	-0.14341812	-0.94654244	0.5091278	0.84494907	1.0	8786	tags=93%, list=79%, signal=444%
PID_GMCSF_PATHWAY	PID_GMCSF_PATHWAY		26	-0.15565652	-0.94636744	0.49281314	0.8445299	1.0	6398	tags=73%, list=58%, signal=172%
WHITFIELD_CELL_CYCLE_G1_S	WHITFIELD_CELL_CYCLE_G1_S		114	-0.07615361	-0.94594485	0.5281553	0.84467274	1.0	2966	tags=34%, list=27%, signal=46%
WP_EPO_RECEPTOR_SIGNALING	WP_EPO_RECEPTOR_SIGNALING		17	-0.18731417	-0.9448695	0.5233463	0.84636	1.0	9038	tags=100%, list=81%, signal=534%
SAKAI_TUMOR_INFILTRATING_MONOCYTES_UP	SAKAI_TUMOR_INFILTRATING_MONOCYTES_UP		18	-0.18637992	-0.94484836	0.505071	0.84560657	1.0	8431	tags=94%, list=76%, signal=390%
BURTON_ADIPOGENESIS_7	BURTON_ADIPOGENESIS_7		33	-0.13514555	-0.9441309	0.52071005	0.8464517	1.0	5577	tags=64%, list=50%, signal=127%
BLANCO_MELO_BETA_INTERFERON_TREATED_BRONCHIAL_EPITHELIAL_CELLS_DN	BLANCO_MELO_BETA_INTERFERON_TREATED_BRONCHIAL_EPITHELIAL_CELLS_DN		61	-0.10288648	-0.94366467	0.49590164	0.8466437	1.0	6335	tags=67%, list=57%, signal=155%
ABRAHAM_ALPC_VS_MULTIPLE_MYELOMA_DN	ABRAHAM_ALPC_VS_MULTIPLE_MYELOMA_DN		20	-0.17631577	-0.9431463	0.51521295	0.84700125	1.0	5270	tags=65%, list=47%, signal=123%
REACTOME_SIGNALING_BY_NUCLEAR_RECEPTORS	REACTOME_SIGNALING_BY_NUCLEAR_RECEPTORS		183	-0.060911994	-0.94285446	0.50395256	0.84685934	1.0	6442	tags=64%, list=58%, signal=150%
VALK_AML_CLUSTER_11	VALK_AML_CLUSTER_11		22	-0.16460165	-0.9421233	0.50509167	0.84772354	1.0	5754	tags=68%, list=52%, signal=141%
REACTOME_PHOSPHORYLATION_SITE_MUTANTS_OF_CTNNB1_ARE_NOT_TARGETED_TO_THE_PROTEASOME_BY_THE_DESTRUCTION_COMPLEX	REACTOME_PHOSPHORYLATION_SITE_MUTANTS_OF_CTNNB1_ARE_NOT_TARGETED_TO_THE_PROTEASOME_BY_THE_DESTRUCTION_COMPLEX		15	-0.20249826	-0.94205797	0.5184466	0.84707266	1.0	8128	tags=93%, list=73%, signal=347%
CHIANG_LIVER_CANCER_SUBCLASS_PROLIFERATION_UP	CHIANG_LIVER_CANCER_SUBCLASS_PROLIFERATION_UP		142	-0.06684688	-0.9415538	0.5345529	0.84737855	1.0	7487	tags=74%, list=67%, signal=224%
REACTOME_CLATHRIN_MEDIATED_ENDOCYTOSIS	REACTOME_CLATHRIN_MEDIATED_ENDOCYTOSIS		105	-0.080198534	-0.940988	0.51724136	0.84787744	1.0	1447	tags=21%, list=13%, signal=24%
WP_VITAMIN_DSENSITIVE_CALCIUM_SIGNALING_IN_DEPRESSION	WP_VITAMIN_DSENSITIVE_CALCIUM_SIGNALING_IN_DEPRESSION		16	-0.1932883	-0.9402293	0.5338491	0.84874123	1.0	7582	tags=88%, list=68%, signal=275%
WAKASUGI_HAVE_ZNF143_BINDING_SITES	WAKASUGI_HAVE_ZNF143_BINDING_SITES		51	-0.11135624	-0.9401404	0.5156863	0.84813875	1.0	9013	tags=92%, list=81%, signal=485%
KEGG_ERBB_SIGNALING_PATHWAY	KEGG_ERBB_SIGNALING_PATHWAY		64	-0.10303002	-0.93983626	0.5105042	0.8480091	1.0	4594	tags=52%, list=41%, signal=87%
ONDER_CDH1_TARGETS_2_DN	ONDER_CDH1_TARGETS_2_DN		190	-0.05874347	-0.9390339	0.5080645	0.8489832	1.0	3045	tags=33%, list=27%, signal=45%
REACTOME_DISEASES_ASSOCIATED_WITH_N_GLYCOSYLATION_OF_PROTEINS	REACTOME_DISEASES_ASSOCIATED_WITH_N_GLYCOSYLATION_OF_PROTEINS		16	-0.19524777	-0.93892926	0.50513345	0.848415	1.0	2697	tags=44%, list=24%, signal=58%
WP_TOLLLIKE_RECEPTOR_SIGNALING_PATHWAY	WP_TOLLLIKE_RECEPTOR_SIGNALING_PATHWAY		54	-0.10864689	-0.9387766	0.5249501	0.847963	1.0	4563	tags=52%, list=41%, signal=88%
REACTOME_CONSTITUTIVE_SIGNALING_BY_AKT1_E17K_IN_CANCER	REACTOME_CONSTITUTIVE_SIGNALING_BY_AKT1_E17K_IN_CANCER		24	-0.1550066	-0.9382374	0.5267327	0.8483936	1.0	4766	tags=58%, list=43%, signal=102%
ST_INTERLEUKIN_4_PATHWAY	ST_INTERLEUKIN_4_PATHWAY		18	-0.18126388	-0.93786514	0.5176715	0.848438	1.0	5400	tags=67%, list=49%, signal=129%
CAIRO_HEPATOBLASTOMA_DN	CAIRO_HEPATOBLASTOMA_DN		101	-0.078980535	-0.9375541	0.52263373	0.8483009	1.0	4634	tags=50%, list=42%, signal=84%
BERTUCCI_MEDULLARY_VS_DUCTAL_BREAST_CANCER_DN	BERTUCCI_MEDULLARY_VS_DUCTAL_BREAST_CANCER_DN		108	-0.07546699	-0.93740815	0.516129	0.84784675	1.0	3699	tags=41%, list=33%, signal=60%
NIKOLSKY_BREAST_CANCER_6P24_P22_AMPLICON	NIKOLSKY_BREAST_CANCER_6P24_P22_AMPLICON		17	-0.18949772	-0.93674475	0.5080972	0.8484837	1.0	7706	tags=88%, list=69%, signal=287%
AZARE_STAT3_TARGETS	AZARE_STAT3_TARGETS		16	-0.19306307	-0.9364648	0.50690335	0.8483403	1.0	8974	tags=100%, list=81%, signal=518%
PID_IL1_PATHWAY	PID_IL1_PATHWAY		24	-0.15458587	-0.93630046	0.5062241	0.8479242	1.0	2918	tags=42%, list=26%, signal=56%
KEGG_T_CELL_RECEPTOR_SIGNALING_PATHWAY	KEGG_T_CELL_RECEPTOR_SIGNALING_PATHWAY		68	-0.09435298	-0.9357563	0.5155642	0.8483983	1.0	5007	tags=54%, list=45%, signal=98%
KEGG_TGF_BETA_SIGNALING_PATHWAY	KEGG_TGF_BETA_SIGNALING_PATHWAY		52	-0.11022581	-0.93570495	0.5487572	0.84774387	1.0	7546	tags=79%, list=68%, signal=244%
GROSS_HIF1A_TARGETS_DN	GROSS_HIF1A_TARGETS_DN		16	-0.19283785	-0.9333623	0.52350426	0.85205966	1.0	7587	tags=88%, list=68%, signal=275%
HOELZEL_NF1_TARGETS_UP	HOELZEL_NF1_TARGETS_UP		65	-0.09751294	-0.9328896	0.5097656	0.8523077	1.0	5764	tags=62%, list=52%, signal=127%
PANGAS_TUMOR_SUPPRESSION_BY_SMAD1_AND_SMAD5_UP	PANGAS_TUMOR_SUPPRESSION_BY_SMAD1_AND_SMAD5_UP		67	-0.095940344	-0.9316688	0.51724136	0.85420907	1.0	4416	tags=49%, list=40%, signal=81%
WP_MECP2_AND_ASSOCIATED_RETT_SYNDROME	WP_MECP2_AND_ASSOCIATED_RETT_SYNDROME		46	-0.114217825	-0.9315787	0.5298969	0.8536196	1.0	8886	tags=91%, list=80%, signal=453%
ST_P38_MAPK_PATHWAY	ST_P38_MAPK_PATHWAY		33	-0.13433895	-0.9312494	0.506	0.85356253	1.0	3228	tags=42%, list=29%, signal=60%
KYNG_DNA_DAMAGE_BY_GAMMA_RADIATION	KYNG_DNA_DAMAGE_BY_GAMMA_RADIATION		43	-0.11981584	-0.931013	0.5131313	0.8532625	1.0	3586	tags=44%, list=32%, signal=65%
BIOCARTA_HDAC_PATHWAY	BIOCARTA_HDAC_PATHWAY		16	-0.19047299	-0.9307112	0.52716297	0.85313576	1.0	5529	tags=69%, list=50%, signal=137%
REACTOME_CELL_DEATH_SIGNALLING_VIA_NRAGE_NRIF_AND_NADE	REACTOME_CELL_DEATH_SIGNALLING_VIA_NRAGE_NRIF_AND_NADE		55	-0.107557274	-0.9306378	0.5210421	0.8524965	1.0	7502	tags=78%, list=67%, signal=239%
REACTOME_FORMATION_OF_ATP_BY_CHEMIOSMOTIC_COUPLING	REACTOME_FORMATION_OF_ATP_BY_CHEMIOSMOTIC_COUPLING		18	-0.18435754	-0.9304272	0.52705413	0.85218847	1.0	9071	tags=100%, list=82%, signal=543%
ZHAN_MULTIPLE_MYELOMA_MS_UP	ZHAN_MULTIPLE_MYELOMA_MS_UP		29	-0.14471748	-0.93000823	0.52705413	0.85230905	1.0	1463	tags=28%, list=13%, signal=32%
BOCHKIS_FOXA2_TARGETS	BOCHKIS_FOXA2_TARGETS		273	-0.049796976	-0.92929393	0.5173675	0.85309005	1.0	6831	tags=66%, list=61%, signal=168%
RUAN_RESPONSE_TO_TROGLITAZONE_UP	RUAN_RESPONSE_TO_TROGLITAZONE_UP		17	-0.18681066	-0.928444	0.5508475	0.8541437	1.0	1197	tags=29%, list=11%, signal=33%
REACTOME_RECRUITMENT_OF_MITOTIC_CENTROSOME_PROTEINS_AND_COMPLEXES	REACTOME_RECRUITMENT_OF_MITOTIC_CENTROSOME_PROTEINS_AND_COMPLEXES		78	-0.09156479	-0.92789155	0.53592235	0.85462964	1.0	6686	tags=69%, list=60%, signal=172%
REACTOME_DAG_AND_IP3_SIGNALING	REACTOME_DAG_AND_IP3_SIGNALING		30	-0.14575139	-0.9278771	0.5448718	0.8538881	1.0	7278	tags=80%, list=65%, signal=231%
LEE_EARLY_T_LYMPHOCYTE_DN	LEE_EARLY_T_LYMPHOCYTE_DN		29	-0.14552926	-0.9275084	0.54545456	0.8539395	1.0	1454	tags=28%, list=13%, signal=32%
LEIN_MEDULLA_MARKERS	LEIN_MEDULLA_MARKERS		45	-0.11595059	-0.9264352	0.54325956	0.8555524	1.0	6375	tags=69%, list=57%, signal=161%
DUTERTRE_ESTRADIOL_RESPONSE_6HR_DN	DUTERTRE_ESTRADIOL_RESPONSE_6HR_DN		56	-0.10334538	-0.92629844	0.53149605	0.8550839	1.0	9180	tags=93%, list=83%, signal=530%
WP_PATHWAYS_AFFECTED_IN_ADENOID_CYSTIC_CARCINOMA	WP_PATHWAYS_AFFECTED_IN_ADENOID_CYSTIC_CARCINOMA		56	-0.103480965	-0.9246919	0.5420744	0.85793394	1.0	4613	tags=52%, list=41%, signal=88%
KEGG_PURINE_METABOLISM	KEGG_PURINE_METABOLISM		111	-0.07499459	-0.92462623	0.50980395	0.85729396	1.0	1479	tags=21%, list=13%, signal=24%
YU_BAP1_TARGETS	YU_BAP1_TARGETS		24	-0.15595324	-0.9230946	0.53009707	0.85985494	1.0	8924	tags=96%, list=80%, signal=485%
REACTOME_ER_QUALITY_CONTROL_COMPARTMENT_ERQC_	REACTOME_ER_QUALITY_CONTROL_COMPARTMENT_ERQC_		19	-0.1718103	-0.9220779	0.5533981	0.86123407	1.0	4530	tags=58%, list=41%, signal=98%
MELLMAN_TUT1_TARGETS_DN	MELLMAN_TUT1_TARGETS_DN		37	-0.12582603	-0.92169666	0.5151515	0.8613228	1.0	710	tags=19%, list=6%, signal=20%
PID_GLYPICAN_1PATHWAY	PID_GLYPICAN_1PATHWAY		16	-0.19403155	-0.9211475	0.5463511	0.86176515	1.0	1321	tags=31%, list=12%, signal=35%
BORCZUK_MALIGNANT_MESOTHELIOMA_UP	BORCZUK_MALIGNANT_MESOTHELIOMA_UP		289	-0.04830676	-0.9211283	0.5476673	0.86103976	1.0	9517	tags=90%, list=86%, signal=612%
DARWICHE_PAPILLOMA_PROGRESSION_RISK	DARWICHE_PAPILLOMA_PROGRESSION_RISK		39	-0.12514031	-0.92104864	0.52952754	0.86042964	1.0	610	tags=18%, list=5%, signal=19%
SIG_PIP3_SIGNALING_IN_B_LYMPHOCYTES	SIG_PIP3_SIGNALING_IN_B_LYMPHOCYTES		24	-0.15686981	-0.9206869	0.5720165	0.8604886	1.0	6598	tags=75%, list=59%, signal=184%
IWANAGA_E2F1_TARGETS_INDUCED_BY_SERUM	IWANAGA_E2F1_TARGETS_INDUCED_BY_SERUM		22	-0.16568331	-0.92004853	0.54325956	0.86109686	1.0	5742	tags=68%, list=52%, signal=141%
BIOCARTA_CARM_ER_PATHWAY	BIOCARTA_CARM_ER_PATHWAY		22	-0.16633885	-0.9195676	0.5338491	0.8613356	1.0	682	tags=23%, list=6%, signal=24%
COLDREN_GEFITINIB_RESISTANCE_DN	COLDREN_GEFITINIB_RESISTANCE_DN		87	-0.08454096	-0.919192	0.54209447	0.8613649	1.0	1624	tags=23%, list=15%, signal=27%
REACTOME_TRANSLOCATION_OF_SLC2A4_GLUT4_TO_THE_PLASMA_MEMBRANE	REACTOME_TRANSLOCATION_OF_SLC2A4_GLUT4_TO_THE_PLASMA_MEMBRANE		59	-0.098831475	-0.9191775	0.55991733	0.8606221	1.0	9459	tags=95%, list=85%, signal=633%
MANALO_HYPOXIA_UP	MANALO_HYPOXIA_UP		116	-0.07256739	-0.9188821	0.54244304	0.8604546	1.0	6294	tags=64%, list=57%, signal=146%
CHANDRAN_METASTASIS_DN	CHANDRAN_METASTASIS_DN		171	-0.060510386	-0.9184802	0.5717213	0.8605574	1.0	2524	tags=29%, list=23%, signal=37%
RADMACHER_AML_PROGNOSIS	RADMACHER_AML_PROGNOSIS		46	-0.11485408	-0.9180866	0.5426945	0.86063385	1.0	2596	tags=35%, list=23%, signal=45%
REACTOME_CELL_SURFACE_INTERACTIONS_AT_THE_VASCULAR_WALL	REACTOME_CELL_SURFACE_INTERACTIONS_AT_THE_VASCULAR_WALL		64	-0.0971035	-0.9179852	0.50901806	0.8600871	1.0	491	tags=14%, list=4%, signal=15%
WP_PREGNANE_X_RECEPTOR_PATHWAY	WP_PREGNANE_X_RECEPTOR_PATHWAY		17	-0.18868153	-0.91781485	0.52663934	0.859699	1.0	2484	tags=41%, list=22%, signal=53%
KEGG_CELL_ADHESION_MOLECULES_CAMS	KEGG_CELL_ADHESION_MOLECULES_CAMS		42	-0.12061283	-0.91770655	0.564	0.8591622	1.0	7664	tags=81%, list=69%, signal=260%
VALK_AML_CLUSTER_6	VALK_AML_CLUSTER_6		21	-0.1675229	-0.91704434	0.5504762	0.85985035	1.0	8729	tags=95%, list=79%, signal=443%
REACTOME_SUMOYLATION_OF_DNA_METHYLATION_PROTEINS	REACTOME_SUMOYLATION_OF_DNA_METHYLATION_PROTEINS		16	-0.18885136	-0.91647255	0.5604839	0.8603582	1.0	8326	tags=94%, list=75%, signal=373%
ST_MYOCYTE_AD_PATHWAY	ST_MYOCYTE_AD_PATHWAY		15	-0.19077559	-0.91623217	0.5627615	0.8601424	1.0	6776	tags=80%, list=61%, signal=205%
VANTVEER_BREAST_CANCER_ESR1_DN	VANTVEER_BREAST_CANCER_ESR1_DN		151	-0.065066144	-0.91600186	0.5365854	0.85990137	1.0	8784	tags=85%, list=79%, signal=402%
HOSHIDA_LIVER_CANCER_SURVIVAL_DN	HOSHIDA_LIVER_CANCER_SURVIVAL_DN		70	-0.09192467	-0.91477895	0.5651341	0.8617432	1.0	7402	tags=76%, list=67%, signal=225%
KEGG_B_CELL_RECEPTOR_SIGNALING_PATHWAY	KEGG_B_CELL_RECEPTOR_SIGNALING_PATHWAY		51	-0.10776604	-0.9129463	0.5269461	0.8650033	1.0	7527	tags=78%, list=68%, signal=242%
MANNE_COVID19_ICU_VS_HEALTHY_DONOR_PLATELETS_DN	MANNE_COVID19_ICU_VS_HEALTHY_DONOR_PLATELETS_DN		64	-0.097335346	-0.9124253	0.5575049	0.8653591	1.0	5178	tags=56%, list=47%, signal=105%
WP_HOSTPATHOGEN_INTERACTION_OF_HUMAN_CORONA_VIRUSES_APOPTOSIS	WP_HOSTPATHOGEN_INTERACTION_OF_HUMAN_CORONA_VIRUSES_APOPTOSIS		17	-0.18183938	-0.912161	0.5610236	0.8651496	1.0	7791	tags=88%, list=70%, signal=295%
WP_PHOTODYNAMIC_THERAPYINDUCED_NFE2L2_NRF2_SURVIVAL_SIGNALING	WP_PHOTODYNAMIC_THERAPYINDUCED_NFE2L2_NRF2_SURVIVAL_SIGNALING		18	-0.17773972	-0.91181636	0.5408163	0.86514187	1.0	4204	tags=56%, list=38%, signal=89%
BIOCARTA_DEATH_PATHWAY	BIOCARTA_DEATH_PATHWAY		22	-0.16504416	-0.91144544	0.56458336	0.865182	1.0	9286	tags=100%, list=84%, signal=606%
REACTOME_ION_TRANSPORT_BY_P_TYPE_ATPASES	REACTOME_ION_TRANSPORT_BY_P_TYPE_ATPASES		25	-0.15148138	-0.9110189	0.57954544	0.8653366	1.0	8103	tags=88%, list=73%, signal=324%
MCCABE_HOXC6_TARGETS_CANCER_DN	MCCABE_HOXC6_TARGETS_CANCER_DN		17	-0.18164858	-0.91097593	0.5633528	0.8646704	1.0	8447	tags=94%, list=76%, signal=391%
WANG_BARRETTS_ESOPHAGUS_DN	WANG_BARRETTS_ESOPHAGUS_DN		15	-0.19203073	-0.91009843	0.5618661	0.8658514	1.0	6021	tags=73%, list=54%, signal=160%
RIZKI_TUMOR_INVASIVENESS_2D_DN	RIZKI_TUMOR_INVASIVENESS_2D_DN		45	-0.11367839	-0.9100237	0.548583	0.8652703	1.0	4671	tags=53%, list=42%, signal=92%
NELSON_RESPONSE_TO_ANDROGEN_UP	NELSON_RESPONSE_TO_ANDROGEN_UP		63	-0.09825384	-0.90884805	0.55375254	0.86710936	1.0	6855	tags=71%, list=62%, signal=185%
REACTOME_VEGFR2_MEDIATED_VASCULAR_PERMEABILITY	REACTOME_VEGFR2_MEDIATED_VASCULAR_PERMEABILITY		22	-0.1635118	-0.908563	0.57714283	0.8669263	1.0	9303	tags=100%, list=84%, signal=612%
REACTOME_COPI_MEDIATED_ANTEROGRADE_TRANSPORT	REACTOME_COPI_MEDIATED_ANTEROGRADE_TRANSPORT		75	-0.09071401	-0.90845186	0.55078125	0.86640424	1.0	9819	tags=97%, list=88%, signal=829%
PID_IL2_PI3K_PATHWAY	PID_IL2_PI3K_PATHWAY		27	-0.14428379	-0.9081856	0.5662188	0.8661668	1.0	5400	tags=63%, list=49%, signal=122%
WILCOX_RESPONSE_TO_PROGESTERONE_DN	WILCOX_RESPONSE_TO_PROGESTERONE_DN		24	-0.15478122	-0.9070724	0.560241	0.8677808	1.0	8937	tags=96%, list=80%, signal=488%
BIOCARTA_ATRBRCA_PATHWAY	BIOCARTA_ATRBRCA_PATHWAY		21	-0.16776326	-0.9068375	0.55852157	0.8675286	1.0	1845	tags=33%, list=17%, signal=40%
REACTOME_APOPTOTIC_CLEAVAGE_OF_CELLULAR_PROTEINS	REACTOME_APOPTOTIC_CLEAVAGE_OF_CELLULAR_PROTEINS		30	-0.13582294	-0.90586144	0.5714286	0.8688879	1.0	6647	tags=73%, list=60%, signal=182%
ODONNELL_TFRC_TARGETS_DN	ODONNELL_TFRC_TARGETS_DN		102	-0.07692349	-0.9057436	0.5736434	0.86838186	1.0	8962	tags=88%, list=81%, signal=451%
PID_FAK_PATHWAY	PID_FAK_PATHWAY		51	-0.10600106	-0.9053318	0.57200813	0.8685447	1.0	4931	tags=55%, list=44%, signal=98%
ACEVEDO_LIVER_CANCER_WITH_H3K27ME3_UP	ACEVEDO_LIVER_CANCER_WITH_H3K27ME3_UP		100	-0.07766522	-0.90512985	0.52263373	0.868256	1.0	9261	tags=91%, list=83%, signal=540%
PID_CERAMIDE_PATHWAY	PID_CERAMIDE_PATHWAY		36	-0.12739672	-0.9049105	0.5469729	0.867989	1.0	7544	tags=81%, list=68%, signal=250%
URS_ADIPOCYTE_DIFFERENTIATION_UP	URS_ADIPOCYTE_DIFFERENTIATION_UP		32	-0.13558957	-0.9047345	0.55925155	0.8676133	1.0	3014	tags=41%, list=27%, signal=56%
ROESSLER_LIVER_CANCER_METASTASIS_DN	ROESSLER_LIVER_CANCER_METASTASIS_DN		41	-0.119815044	-0.904206	0.577551	0.86795026	1.0	3012	tags=39%, list=27%, signal=53%
WP_RETINOBLASTOMA_GENE_IN_CANCER	WP_RETINOBLASTOMA_GENE_IN_CANCER		84	-0.08269881	-0.90419745	0.5633803	0.86720556	1.0	8749	tags=87%, list=79%, signal=405%
NIKOLSKY_BREAST_CANCER_16P13_AMPLICON	NIKOLSKY_BREAST_CANCER_16P13_AMPLICON		73	-0.09107491	-0.9041062	0.5764463	0.8666369	1.0	518	tags=14%, list=5%, signal=14%
REACTOME_PEROXISOMAL_LIPID_METABOLISM	REACTOME_PEROXISOMAL_LIPID_METABOLISM		18	-0.17446586	-0.90380085	0.58364314	0.86653113	1.0	6093	tags=72%, list=55%, signal=160%
DORSAM_HOXA9_TARGETS_UP	DORSAM_HOXA9_TARGETS_UP		29	-0.14209248	-0.903682	0.55888224	0.8660591	1.0	8775	tags=93%, list=79%, signal=441%
PURBEY_TARGETS_OF_CTBP1_NOT_SATB1_UP	PURBEY_TARGETS_OF_CTBP1_NOT_SATB1_UP		192	-0.05659174	-0.90150005	0.6026871	0.86991394	1.0	7604	tags=74%, list=68%, signal=230%
BYSTRYKH_HEMATOPOIESIS_STEM_CELL_AND_BRAIN_QTL_TRANS	BYSTRYKH_HEMATOPOIESIS_STEM_CELL_AND_BRAIN_QTL_TRANS		112	-0.073973104	-0.9010655	0.5489796	0.8701155	1.0	9112	tags=89%, list=82%, signal=490%
VERHAAK_GLIOBLASTOMA_NEURAL	VERHAAK_GLIOBLASTOMA_NEURAL		69	-0.08994768	-0.90063906	0.57575756	0.8702623	1.0	4807	tags=52%, list=43%, signal=91%
CHICAS_RB1_TARGETS_CONFLUENT	CHICAS_RB1_TARGETS_CONFLUENT		312	-0.04487892	-0.9005482	0.5870021	0.86970097	1.0	9207	tags=87%, list=83%, signal=493%
SENESE_HDAC2_TARGETS_UP	SENESE_HDAC2_TARGETS_UP		81	-0.08602594	-0.8999261	0.5658153	0.87026465	1.0	9756	tags=96%, list=88%, signal=781%
BIOCARTA_RHO_PATHWAY	BIOCARTA_RHO_PATHWAY		17	-0.17968762	-0.8994007	0.5694716	0.8706134	1.0	7161	tags=82%, list=64%, signal=231%
REACTOME_TRANSCRIPTIONAL_REGULATION_BY_THE_AP_2_TFAP2_FAMILY_OF_TRANSCRIPTION_FACTORS	REACTOME_TRANSCRIPTIONAL_REGULATION_BY_THE_AP_2_TFAP2_FAMILY_OF_TRANSCRIPTION_FACTORS		26	-0.14899771	-0.8993893	0.58299595	0.8698859	1.0	8182	tags=88%, list=74%, signal=334%
MARZEC_IL2_SIGNALING_DN	MARZEC_IL2_SIGNALING_DN		21	-0.16487908	-0.8991935	0.5793499	0.86957026	1.0	5053	tags=62%, list=45%, signal=113%
LINSLEY_MIR16_TARGETS	LINSLEY_MIR16_TARGETS		182	-0.057421457	-0.89911735	0.57259715	0.86898375	1.0	7191	tags=70%, list=65%, signal=196%
PID_RHOA_PATHWAY	PID_RHOA_PATHWAY		36	-0.12650423	-0.898447	0.5627451	0.8696961	1.0	6010	tags=67%, list=54%, signal=145%
REACTOME_G_ALPHA_S_SIGNALLING_EVENTS	REACTOME_G_ALPHA_S_SIGNALLING_EVENTS		47	-0.11201114	-0.8980254	0.58301157	0.8698774	1.0	6566	tags=70%, list=59%, signal=171%
GUO_TARGETS_OF_IRS1_AND_IRS2	GUO_TARGETS_OF_IRS1_AND_IRS2		72	-0.08714639	-0.8975112	0.56809336	0.87029284	1.0	1200	tags=19%, list=11%, signal=22%
BENPORATH_PROLIFERATION	BENPORATH_PROLIFERATION		141	-0.06523271	-0.8971514	0.5988024	0.8703091	1.0	5119	tags=52%, list=46%, signal=96%
FIGUEROA_AML_METHYLATION_CLUSTER_2_UP	FIGUEROA_AML_METHYLATION_CLUSTER_2_UP		30	-0.13676707	-0.8966483	0.5600815	0.8706027	1.0	6266	tags=70%, list=56%, signal=160%
REACTOME_SLC_MEDIATED_TRANSMEMBRANE_TRANSPORT	REACTOME_SLC_MEDIATED_TRANSMEMBRANE_TRANSPORT		109	-0.073298655	-0.8959715	0.56201553	0.871319	1.0	316	tags=10%, list=3%, signal=10%
BROWNE_HCMV_INFECTION_24HR_DN	BROWNE_HCMV_INFECTION_24HR_DN		85	-0.083054714	-0.89568937	0.6023392	0.8711772	1.0	3662	tags=41%, list=33%, signal=61%
REACTOME_SUMOYLATION_OF_DNA_REPLICATION_PROTEINS	REACTOME_SUMOYLATION_OF_DNA_REPLICATION_PROTEINS		46	-0.11208515	-0.8956146	0.5874263	0.8705754	1.0	7943	tags=83%, list=71%, signal=288%
PID_NFKAPPAB_CANONICAL_PATHWAY	PID_NFKAPPAB_CANONICAL_PATHWAY		20	-0.16717736	-0.89544374	0.5904366	0.87018466	1.0	9262	tags=100%, list=83%, signal=598%
REACTOME_HATS_ACETYLATE_HISTONES	REACTOME_HATS_ACETYLATE_HISTONES		89	-0.08109816	-0.8952067	0.55193484	0.8698923	1.0	2479	tags=30%, list=22%, signal=39%
WP_TCA_CYCLE_AND_DEFICIENCY_OF_PYRUVATE_DEHYDROGENASE_COMPLEX_PDHC	WP_TCA_CYCLE_AND_DEFICIENCY_OF_PYRUVATE_DEHYDROGENASE_COMPLEX_PDHC		15	-0.19556195	-0.8942228	0.59840953	0.871215	1.0	8205	tags=93%, list=74%, signal=356%
LUCAS_HNF4A_TARGETS_UP	LUCAS_HNF4A_TARGETS_UP		36	-0.12890093	-0.89202845	0.546	0.87510234	1.0	6601	tags=72%, list=59%, signal=177%
REACTOME_SYNTHESIS_OF_PIPS_AT_THE_PLASMA_MEMBRANE	REACTOME_SYNTHESIS_OF_PIPS_AT_THE_PLASMA_MEMBRANE		41	-0.1181325	-0.8907932	0.5976789	0.87696093	1.0	3844	tags=46%, list=35%, signal=71%
GENTILE_UV_RESPONSE_CLUSTER_D5	GENTILE_UV_RESPONSE_CLUSTER_D5		30	-0.13610558	-0.8907261	0.5810811	0.87634444	1.0	8126	tags=87%, list=73%, signal=321%
RUIZ_TNC_TARGETS_DN	RUIZ_TNC_TARGETS_DN		115	-0.07035883	-0.89055926	0.5885827	0.8759769	1.0	10053	tags=97%, list=90%, signal=1008%
SENESE_HDAC1_AND_HDAC2_TARGETS_DN	SENESE_HDAC1_AND_HDAC2_TARGETS_DN		122	-0.069210656	-0.8903815	0.5884692	0.87561595	1.0	2338	tags=28%, list=21%, signal=35%
HOFFMANN_SMALL_PRE_BII_TO_IMMATURE_B_LYMPHOCYTE_DN	HOFFMANN_SMALL_PRE_BII_TO_IMMATURE_B_LYMPHOCYTE_DN		24	-0.15129521	-0.89007246	0.5826923	0.8755108	1.0	4344	tags=54%, list=39%, signal=89%
TENEDINI_MEGAKARYOCYTE_MARKERS	TENEDINI_MEGAKARYOCYTE_MARKERS		38	-0.12322668	-0.88999397	0.5769231	0.87495786	1.0	5364	tags=61%, list=48%, signal=117%
REACTOME_PROCESSIVE_SYNTHESIS_ON_THE_LAGGING_STRAND	REACTOME_PROCESSIVE_SYNTHESIS_ON_THE_LAGGING_STRAND		15	-0.1893463	-0.889778	0.58739835	0.87469256	1.0	8274	tags=93%, list=74%, signal=365%
LANDIS_ERBB2_BREAST_TUMORS_65_UP	LANDIS_ERBB2_BREAST_TUMORS_65_UP		16	-0.18414415	-0.8895677	0.59100205	0.87440103	1.0	6294	tags=75%, list=57%, signal=173%
LINDGREN_BLADDER_CANCER_CLUSTER_3_UP	LINDGREN_BLADDER_CANCER_CLUSTER_3_UP		282	-0.04588131	-0.88925076	0.61388284	0.87431395	1.0	8649	tags=82%, list=78%, signal=361%
ZHAN_VARIABLE_EARLY_DIFFERENTIATION_GENES_DN	ZHAN_VARIABLE_EARLY_DIFFERENTIATION_GENES_DN		30	-0.13652053	-0.8889578	0.608871	0.8741873	1.0	9233	tags=97%, list=83%, signal=569%
FARMER_BREAST_CANCER_CLUSTER_5	FARMER_BREAST_CANCER_CLUSTER_5		17	-0.17625329	-0.8883043	0.5868263	0.874843	1.0	7853	tags=88%, list=71%, signal=300%
WP_THERMOGENESIS	WP_THERMOGENESIS		83	-0.0818159	-0.8881564	0.5617284	0.8744006	1.0	5259	tags=55%, list=47%, signal=104%
BIOCARTA_IGF1MTOR_PATHWAY	BIOCARTA_IGF1MTOR_PATHWAY		18	-0.17923148	-0.88785243	0.5904366	0.87428313	1.0	4805	tags=61%, list=43%, signal=107%
ZWANG_EGF_INTERVAL_UP	ZWANG_EGF_INTERVAL_UP		42	-0.11486363	-0.88780427	0.59561753	0.87364775	1.0	6669	tags=71%, list=60%, signal=178%
FEVR_CTNNB1_TARGETS_DN	FEVR_CTNNB1_TARGETS_DN		469	-0.03610573	-0.8871983	0.5725646	0.87418365	1.0	6253	tags=60%, list=56%, signal=131%
REACTOME_INTERCONVERSION_OF_NUCLEOTIDE_DI_AND_TRIPHOSPHATES	REACTOME_INTERCONVERSION_OF_NUCLEOTIDE_DI_AND_TRIPHOSPHATES		22	-0.15582539	-0.8871109	0.5979798	0.8736376	1.0	3325	tags=45%, list=30%, signal=65%
RAY_TUMORIGENESIS_BY_ERBB2_CDC25A_DN	RAY_TUMORIGENESIS_BY_ERBB2_CDC25A_DN		175	-0.058254264	-0.88704425	0.59006214	0.8730436	1.0	6859	tags=67%, list=62%, signal=173%
MARTIN_NFKB_TARGETS_UP	MARTIN_NFKB_TARGETS_UP		20	-0.16355443	-0.8861429	0.58677685	0.8741784	1.0	7079	tags=80%, list=64%, signal=220%
TERAO_AOX4_TARGETS_SKIN_UP	TERAO_AOX4_TARGETS_SKIN_UP		25	-0.14689027	-0.8857109	0.60685486	0.8743054	1.0	6820	tags=76%, list=61%, signal=196%
REACTOME_NRAGE_SIGNALS_DEATH_THROUGH_JNK	REACTOME_NRAGE_SIGNALS_DEATH_THROUGH_JNK		39	-0.12050147	-0.88463295	0.604	0.8757966	1.0	7502	tags=79%, list=67%, signal=244%
WP_EXTRACELLULAR_VESICLEMEDIATED_SIGNALING_IN_RECIPIENT_CELLS	WP_EXTRACELLULAR_VESICLEMEDIATED_SIGNALING_IN_RECIPIENT_CELLS		18	-0.17187281	-0.8843641	0.59683794	0.87562054	1.0	8592	tags=94%, list=77%, signal=415%
BIOCARTA_TEL_PATHWAY	BIOCARTA_TEL_PATHWAY		15	-0.18985674	-0.8838	0.60931176	0.87608916	1.0	4563	tags=60%, list=41%, signal=102%
REACTOME_GLUCAGON_SIGNALING_IN_METABOLIC_REGULATION	REACTOME_GLUCAGON_SIGNALING_IN_METABOLIC_REGULATION		19	-0.17362207	-0.88319916	0.5906433	0.8766222	1.0	5680	tags=68%, list=51%, signal=140%
JAZAERI_BREAST_CANCER_BRCA1_VS_BRCA2_UP	JAZAERI_BREAST_CANCER_BRCA1_VS_BRCA2_UP		43	-0.11351307	-0.88210076	0.58196723	0.8781809	1.0	8309	tags=86%, list=75%, signal=339%
LINDGREN_BLADDER_CANCER_WITH_LOH_IN_CHR9Q	LINDGREN_BLADDER_CANCER_WITH_LOH_IN_CHR9Q		101	-0.07397923	-0.88126403	0.612	0.8791433	1.0	10082	tags=98%, list=91%, signal=1044%
WP_SPHINGOLIPID_METABOLISM_GENERAL_OVERVIEW	WP_SPHINGOLIPID_METABOLISM_GENERAL_OVERVIEW		17	-0.17744045	-0.88005	0.59309024	0.8809013	1.0	1301	tags=29%, list=12%, signal=33%
ACOSTA_PROLIFERATION_INDEPENDENT_MYC_TARGETS_UP	ACOSTA_PROLIFERATION_INDEPENDENT_MYC_TARGETS_UP		68	-0.09060463	-0.8798261	0.6141414	0.8806504	1.0	4558	tags=50%, list=41%, signal=84%
EBAUER_TARGETS_OF_PAX3_FOXO1_FUSION_DN	EBAUER_TARGETS_OF_PAX3_FOXO1_FUSION_DN		26	-0.14481515	-0.87932205	0.61013645	0.8809674	1.0	3953	tags=50%, list=36%, signal=77%
ST_G_ALPHA_I_PATHWAY	ST_G_ALPHA_I_PATHWAY		27	-0.14333858	-0.87794936	0.5751503	0.8831335	1.0	7469	tags=81%, list=67%, signal=248%
BALDWIN_PRKCI_TARGETS_UP	BALDWIN_PRKCI_TARGETS_UP		30	-0.13205244	-0.8776949	0.60931176	0.88291126	1.0	8912	tags=93%, list=80%, signal=469%
WP_GLYCEROLIPIDS_AND_GLYCEROPHOSPHOLIPIDS	WP_GLYCEROLIPIDS_AND_GLYCEROPHOSPHOLIPIDS		17	-0.17441422	-0.87758493	0.58116233	0.882385	1.0	4604	tags=59%, list=41%, signal=100%
PID_ER_NONGENOMIC_PATHWAY	PID_ER_NONGENOMIC_PATHWAY		30	-0.13385049	-0.8766603	0.6327801	0.8835589	1.0	8151	tags=87%, list=73%, signal=324%
PID_FCER1_PATHWAY	PID_FCER1_PATHWAY		44	-0.109711595	-0.87629473	0.63106793	0.8835933	1.0	1060	tags=20%, list=10%, signal=23%
REACTOME_G0_AND_EARLY_G1	REACTOME_G0_AND_EARLY_G1		25	-0.14655486	-0.87609607	0.596	0.88327724	1.0	7713	tags=84%, list=69%, signal=274%
BIOCARTA_GSK3_PATHWAY	BIOCARTA_GSK3_PATHWAY		15	-0.18985674	-0.8760494	0.5901961	0.88264763	1.0	4563	tags=60%, list=41%, signal=102%
REACTOME_TRANSPORT_OF_BILE_SALTS_AND_ORGANIC_ACIDS_METAL_IONS_AND_AMINE_COMPOUNDS	REACTOME_TRANSPORT_OF_BILE_SALTS_AND_ORGANIC_ACIDS_METAL_IONS_AND_AMINE_COMPOUNDS		33	-0.13062866	-0.87569463	0.61257607	0.8826341	1.0	7985	tags=85%, list=72%, signal=300%
RIZKI_TUMOR_INVASIVENESS_3D_UP	RIZKI_TUMOR_INVASIVENESS_3D_UP		130	-0.06718342	-0.8756219	0.5841996	0.8820479	1.0	5676	tags=58%, list=51%, signal=117%
ZHENG_IL22_SIGNALING_DN	ZHENG_IL22_SIGNALING_DN		18	-0.170341	-0.8752833	0.59	0.88200426	1.0	3051	tags=44%, list=27%, signal=61%
REACTOME_SEMA4D_INDUCED_CELL_MIGRATION_AND_GROWTH_CONE_COLLAPSE	REACTOME_SEMA4D_INDUCED_CELL_MIGRATION_AND_GROWTH_CONE_COLLAPSE		17	-0.17678328	-0.8747742	0.6007984	0.88234323	1.0	8501	tags=94%, list=76%, signal=399%
REACTOME_CELL_CELL_COMMUNICATION	REACTOME_CELL_CELL_COMMUNICATION		67	-0.091951326	-0.8745378	0.60465115	0.8821018	1.0	6451	tags=67%, list=58%, signal=159%
WU_HBX_TARGETS_2_UP	WU_HBX_TARGETS_2_UP		15	-0.18469802	-0.87340575	0.6	0.8836262	1.0	1656	tags=33%, list=15%, signal=39%
WP_PROSTAGLANDIN_SYNTHESIS_AND_REGULATION	WP_PROSTAGLANDIN_SYNTHESIS_AND_REGULATION		16	-0.17817569	-0.8730084	0.6354582	0.8837238	1.0	4276	tags=56%, list=38%, signal=91%
YANG_BREAST_CANCER_ESR1_BULK_DN	YANG_BREAST_CANCER_ESR1_BULK_DN		16	-0.1771847	-0.8719141	0.6083499	0.8852474	1.0	1508	tags=31%, list=14%, signal=36%
REACTOME_SIGNALING_BY_GPCR	REACTOME_SIGNALING_BY_GPCR		255	-0.04708048	-0.87168795	0.60877866	0.8849936	1.0	9821	tags=93%, list=88%, signal=779%
DELASERNA_MYOD_TARGETS_UP	DELASERNA_MYOD_TARGETS_UP		56	-0.09760392	-0.8715777	0.6237006	0.8844732	1.0	2693	tags=34%, list=24%, signal=45%
MULLIGHAN_MLL_SIGNATURE_2_DN	MULLIGHAN_MLL_SIGNATURE_2_DN		179	-0.0580435	-0.8713607	0.60194176	0.8841627	1.0	1726	tags=21%, list=16%, signal=25%
WP_AMINO_ACID_METABOLISM	WP_AMINO_ACID_METABOLISM		60	-0.09539314	-0.87118185	0.6247379	0.8838414	1.0	9136	tags=92%, list=82%, signal=512%
HEIDENBLAD_AMPLICON_12P11_12_DN	HEIDENBLAD_AMPLICON_12P11_12_DN		19	-0.16565405	-0.87110996	0.624498	0.8832647	1.0	1088	tags=26%, list=10%, signal=29%
MCBRYAN_PUBERTAL_TGFB1_TARGETS_UP	MCBRYAN_PUBERTAL_TGFB1_TARGETS_UP		123	-0.06711884	-0.8707675	0.6198704	0.88321817	1.0	2607	tags=30%, list=23%, signal=39%
REACTOME_CARGO_RECOGNITION_FOR_CLATHRIN_MEDIATED_ENDOCYTOSIS	REACTOME_CARGO_RECOGNITION_FOR_CLATHRIN_MEDIATED_ENDOCYTOSIS		69	-0.08785386	-0.8706669	0.6213018	0.8826996	1.0	1447	tags=22%, list=13%, signal=25%
REACTOME_PCNA_DEPENDENT_LONG_PATCH_BASE_EXCISION_REPAIR	REACTOME_PCNA_DEPENDENT_LONG_PATCH_BASE_EXCISION_REPAIR		21	-0.15610637	-0.87054443	0.58178055	0.88222027	1.0	4621	tags=57%, list=42%, signal=98%
BOHN_PRIMARY_IMMUNODEFICIENCY_SYNDROM_DN	BOHN_PRIMARY_IMMUNODEFICIENCY_SYNDROM_DN		25	-0.14679289	-0.8703297	0.60271317	0.88194585	1.0	8155	tags=88%, list=73%, signal=330%
REACTOME_MAPK_TARGETS_NUCLEAR_EVENTS_MEDIATED_BY_MAP_KINASES	REACTOME_MAPK_TARGETS_NUCLEAR_EVENTS_MEDIATED_BY_MAP_KINASES		28	-0.13717532	-0.8698925	0.6343874	0.88210994	1.0	8405	tags=89%, list=76%, signal=365%
REACTOME_COPI_DEPENDENT_GOLGI_TO_ER_RETROGRADE_TRAFFIC	REACTOME_COPI_DEPENDENT_GOLGI_TO_ER_RETROGRADE_TRAFFIC		78	-0.08233793	-0.86977565	0.62422997	0.88161385	1.0	8498	tags=85%, list=76%, signal=357%
BIOCARTA_IL2RB_PATHWAY	BIOCARTA_IL2RB_PATHWAY		26	-0.14376777	-0.86948603	0.59238094	0.88147813	1.0	8240	tags=88%, list=74%, signal=341%
BROWNE_HCMV_INFECTION_14HR_UP	BROWNE_HCMV_INFECTION_14HR_UP		123	-0.065502144	-0.86856276	0.61237115	0.8826664	1.0	4613	tags=48%, list=41%, signal=81%
WP_NUCLEOTIDEBINDING_OLIGOMERIZATION_DOMAIN_NOD_PATHWAY	WP_NUCLEOTIDEBINDING_OLIGOMERIZATION_DOMAIN_NOD_PATHWAY		19	-0.16734253	-0.8684439	0.61027837	0.8821855	1.0	9260	tags=100%, list=83%, signal=598%
REACTOME_JNK_C_JUN_KINASES_PHOSPHORYLATION_AND_ACTIVATION_MEDIATED_BY_ACTIVATED_HUMAN_TAK1	REACTOME_JNK_C_JUN_KINASES_PHOSPHORYLATION_AND_ACTIVATION_MEDIATED_BY_ACTIVATED_HUMAN_TAK1		19	-0.17088069	-0.86803186	0.6087866	0.8822875	1.0	1030	tags=26%, list=9%, signal=29%
ZHOU_CELL_CYCLE_GENES_IN_IR_RESPONSE_6HR	ZHOU_CELL_CYCLE_GENES_IN_IR_RESPONSE_6HR		79	-0.08229278	-0.86763936	0.6349515	0.8823562	1.0	3314	tags=38%, list=30%, signal=54%
WAKABAYASHI_ADIPOGENESIS_PPARG_BOUND_36HR	WAKABAYASHI_ADIPOGENESIS_PPARG_BOUND_36HR		28	-0.13988093	-0.86731505	0.63672656	0.8823471	1.0	2420	tags=36%, list=22%, signal=46%
XU_CREBBP_TARGETS_UP	XU_CREBBP_TARGETS_UP		16	-0.17551804	-0.8668942	0.6363636	0.8825153	1.0	5695	tags=69%, list=51%, signal=141%
REACTOME_CLASS_I_MHC_MEDIATED_ANTIGEN_PROCESSING_PRESENTATION	REACTOME_CLASS_I_MHC_MEDIATED_ANTIGEN_PROCESSING_PRESENTATION		287	-0.044492077	-0.86616933	0.60662526	0.8833068	1.0	5755	tags=56%, list=52%, signal=113%
REACTOME_ROS_AND_RNS_PRODUCTION_IN_PHAGOCYTES	REACTOME_ROS_AND_RNS_PRODUCTION_IN_PHAGOCYTES		18	-0.17092168	-0.86567354	0.5980198	0.8835962	1.0	7985	tags=89%, list=72%, signal=315%
CREIGHTON_AKT1_SIGNALING_VIA_MTOR_UP	CREIGHTON_AKT1_SIGNALING_VIA_MTOR_UP		27	-0.13908345	-0.86391306	0.6392157	0.88641053	1.0	9163	tags=96%, list=82%, signal=547%
WP_PARKINSONS_DISEASE_PATHWAY	WP_PARKINSONS_DISEASE_PATHWAY		30	-0.13241926	-0.86348325	0.6407186	0.88659394	1.0	9649	tags=100%, list=87%, signal=756%
BOYLAN_MULTIPLE_MYELOMA_D_UP	BOYLAN_MULTIPLE_MYELOMA_D_UP		65	-0.09074988	-0.86323196	0.6119096	0.88638973	1.0	8746	tags=88%, list=79%, signal=409%
PID_NCADHERIN_PATHWAY	PID_NCADHERIN_PATHWAY		26	-0.14066033	-0.8629856	0.6316832	0.8861878	1.0	8702	tags=92%, list=78%, signal=424%
REACTOME_REGULATION_OF_CHOLESTEROL_BIOSYNTHESIS_BY_SREBP_SREBF_	REACTOME_REGULATION_OF_CHOLESTEROL_BIOSYNTHESIS_BY_SREBP_SREBF_		53	-0.099950716	-0.8624307	0.62124246	0.88659084	1.0	6236	tags=66%, list=56%, signal=150%
LENAOUR_DENDRITIC_CELL_MATURATION_DN	LENAOUR_DENDRITIC_CELL_MATURATION_DN		64	-0.09363125	-0.8618641	0.6395349	0.8870031	1.0	8519	tags=86%, list=77%, signal=366%
REACTOME_MISCELLANEOUS_TRANSPORT_AND_BINDING_EVENTS	REACTOME_MISCELLANEOUS_TRANSPORT_AND_BINDING_EVENTS		19	-0.16265184	-0.8617305	0.65050507	0.88655317	1.0	8727	tags=95%, list=79%, signal=440%
FRASOR_RESPONSE_TO_ESTRADIOL_UP	FRASOR_RESPONSE_TO_ESTRADIOL_UP		15	-0.18126288	-0.8610551	0.61570245	0.88721776	1.0	212	tags=20%, list=2%, signal=20%
REACTOME_CA2_PATHWAY	REACTOME_CA2_PATHWAY		39	-0.11499225	-0.8593819	0.6216216	0.88988775	1.0	7278	tags=77%, list=65%, signal=222%
BREDEMEYER_RAG_SIGNALING_NOT_VIA_ATM_DN	BREDEMEYER_RAG_SIGNALING_NOT_VIA_ATM_DN		41	-0.11271711	-0.8588129	0.6314741	0.8903127	1.0	1735	tags=27%, list=16%, signal=32%
REACTOME_REGULATION_OF_LIPID_METABOLISM_BY_PPARALPHA	REACTOME_REGULATION_OF_LIPID_METABOLISM_BY_PPARALPHA		96	-0.07641407	-0.8586776	0.6421471	0.8898523	1.0	6338	tags=65%, list=57%, signal=149%
TANAKA_METHYLATED_IN_ESOPHAGEAL_CARCINOMA	TANAKA_METHYLATED_IN_ESOPHAGEAL_CARCINOMA		43	-0.11242935	-0.8583193	0.6321839	0.88985145	1.0	8321	tags=86%, list=75%, signal=341%
KEGG_TYPE_II_DIABETES_MELLITUS	KEGG_TYPE_II_DIABETES_MELLITUS		25	-0.14072311	-0.8577107	0.6146045	0.890339	1.0	2442	tags=36%, list=22%, signal=46%
BOYAULT_LIVER_CANCER_SUBCLASS_G6_UP	BOYAULT_LIVER_CANCER_SUBCLASS_G6_UP		45	-0.10747198	-0.8570456	0.6177686	0.8909689	1.0	7951	tags=82%, list=72%, signal=288%
BIOCARTA_TNFR2_PATHWAY	BIOCARTA_TNFR2_PATHWAY		15	-0.17992969	-0.85640943	0.6496945	0.89150304	1.0	2450	tags=40%, list=22%, signal=51%
WP_ERBB_SIGNALING_PATHWAY	WP_ERBB_SIGNALING_PATHWAY		70	-0.08736192	-0.8561441	0.6150713	0.8913085	1.0	4594	tags=50%, list=41%, signal=85%
WP_OXIDATIVE_DAMAGE	WP_OXIDATIVE_DAMAGE		26	-0.14076437	-0.8560168	0.6313726	0.89082366	1.0	4853	tags=58%, list=44%, signal=102%
CHIANG_LIVER_CANCER_SUBCLASS_UNANNOTATED_UP	CHIANG_LIVER_CANCER_SUBCLASS_UNANNOTATED_UP		54	-0.10014933	-0.8559471	0.6385542	0.89024055	1.0	4657	tags=52%, list=42%, signal=89%
BIOCARTA_IGF1R_PATHWAY	BIOCARTA_IGF1R_PATHWAY		20	-0.15910237	-0.85581464	0.6315789	0.8897989	1.0	8240	tags=90%, list=74%, signal=347%
LEE_CALORIE_RESTRICTION_MUSCLE_DN	LEE_CALORIE_RESTRICTION_MUSCLE_DN		34	-0.1252853	-0.85578144	0.6336032	0.8891557	1.0	1882	tags=29%, list=17%, signal=35%
REACTOME_RORA_ACTIVATES_GENE_EXPRESSION	REACTOME_RORA_ACTIVATES_GENE_EXPRESSION		18	-0.16698705	-0.85575557	0.624498	0.888492	1.0	6176	tags=72%, list=56%, signal=162%
RODRIGUES_DCC_TARGETS_DN	RODRIGUES_DCC_TARGETS_DN		88	-0.07832128	-0.85440606	0.64534885	0.8905981	1.0	4190	tags=45%, list=38%, signal=72%
ACEVEDO_LIVER_CANCER_WITH_H3K9ME3_DN	ACEVEDO_LIVER_CANCER_WITH_H3K9ME3_DN		57	-0.095565565	-0.8538235	0.659919	0.89102536	1.0	8500	tags=86%, list=76%, signal=363%
WP_SIGNAL_TRANSDUCTION_OF_S1P_RECEPTOR	WP_SIGNAL_TRANSDUCTION_OF_S1P_RECEPTOR		20	-0.15910237	-0.85338306	0.64271045	0.89115524	1.0	8240	tags=90%, list=74%, signal=347%
KEGG_NOD_LIKE_RECEPTOR_SIGNALING_PATHWAY	KEGG_NOD_LIKE_RECEPTOR_SIGNALING_PATHWAY		34	-0.12336379	-0.85267913	0.6414687	0.8918493	1.0	3538	tags=44%, list=32%, signal=65%
SASSON_RESPONSE_TO_FORSKOLIN_DN	SASSON_RESPONSE_TO_FORSKOLIN_DN		63	-0.09256404	-0.85222226	0.64081633	0.8920284	1.0	1801	tags=25%, list=16%, signal=30%
WP_ECTODERM_DIFFERENTIATION	WP_ECTODERM_DIFFERENTIATION		85	-0.08083957	-0.85193634	0.63529414	0.89184177	1.0	2771	tags=33%, list=25%, signal=44%
YIH_RESPONSE_TO_ARSENITE_C3	YIH_RESPONSE_TO_ARSENITE_C3		24	-0.14490923	-0.8519115	0.61904764	0.89118177	1.0	7657	tags=83%, list=69%, signal=267%
AIYAR_COBRA1_TARGETS_DN	AIYAR_COBRA1_TARGETS_DN		22	-0.1545061	-0.8515196	0.6314741	0.891224	1.0	5866	tags=68%, list=53%, signal=144%
REACTOME_MITOCHONDRIAL_BIOGENESIS	REACTOME_MITOCHONDRIAL_BIOGENESIS		86	-0.080026984	-0.8514466	0.65209126	0.8906712	1.0	9071	tags=90%, list=82%, signal=483%
HASLINGER_B_CLL_WITH_11Q23_DELETION	HASLINGER_B_CLL_WITH_11Q23_DELETION		18	-0.16548526	-0.85101813	0.64204544	0.8908022	1.0	4340	tags=56%, list=39%, signal=91%
NAKAYAMA_SOFT_TISSUE_TUMORS_PCA2_DN	NAKAYAMA_SOFT_TISSUE_TUMORS_PCA2_DN		18	-0.16384333	-0.85070986	0.6502058	0.89071244	1.0	7446	tags=83%, list=67%, signal=252%
WP_STRUCTURAL_PATHWAY_OF_INTERLEUKIN_1_IL1	WP_STRUCTURAL_PATHWAY_OF_INTERLEUKIN_1_IL1		40	-0.114093505	-0.8498982	0.6666667	0.8916002	1.0	2350	tags=33%, list=21%, signal=41%
BIOCARTA_GLEEVEC_PATHWAY	BIOCARTA_GLEEVEC_PATHWAY		20	-0.1567772	-0.84960693	0.6354582	0.89147496	1.0	4931	tags=60%, list=44%, signal=108%
CHIARETTI_T_ALL_RELAPSE_PROGNOSIS	CHIARETTI_T_ALL_RELAPSE_PROGNOSIS		16	-0.17713965	-0.84800833	0.6529774	0.89383817	1.0	5677	tags=69%, list=51%, signal=140%
KYNG_ENVIRONMENTAL_STRESS_RESPONSE_NOT_BY_GAMMA_IN_OLD	KYNG_ENVIRONMENTAL_STRESS_RESPONSE_NOT_BY_GAMMA_IN_OLD		17	-0.17711715	-0.8480081	0.62890625	0.8931362	1.0	4574	tags=59%, list=41%, signal=100%
PID_FOXO_PATHWAY	PID_FOXO_PATHWAY		44	-0.108036645	-0.8478028	0.6311637	0.89285636	1.0	8405	tags=86%, list=76%, signal=353%
REACTOME_GLOBAL_GENOME_NUCLEOTIDE_EXCISION_REPAIR_GG_NER_	REACTOME_GLOBAL_GENOME_NUCLEOTIDE_EXCISION_REPAIR_GG_NER_		83	-0.079956196	-0.84759355	0.62677485	0.89257586	1.0	8092	tags=81%, list=73%, signal=295%
BIOCARTA_MET_PATHWAY	BIOCARTA_MET_PATHWAY		27	-0.13498527	-0.8469877	0.6217822	0.8930022	1.0	4268	tags=52%, list=38%, signal=84%
REACTOME_TOLL_LIKE_RECEPTOR_4_TLR4_CASCADE	REACTOME_TOLL_LIKE_RECEPTOR_4_TLR4_CASCADE		88	-0.07690752	-0.8465958	0.68326694	0.8930629	1.0	3574	tags=40%, list=32%, signal=58%
STEIN_ESRRA_TARGETS	STEIN_ESRRA_TARGETS		444	-0.03525602	-0.8465877	0.6262425	0.8923755	1.0	8137	tags=77%, list=73%, signal=274%
PETROVA_ENDOTHELIUM_LYMPHATIC_VS_BLOOD_UP	PETROVA_ENDOTHELIUM_LYMPHATIC_VS_BLOOD_UP		81	-0.081794724	-0.84643555	0.6485944	0.8919985	1.0	7058	tags=72%, list=63%, signal=195%
REACTOME_HIV_TRANSCRIPTION_INITIATION	REACTOME_HIV_TRANSCRIPTION_INITIATION		44	-0.11000721	-0.8460951	0.6382536	0.891986	1.0	7120	tags=75%, list=64%, signal=208%
SENESE_HDAC1_TARGETS_DN	SENESE_HDAC1_TARGETS_DN		155	-0.05939179	-0.8452082	0.6487026	0.8930865	1.0	4657	tags=48%, list=42%, signal=81%
ST_TUMOR_NECROSIS_FACTOR_PATHWAY	ST_TUMOR_NECROSIS_FACTOR_PATHWAY		26	-0.14439897	-0.8447022	0.651751	0.89339215	1.0	2675	tags=38%, list=24%, signal=51%
XU_GH1_EXOGENOUS_TARGETS_UP	XU_GH1_EXOGENOUS_TARGETS_UP		16	-0.17520273	-0.8445473	0.6654275	0.89299846	1.0	1530	tags=31%, list=14%, signal=36%
REACTOME_SUMOYLATION_OF_TRANSCRIPTION_FACTORS	REACTOME_SUMOYLATION_OF_TRANSCRIPTION_FACTORS		17	-0.16994642	-0.8426557	0.65148515	0.8960409	1.0	7923	tags=88%, list=71%, signal=307%
WANG_SMARCE1_TARGETS_UP	WANG_SMARCE1_TARGETS_UP		150	-0.05917926	-0.841799	0.6698473	0.89701617	1.0	5577	tags=56%, list=50%, signal=111%
WIERENGA_STAT5A_TARGETS_DN	WIERENGA_STAT5A_TARGETS_DN		93	-0.074544035	-0.841602	0.6307054	0.89671236	1.0	2287	tags=28%, list=21%, signal=35%
ZHANG_RESPONSE_TO_IKK_INHIBITOR_AND_TNF_DN	ZHANG_RESPONSE_TO_IKK_INHIBITOR_AND_TNF_DN		75	-0.08334992	-0.8414697	0.686722	0.89624953	1.0	2045	tags=27%, list=18%, signal=32%
REACTOME_TRNA_AMINOACYLATION	REACTOME_TRNA_AMINOACYLATION		40	-0.114869975	-0.84141326	0.66409266	0.8956872	1.0	6232	tags=68%, list=56%, signal=153%
REACTOME_LAGGING_STRAND_SYNTHESIS	REACTOME_LAGGING_STRAND_SYNTHESIS		20	-0.15603821	-0.841403	0.67404425	0.89501816	1.0	8274	tags=90%, list=74%, signal=351%
WP_PATHWAYS_IN_CLEAR_CELL_RENAL_CELL_CARCINOMA	WP_PATHWAYS_IN_CLEAR_CELL_RENAL_CELL_CARCINOMA		56	-0.09520792	-0.8408493	0.66064256	0.8954349	1.0	5697	tags=61%, list=51%, signal=124%
PID_ERBB4_PATHWAY	PID_ERBB4_PATHWAY		27	-0.13685232	-0.84030926	0.6596154	0.89574397	1.0	4659	tags=56%, list=42%, signal=95%
WOOD_EBV_EBNA1_TARGETS_DN	WOOD_EBV_EBNA1_TARGETS_DN		33	-0.12469548	-0.83990586	0.67164177	0.8958489	1.0	9735	tags=100%, list=88%, signal=803%
HOLLEMAN_VINCRISTINE_RESISTANCE_B_ALL_UP	HOLLEMAN_VINCRISTINE_RESISTANCE_B_ALL_UP		31	-0.12809817	-0.83946097	0.67261904	0.8960059	1.0	2884	tags=39%, list=26%, signal=52%
VERNELL_RETINOBLASTOMA_PATHWAY_UP	VERNELL_RETINOBLASTOMA_PATHWAY_UP		66	-0.09035237	-0.8384167	0.68787277	0.89736474	1.0	5908	tags=62%, list=53%, signal=132%
MCBRYAN_PUBERTAL_BREAST_4_5WK_DN	MCBRYAN_PUBERTAL_BREAST_4_5WK_DN		148	-0.05732647	-0.8381421	0.6854839	0.8971845	1.0	5456	tags=55%, list=49%, signal=106%
PID_PI3KCI_AKT_PATHWAY	PID_PI3KCI_AKT_PATHWAY		34	-0.1207151	-0.83732396	0.6837607	0.8980565	1.0	5529	tags=62%, list=50%, signal=123%
WP_ENERGY_METABOLISM	WP_ENERGY_METABOLISM		40	-0.11188153	-0.83717614	0.63821137	0.89764315	1.0	6543	tags=70%, list=59%, signal=170%
WANG_ESOPHAGUS_CANCER_VS_NORMAL_DN	WANG_ESOPHAGUS_CANCER_VS_NORMAL_DN		76	-0.08104026	-0.83704656	0.6707819	0.89719415	1.0	1154	tags=18%, list=10%, signal=20%
KEGG_LONG_TERM_POTENTIATION	KEGG_LONG_TERM_POTENTIATION		46	-0.10241546	-0.836718	0.6686508	0.8971147	1.0	8775	tags=89%, list=79%, signal=421%
WP_PDGFRBETA_PATHWAY	WP_PDGFRBETA_PATHWAY		26	-0.14004995	-0.83614105	0.6606786	0.89754415	1.0	5716	tags=65%, list=51%, signal=134%
BIOCARTA_MAL_PATHWAY	BIOCARTA_MAL_PATHWAY		15	-0.17754556	-0.83551776	0.67115384	0.8981046	1.0	8405	tags=93%, list=76%, signal=382%
MANNE_COVID19_COMBINED_COHORT_VS_HEALTHY_DONOR_PLATELETS_DN	MANNE_COVID19_COMBINED_COHORT_VS_HEALTHY_DONOR_PLATELETS_DN		80	-0.08062251	-0.83513343	0.6666667	0.8981756	1.0	5364	tags=56%, list=48%, signal=108%
ROSS_AML_WITH_CBFB_MYH11_FUSION	ROSS_AML_WITH_CBFB_MYH11_FUSION		21	-0.15253118	-0.83501446	0.6640316	0.89770037	1.0	8366	tags=90%, list=75%, signal=365%
IWANAGA_CARCINOGENESIS_BY_KRAS_PTEN_DN	IWANAGA_CARCINOGENESIS_BY_KRAS_PTEN_DN		204	-0.050415773	-0.83498824	0.6979592	0.8970644	1.0	1467	tags=18%, list=13%, signal=21%
FIGUEROA_AML_METHYLATION_CLUSTER_6_UP	FIGUEROA_AML_METHYLATION_CLUSTER_6_UP		94	-0.07401831	-0.83423173	0.6303502	0.8979047	1.0	6517	tags=66%, list=59%, signal=158%
REACTOME_NUCLEOTIDE_EXCISION_REPAIR	REACTOME_NUCLEOTIDE_EXCISION_REPAIR		108	-0.06909789	-0.8341662	0.66019416	0.8973381	1.0	8092	tags=80%, list=73%, signal=290%
WP_DNA_REPLICATION	WP_DNA_REPLICATION		40	-0.11180026	-0.833852	0.66340506	0.8972357	1.0	3487	tags=43%, list=31%, signal=62%
SCHAEFFER_PROSTATE_DEVELOPMENT_12HR_UP	SCHAEFFER_PROSTATE_DEVELOPMENT_12HR_UP		53	-0.09931457	-0.8333856	0.6570327	0.89742154	1.0	3097	tags=38%, list=28%, signal=52%
REACTOME_CELL_CELL_JUNCTION_ORGANIZATION	REACTOME_CELL_CELL_JUNCTION_ORGANIZATION		25	-0.1425913	-0.8327325	0.6707317	0.8980574	1.0	1532	tags=28%, list=14%, signal=32%
WP_FGFR3_SIGNALLING_IN_CHONDROCYTE_PROLIFERATION_AND_TERMINAL_DIFFERENTIATION	WP_FGFR3_SIGNALLING_IN_CHONDROCYTE_PROLIFERATION_AND_TERMINAL_DIFFERENTIATION		18	-0.16465428	-0.8318052	0.6532567	0.89916205	1.0	7437	tags=83%, list=67%, signal=251%
BRACHAT_RESPONSE_TO_METHOTREXATE_DN	BRACHAT_RESPONSE_TO_METHOTREXATE_DN		21	-0.14703321	-0.8314018	0.68049794	0.89925736	1.0	2075	tags=33%, list=19%, signal=41%
KEGG_FATTY_ACID_METABOLISM	KEGG_FATTY_ACID_METABOLISM		30	-0.12621322	-0.8313771	0.6597353	0.8986073	1.0	6383	tags=70%, list=57%, signal=164%
ZHAN_MULTIPLE_MYELOMA_SUBGROUPS	ZHAN_MULTIPLE_MYELOMA_SUBGROUPS		30	-0.123711586	-0.8311199	0.67540324	0.89842576	1.0	9375	tags=97%, list=84%, signal=616%
LEIN_NEURON_MARKERS	LEIN_NEURON_MARKERS		27	-0.13488843	-0.8305076	0.654321	0.89892364	1.0	7151	tags=78%, list=64%, signal=218%
RIZ_ERYTHROID_DIFFERENTIATION	RIZ_ERYTHROID_DIFFERENTIATION		73	-0.08348313	-0.8304535	0.67030567	0.8983326	1.0	9586	tags=95%, list=86%, signal=682%
NIKOLSKY_BREAST_CANCER_11Q12_Q14_AMPLICON	NIKOLSKY_BREAST_CANCER_11Q12_Q14_AMPLICON		88	-0.07685394	-0.8300397	0.64950496	0.89845747	1.0	2943	tags=34%, list=26%, signal=46%
PUJANA_BREAST_CANCER_LIT_INT_NETWORK	PUJANA_BREAST_CANCER_LIT_INT_NETWORK		96	-0.07151768	-0.8288111	0.66599596	0.9001084	1.0	8592	tags=84%, list=77%, signal=368%
REACTOME_RECRUITMENT_OF_NUMA_TO_MITOTIC_CENTROSOMES	REACTOME_RECRUITMENT_OF_NUMA_TO_MITOTIC_CENTROSOMES		84	-0.077773735	-0.8275205	0.6720322	0.9019241	1.0	6686	tags=68%, list=60%, signal=169%
WP_PPAR_SIGNALING_PATHWAY	WP_PPAR_SIGNALING_PATHWAY		29	-0.12737192	-0.82740223	0.6673866	0.90143806	1.0	1272	tags=24%, list=11%, signal=27%
PUJANA_BREAST_CANCER_WITH_BRCA1_MUTATED_UP	PUJANA_BREAST_CANCER_WITH_BRCA1_MUTATED_UP		54	-0.095612615	-0.8265652	0.6850716	0.9023105	1.0	6354	tags=67%, list=57%, signal=155%
CHANDRAN_METASTASIS_TOP50_DN	CHANDRAN_METASTASIS_TOP50_DN		36	-0.11494185	-0.8265512	0.67540324	0.9016511	1.0	2124	tags=31%, list=19%, signal=38%
HOFMANN_CELL_LYMPHOMA_DN	HOFMANN_CELL_LYMPHOMA_DN		25	-0.13962673	-0.8253801	0.6680162	0.9032195	1.0	5122	tags=60%, list=46%, signal=111%
WP_22Q112_DELETION_SYNDROME	WP_22Q112_DELETION_SYNDROME		52	-0.09489542	-0.82531106	0.68786126	0.9026655	1.0	3654	tags=42%, list=33%, signal=63%
GAVIN_FOXP3_TARGETS_CLUSTER_P4	GAVIN_FOXP3_TARGETS_CLUSTER_P4		46	-0.10199127	-0.8247269	0.6995885	0.9030848	1.0	3705	tags=43%, list=33%, signal=65%
ZHONG_RESPONSE_TO_AZACITIDINE_AND_TSA_DN	ZHONG_RESPONSE_TO_AZACITIDINE_AND_TSA_DN		66	-0.0864171	-0.8244562	0.7048872	0.90294766	1.0	8141	tags=82%, list=73%, signal=304%
REACTOME_SLC_TRANSPORTER_DISORDERS	REACTOME_SLC_TRANSPORTER_DISORDERS		52	-0.095347345	-0.824292	0.6930693	0.9025707	1.0	6428	tags=67%, list=58%, signal=159%
ANDERSEN_CHOLANGIOCARCINOMA_CLASS1	ANDERSEN_CHOLANGIOCARCINOMA_CLASS1		28	-0.12851731	-0.8232509	0.6973415	0.9038799	1.0	7707	tags=82%, list=69%, signal=267%
WP_GASTRIC_CANCER_NETWORK_2	WP_GASTRIC_CANCER_NETWORK_2		25	-0.13992967	-0.8232184	0.6826347	0.9032478	1.0	4674	tags=56%, list=42%, signal=96%
NUMATA_CSF3_SIGNALING_VIA_STAT3	NUMATA_CSF3_SIGNALING_VIA_STAT3		15	-0.17352185	-0.82298946	0.6850716	0.9030184	1.0	1039	tags=27%, list=9%, signal=29%
WP_TRANSCRIPTION_COFACTORS_SKI_AND_SKIL_PROTEIN_PARTNERS	WP_TRANSCRIPTION_COFACTORS_SKI_AND_SKIL_PROTEIN_PARTNERS		17	-0.1649168	-0.8227883	0.71079427	0.90273136	1.0	1440	tags=29%, list=13%, signal=34%
TONKS_TARGETS_OF_RUNX1_RUNX1T1_FUSION_HSC_DN	TONKS_TARGETS_OF_RUNX1_RUNX1T1_FUSION_HSC_DN		85	-0.07745125	-0.8227187	0.6964657	0.90218735	1.0	7124	tags=72%, list=64%, signal=198%
HOLLEMAN_ASPARAGINASE_RESISTANCE_ALL_UP	HOLLEMAN_ASPARAGINASE_RESISTANCE_ALL_UP		17	-0.16335332	-0.82137275	0.684	0.90411943	1.0	3419	tags=47%, list=31%, signal=68%
BROWN_MYELOID_CELL_DEVELOPMENT_UP	BROWN_MYELOID_CELL_DEVELOPMENT_UP		75	-0.08136942	-0.820881	0.7035491	0.90438896	1.0	3549	tags=40%, list=32%, signal=58%
KEGG_PORPHYRIN_AND_CHLOROPHYLL_METABOLISM	KEGG_PORPHYRIN_AND_CHLOROPHYLL_METABOLISM		20	-0.15441598	-0.82046777	0.6828283	0.9044706	1.0	2734	tags=40%, list=25%, signal=53%
REACTOME_SIGNALING_BY_TGFB_FAMILY_MEMBERS	REACTOME_SIGNALING_BY_TGFB_FAMILY_MEMBERS		79	-0.07914574	-0.8198784	0.6882591	0.90490204	1.0	7570	tags=76%, list=68%, signal=236%
CERIBELLI_GENES_INACTIVE_AND_BOUND_BY_NFY	CERIBELLI_GENES_INACTIVE_AND_BOUND_BY_NFY		16	-0.16900903	-0.8196641	0.6546185	0.9046236	1.0	3683	tags=50%, list=33%, signal=75%
WP_IL5_SIGNALING_PATHWAY	WP_IL5_SIGNALING_PATHWAY		32	-0.11933868	-0.8195958	0.6858316	0.9040747	1.0	4931	tags=56%, list=44%, signal=101%
BOYLAN_MULTIPLE_MYELOMA_C_D_UP	BOYLAN_MULTIPLE_MYELOMA_C_D_UP		113	-0.06640748	-0.8191153	0.6858316	0.90427953	1.0	8714	tags=85%, list=78%, signal=389%
CHEN_ETV5_TARGETS_TESTIS	CHEN_ETV5_TARGETS_TESTIS		17	-0.16174747	-0.8178862	0.6633267	0.90587574	1.0	8014	tags=88%, list=72%, signal=316%
KANG_DOXORUBICIN_RESISTANCE_UP	KANG_DOXORUBICIN_RESISTANCE_UP		53	-0.09555394	-0.8174626	0.68463075	0.9059855	1.0	8382	tags=85%, list=75%, signal=344%
VANLOO_SP3_TARGETS_DN	VANLOO_SP3_TARGETS_DN		49	-0.099704385	-0.8170362	0.6956522	0.90610224	1.0	6157	tags=65%, list=55%, signal=146%
REACTOME_EPIGENETIC_REGULATION_OF_GENE_EXPRESSION	REACTOME_EPIGENETIC_REGULATION_OF_GENE_EXPRESSION		102	-0.071235545	-0.816795	0.68421054	0.905895	1.0	1505	tags=21%, list=14%, signal=24%
TURASHVILI_BREAST_LOBULAR_CARCINOMA_VS_DUCTAL_NORMAL_DN	TURASHVILI_BREAST_LOBULAR_CARCINOMA_VS_DUCTAL_NORMAL_DN		38	-0.112156846	-0.81678134	0.68244576	0.905241	1.0	4024	tags=47%, list=36%, signal=74%
KEGG_PHOSPHATIDYLINOSITOL_SIGNALING_SYSTEM	KEGG_PHOSPHATIDYLINOSITOL_SIGNALING_SYSTEM		56	-0.0915009	-0.8166924	0.6929638	0.9047212	1.0	10105	tags=100%, list=91%, signal=1094%
KEGG_HEDGEHOG_SIGNALING_PATHWAY	KEGG_HEDGEHOG_SIGNALING_PATHWAY		21	-0.14577137	-0.815858	0.7022587	0.90553945	1.0	8441	tags=90%, list=76%, signal=375%
PID_CXCR3_PATHWAY	PID_CXCR3_PATHWAY		30	-0.12582235	-0.81393224	0.71161824	0.9085052	1.0	8240	tags=87%, list=74%, signal=334%
DAZARD_RESPONSE_TO_UV_SCC_UP	DAZARD_RESPONSE_TO_UV_SCC_UP		81	-0.076480545	-0.8134524	0.68686867	0.9087065	1.0	6156	tags=63%, list=55%, signal=140%
BIOCARTA_BAD_PATHWAY	BIOCARTA_BAD_PATHWAY		17	-0.16357063	-0.81337917	0.7282378	0.9081506	1.0	6686	tags=76%, list=60%, signal=192%
PID_MTOR_4PATHWAY	PID_MTOR_4PATHWAY		64	-0.08723537	-0.8125673	0.7099237	0.9089877	1.0	2858	tags=34%, list=26%, signal=46%
REACTOME_REGULATION_OF_MECP2_EXPRESSION_AND_ACTIVITY	REACTOME_REGULATION_OF_MECP2_EXPRESSION_AND_ACTIVITY		28	-0.12743506	-0.8123894	0.6957364	0.9086484	1.0	9704	tags=100%, list=87%, signal=785%
NEMETH_INFLAMMATORY_RESPONSE_LPS_UP	NEMETH_INFLAMMATORY_RESPONSE_LPS_UP		54	-0.09182588	-0.8123306	0.6803119	0.90808445	1.0	2073	tags=28%, list=19%, signal=34%
REACTOME_NR1H3_NR1H2_REGULATE_GENE_EXPRESSION_LINKED_TO_CHOLESTEROL_TRANSPORT_AND_EFFLUX	REACTOME_NR1H3_NR1H2_REGULATE_GENE_EXPRESSION_LINKED_TO_CHOLESTEROL_TRANSPORT_AND_EFFLUX		29	-0.12744656	-0.81184965	0.68233085	0.9083577	1.0	9704	tags=100%, list=87%, signal=785%
ISHIDA_E2F_TARGETS	ISHIDA_E2F_TARGETS		50	-0.09820713	-0.81129843	0.6947791	0.90872574	1.0	8474	tags=86%, list=76%, signal=360%
VANTVEER_BREAST_CANCER_POOR_PROGNOSIS	VANTVEER_BREAST_CANCER_POOR_PROGNOSIS		33	-0.118382215	-0.8106902	0.6808943	0.90917027	1.0	3068	tags=39%, list=28%, signal=54%
HAHTOLA_MYCOSIS_FUNGOIDES_SKIN_UP	HAHTOLA_MYCOSIS_FUNGOIDES_SKIN_UP		144	-0.0577784	-0.8104741	0.7082495	0.9088847	1.0	5697	tags=57%, list=51%, signal=115%
WP_SIGNALING_PATHWAYS_IN_GLIOBLASTOMA	WP_SIGNALING_PATHWAYS_IN_GLIOBLASTOMA		69	-0.07951662	-0.8093634	0.7	0.9102258	1.0	1378	tags=20%, list=12%, signal=23%
REACTOME_RUNX2_REGULATES_BONE_DEVELOPMENT	REACTOME_RUNX2_REGULATES_BONE_DEVELOPMENT		20	-0.15394737	-0.80922526	0.68530023	0.9098019	1.0	8853	tags=95%, list=80%, signal=466%
BOYAULT_LIVER_CANCER_SUBCLASS_G123_UP	BOYAULT_LIVER_CANCER_SUBCLASS_G123_UP		42	-0.1069171	-0.80908585	0.6787149	0.909414	1.0	9933	tags=100%, list=89%, signal=936%
PID_TCPTP_PATHWAY	PID_TCPTP_PATHWAY		34	-0.119250074	-0.808976	0.69803065	0.9089439	1.0	1295	tags=24%, list=12%, signal=27%
RICKMAN_HEAD_AND_NECK_CANCER_C	RICKMAN_HEAD_AND_NECK_CANCER_C		20	-0.15315427	-0.8084069	0.676	0.90932876	1.0	2748	tags=40%, list=25%, signal=53%
BIDUS_METASTASIS_UP	BIDUS_METASTASIS_UP		201	-0.049037	-0.80791205	0.73558646	0.909593	1.0	6434	tags=63%, list=58%, signal=146%
WP_CELL_MIGRATION_AND_INVASION_THROUGH_P75NTR	WP_CELL_MIGRATION_AND_INVASION_THROUGH_P75NTR		17	-0.16202837	-0.8078739	0.7246654	0.9089993	1.0	7357	tags=82%, list=66%, signal=243%
REACTOME_TOLL_LIKE_RECEPTOR_TLR1_TLR2_CASCADE	REACTOME_TOLL_LIKE_RECEPTOR_TLR1_TLR2_CASCADE		72	-0.0808735	-0.8074087	0.6836518	0.9091948	1.0	2350	tags=29%, list=21%, signal=37%
HOWLIN_PUBERTAL_MAMMARY_GLAND	HOWLIN_PUBERTAL_MAMMARY_GLAND		21	-0.1470933	-0.8071345	0.70422536	0.90902865	1.0	9485	tags=100%, list=85%, signal=680%
KEGG_SMALL_CELL_LUNG_CANCER	KEGG_SMALL_CELL_LUNG_CANCER		68	-0.082729906	-0.8068677	0.7211155	0.9088158	1.0	4645	tags=50%, list=42%, signal=85%
TAKEDA_TARGETS_OF_NUP98_HOXA9_FUSION_6HR_UP	TAKEDA_TARGETS_OF_NUP98_HOXA9_FUSION_6HR_UP		38	-0.11024696	-0.8066605	0.70916337	0.90850985	1.0	7848	tags=82%, list=71%, signal=277%
WANG_CISPLATIN_RESPONSE_AND_XPC_UP	WANG_CISPLATIN_RESPONSE_AND_XPC_UP		113	-0.06520266	-0.8061196	0.7014614	0.90886575	1.0	8924	tags=87%, list=80%, signal=435%
DARWICHE_PAPILLOMA_RISK_LOW_UP	DARWICHE_PAPILLOMA_RISK_LOW_UP		98	-0.07055986	-0.8053029	0.72025055	0.9096766	1.0	1719	tags=22%, list=15%, signal=26%
ODONNELL_TARGETS_OF_MYC_AND_TFRC_DN	ODONNELL_TARGETS_OF_MYC_AND_TFRC_DN		42	-0.10243212	-0.8052541	0.70647776	0.90908635	1.0	8924	tags=90%, list=80%, signal=457%
BIOCARTA_INTEGRIN_PATHWAY	BIOCARTA_INTEGRIN_PATHWAY		30	-0.123495065	-0.8051479	0.68577075	0.9086122	1.0	4931	tags=57%, list=44%, signal=102%
SCHEIDEREIT_IKK_TARGETS	SCHEIDEREIT_IKK_TARGETS		16	-0.1672973	-0.8050564	0.71153843	0.908102	1.0	9260	tags=100%, list=83%, signal=598%
TURASHVILI_BREAST_NORMAL_DUCTAL_VS_LOBULAR_UP	TURASHVILI_BREAST_NORMAL_DUCTAL_VS_LOBULAR_UP		47	-0.10108547	-0.804509	0.7123016	0.9084156	1.0	8106	tags=83%, list=73%, signal=305%
BIOCARTA_P38MAPK_PATHWAY	BIOCARTA_P38MAPK_PATHWAY		32	-0.12000404	-0.8042796	0.69715446	0.90813833	1.0	2492	tags=34%, list=22%, signal=44%
SHAFFER_IRF4_MULTIPLE_MYELOMA_PROGRAM	SHAFFER_IRF4_MULTIPLE_MYELOMA_PROGRAM		28	-0.12680374	-0.8035686	0.7168317	0.9087295	1.0	6138	tags=68%, list=55%, signal=151%
BROWNE_HCMV_INFECTION_30MIN_DN	BROWNE_HCMV_INFECTION_30MIN_DN		77	-0.080195	-0.8030914	0.7504951	0.9089766	1.0	6767	tags=69%, list=61%, signal=175%
WP_MITOCHONDRIAL_GENE_EXPRESSION	WP_MITOCHONDRIAL_GENE_EXPRESSION		19	-0.15767656	-0.8015776	0.7051282	0.9111066	1.0	6442	tags=74%, list=58%, signal=175%
DAUER_STAT3_TARGETS_DN	DAUER_STAT3_TARGETS_DN		26	-0.13063745	-0.801024	0.7223382	0.9114222	1.0	7103	tags=77%, list=64%, signal=213%
QI_HYPOXIA	QI_HYPOXIA		88	-0.07198615	-0.80091125	0.7379576	0.91096395	1.0	344	tags=10%, list=3%, signal=10%
NAM_FXYD5_TARGETS_DN	NAM_FXYD5_TARGETS_DN		15	-0.17385219	-0.8005238	0.6895238	0.9110019	1.0	8446	tags=93%, list=76%, signal=388%
DEMAGALHAES_AGING_UP	DEMAGALHAES_AGING_UP		24	-0.13888387	-0.8004124	0.7083333	0.91052103	1.0	5408	tags=63%, list=49%, signal=121%
BIOCARTA_CHEMICAL_PATHWAY	BIOCARTA_CHEMICAL_PATHWAY		17	-0.15891732	-0.80008024	0.722334	0.9104662	1.0	4776	tags=59%, list=43%, signal=103%
MARKEY_RB1_ACUTE_LOF_UP	MARKEY_RB1_ACUTE_LOF_UP		204	-0.04858116	-0.79968864	0.6990099	0.9105423	1.0	9933	tags=94%, list=89%, signal=868%
PHONG_TNF_RESPONSE_VIA_P38_COMPLETE	PHONG_TNF_RESPONSE_VIA_P38_COMPLETE		187	-0.051692892	-0.7994797	0.7270916	0.9102383	1.0	4251	tags=43%, list=38%, signal=69%
LENAOUR_DENDRITIC_CELL_MATURATION_UP	LENAOUR_DENDRITIC_CELL_MATURATION_UP		56	-0.09145564	-0.7988373	0.7358491	0.9107069	1.0	2761	tags=34%, list=25%, signal=45%
REACTOME_METABOLISM_OF_STEROID_HORMONES	REACTOME_METABOLISM_OF_STEROID_HORMONES		15	-0.16821302	-0.7987716	0.7387755	0.91016036	1.0	1839	tags=33%, list=17%, signal=40%
WP_PROLACTIN_SIGNALING_PATHWAY	WP_PROLACTIN_SIGNALING_PATHWAY		60	-0.08749999	-0.79872966	0.70247936	0.90958685	1.0	9038	tags=90%, list=81%, signal=479%
WP_GENES_INVOLVED_IN_MALE_INFERTILITY	WP_GENES_INVOLVED_IN_MALE_INFERTILITY		74	-0.078344606	-0.7985792	0.704501	0.9092052	1.0	5445	tags=57%, list=49%, signal=111%
PID_ALK1_PATHWAY	PID_ALK1_PATHWAY		19	-0.15697937	-0.79831684	0.71805274	0.90899134	1.0	9375	tags=100%, list=84%, signal=637%
REACTOME_HEMOSTASIS	REACTOME_HEMOSTASIS		329	-0.038874615	-0.7981866	0.7063655	0.9085749	1.0	8738	tags=82%, list=79%, signal=374%
NIKOLSKY_BREAST_CANCER_17Q21_Q25_AMPLICON	NIKOLSKY_BREAST_CANCER_17Q21_Q25_AMPLICON		205	-0.048036546	-0.7978318	0.7154471	0.9085563	1.0	8207	tags=79%, list=74%, signal=295%
SIG_IL4RECEPTOR_IN_B_LYPHOCYTES	SIG_IL4RECEPTOR_IN_B_LYPHOCYTES		24	-0.14013101	-0.79772806	0.7137331	0.9080854	1.0	4931	tags=58%, list=44%, signal=105%
BIOCARTA_RAS_PATHWAY	BIOCARTA_RAS_PATHWAY		19	-0.15102233	-0.79749006	0.72154474	0.9079014	1.0	8271	tags=89%, list=74%, signal=349%
LIU_PROSTATE_CANCER_DN	LIU_PROSTATE_CANCER_DN		254	-0.04372245	-0.7972624	0.7335907	0.9076586	1.0	6397	tags=62%, list=58%, signal=142%
REACTOME_ACTIVATION_OF_NMDA_RECEPTORS_AND_POSTSYNAPTIC_EVENTS	REACTOME_ACTIVATION_OF_NMDA_RECEPTORS_AND_POSTSYNAPTIC_EVENTS		54	-0.092599295	-0.7959608	0.7441406	0.9093242	1.0	8240	tags=83%, list=74%, signal=321%
OUILLETTE_CLL_13Q14_DELETION_DN	OUILLETTE_CLL_13Q14_DELETION_DN		34	-0.11510982	-0.7955232	0.7140039	0.90948653	1.0	6245	tags=68%, list=56%, signal=154%
KYNG_DNA_DAMAGE_DN	KYNG_DNA_DAMAGE_DN		128	-0.060227647	-0.7953414	0.74302787	0.9091214	1.0	7242	tags=71%, list=65%, signal=202%
PID_FAS_PATHWAY	PID_FAS_PATHWAY		28	-0.12563129	-0.7951634	0.7145594	0.90880114	1.0	4563	tags=54%, list=41%, signal=91%
KORKOLA_YOLK_SAC_TUMOR	KORKOLA_YOLK_SAC_TUMOR		22	-0.14075583	-0.7951301	0.732342	0.90821064	1.0	5008	tags=59%, list=45%, signal=107%
REACTOME_TRNA_PROCESSING_IN_THE_NUCLEUS	REACTOME_TRNA_PROCESSING_IN_THE_NUCLEUS		57	-0.090844475	-0.7950944	0.73896354	0.90761745	1.0	6212	tags=65%, list=56%, signal=146%
PID_HIF1_TFPATHWAY	PID_HIF1_TFPATHWAY		43	-0.10082139	-0.7950841	0.7405941	0.9069848	1.0	7674	tags=79%, list=69%, signal=254%
ST_INTEGRIN_SIGNALING_PATHWAY	ST_INTEGRIN_SIGNALING_PATHWAY		65	-0.08544024	-0.79436535	0.71626985	0.9076121	1.0	1280	tags=20%, list=12%, signal=22%
JOSEPH_RESPONSE_TO_SODIUM_BUTYRATE_DN	JOSEPH_RESPONSE_TO_SODIUM_BUTYRATE_DN		34	-0.115253136	-0.7934386	0.72962964	0.908604	1.0	8532	tags=88%, list=77%, signal=378%
BIOCARTA_CTCF_PATHWAY	BIOCARTA_CTCF_PATHWAY		18	-0.1531407	-0.79325825	0.7293666	0.90825635	1.0	4477	tags=56%, list=40%, signal=93%
PID_IGF1_PATHWAY	PID_IGF1_PATHWAY		28	-0.12824674	-0.793035	0.734375	0.907988	1.0	4931	tags=57%, list=44%, signal=102%
LANDIS_ERBB2_BREAST_TUMORS_324_DN	LANDIS_ERBB2_BREAST_TUMORS_324_DN		90	-0.07057662	-0.79297334	0.7090559	0.9074545	1.0	6757	tags=68%, list=61%, signal=171%
ZHAN_MULTIPLE_MYELOMA_MF_DN	ZHAN_MULTIPLE_MYELOMA_MF_DN		23	-0.14133471	-0.7923088	0.7205323	0.9079547	1.0	1333	tags=26%, list=12%, signal=30%
REACTOME_IMMUNOREGULATORY_INTERACTIONS_BETWEEN_A_LYMPHOID_AND_A_NON_LYMPHOID_CELL	REACTOME_IMMUNOREGULATORY_INTERACTIONS_BETWEEN_A_LYMPHOID_AND_A_NON_LYMPHOID_CELL		34	-0.11651114	-0.7904585	0.7494647	0.9105265	1.0	3287	tags=41%, list=30%, signal=58%
DELYS_THYROID_CANCER_UP	DELYS_THYROID_CANCER_UP		226	-0.04595107	-0.7903265	0.75	0.9101354	1.0	7813	tags=75%, list=70%, signal=247%
REACTOME_CA_DEPENDENT_EVENTS	REACTOME_CA_DEPENDENT_EVENTS		26	-0.1287161	-0.79029274	0.72779924	0.9095426	1.0	9262	tags=96%, list=83%, signal=575%
REACTOME_CYTOCHROME_P450_ARRANGED_BY_SUBSTRATE_TYPE	REACTOME_CYTOCHROME_P450_ARRANGED_BY_SUBSTRATE_TYPE		18	-0.15624437	-0.7902405	0.7202381	0.90899193	1.0	3825	tags=50%, list=34%, signal=76%
BIOCARTA_MTOR_PATHWAY	BIOCARTA_MTOR_PATHWAY		21	-0.14402886	-0.789645	0.71456695	0.90943027	1.0	4755	tags=57%, list=43%, signal=100%
REACTOME_G1_S_SPECIFIC_TRANSCRIPTION	REACTOME_G1_S_SPECIFIC_TRANSCRIPTION		26	-0.12703753	-0.7890124	0.753876	0.9098524	1.0	7998	tags=85%, list=72%, signal=301%
REACTOME_NUCLEOTIDE_SALVAGE	REACTOME_NUCLEOTIDE_SALVAGE		16	-0.16518019	-0.78887945	0.7427983	0.9094451	1.0	5115	tags=63%, list=46%, signal=116%
DARWICHE_PAPILLOMA_RISK_HIGH_UP	DARWICHE_PAPILLOMA_RISK_HIGH_UP		90	-0.072313935	-0.7882202	0.73427993	0.9099503	1.0	2909	tags=33%, list=26%, signal=45%
OZEN_MIR125B1_TARGETS	OZEN_MIR125B1_TARGETS		21	-0.14354815	-0.7879256	0.72008115	0.9098474	1.0	5819	tags=67%, list=52%, signal=140%
LEE_BMP2_TARGETS_UP	LEE_BMP2_TARGETS_UP		408	-0.033955738	-0.7872732	0.7392996	0.91029996	1.0	6040	tags=58%, list=54%, signal=122%
ALONSO_METASTASIS_EMT_UP	ALONSO_METASTASIS_EMT_UP		20	-0.14708002	-0.7872009	0.74549097	0.9097653	1.0	9485	tags=100%, list=85%, signal=680%
WP_INTEGRATED_BREAST_CANCER_PATHWAY	WP_INTEGRATED_BREAST_CANCER_PATHWAY		128	-0.05852693	-0.7862295	0.77225673	0.9108442	1.0	7087	tags=70%, list=64%, signal=190%
TONKS_TARGETS_OF_RUNX1_RUNX1T1_FUSION_GRANULOCYTE_UP	TONKS_TARGETS_OF_RUNX1_RUNX1T1_FUSION_GRANULOCYTE_UP		32	-0.11606819	-0.78551984	0.7326531	0.91146266	1.0	2883	tags=38%, list=26%, signal=50%
KEGG_AMINOACYL_TRNA_BIOSYNTHESIS	KEGG_AMINOACYL_TRNA_BIOSYNTHESIS		39	-0.10649694	-0.781836	0.7360825	0.917268	1.0	6232	tags=67%, list=56%, signal=151%
REACTOME_FCERI_MEDIATED_CA_2_MOBILIZATION	REACTOME_FCERI_MEDIATED_CA_2_MOBILIZATION		18	-0.15148875	-0.7811039	0.7414449	0.9179081	1.0	6348	tags=72%, list=57%, signal=168%
WP_TNF_ALPHA_SIGNALING_PATHWAY	WP_TNF_ALPHA_SIGNALING_PATHWAY		75	-0.07587356	-0.7810245	0.7310757	0.9174038	1.0	9390	tags=92%, list=84%, signal=589%
REACTOME_RESOLUTION_OF_AP_SITES_VIA_THE_MULTIPLE_NUCLEOTIDE_PATCH_REPLACEMENT_PATHWAY	REACTOME_RESOLUTION_OF_AP_SITES_VIA_THE_MULTIPLE_NUCLEOTIDE_PATCH_REPLACEMENT_PATHWAY		25	-0.13289694	-0.7805353	0.7245509	0.91763246	1.0	4752	tags=56%, list=43%, signal=98%
REACTOME_CARBOXYTERMINAL_POST_TRANSLATIONAL_MODIFICATIONS_OF_TUBULIN	REACTOME_CARBOXYTERMINAL_POST_TRANSLATIONAL_MODIFICATIONS_OF_TUBULIN		22	-0.13779764	-0.7794943	0.743083	0.9187943	1.0	3525	tags=45%, list=32%, signal=66%
REACTOME_NOTCH_HLH_TRANSCRIPTION_PATHWAY	REACTOME_NOTCH_HLH_TRANSCRIPTION_PATHWAY		26	-0.12930569	-0.7793086	0.746888	0.91845244	1.0	9683	tags=100%, list=87%, signal=774%
BARIS_THYROID_CANCER_DN	BARIS_THYROID_CANCER_DN		46	-0.09648089	-0.77855814	0.7468355	0.9191312	1.0	9324	tags=93%, list=84%, signal=577%
HOELZEL_NF1_TARGETS_DN	HOELZEL_NF1_TARGETS_DN		54	-0.088206545	-0.77809775	0.7265469	0.919289	1.0	9112	tags=91%, list=82%, signal=501%
BIOCARTA_G1_PATHWAY	BIOCARTA_G1_PATHWAY		25	-0.12995401	-0.7780959	0.7322515	0.91864806	1.0	4340	tags=52%, list=39%, signal=85%
VANHARANTA_UTERINE_FIBROID_WITH_7Q_DELETION_UP	VANHARANTA_UTERINE_FIBROID_WITH_7Q_DELETION_UP		61	-0.08393949	-0.7776042	0.754	0.91883624	1.0	6180	tags=64%, list=56%, signal=143%
PLASARI_TGFB1_SIGNALING_VIA_NFIC_10HR_UP	PLASARI_TGFB1_SIGNALING_VIA_NFIC_10HR_UP		25	-0.13020648	-0.77743906	0.75698924	0.91847897	1.0	2114	tags=32%, list=19%, signal=39%
COLINA_TARGETS_OF_4EBP1_AND_4EBP2	COLINA_TARGETS_OF_4EBP1_AND_4EBP2		242	-0.04382508	-0.77671313	0.7301927	0.91905105	1.0	6782	tags=65%, list=61%, signal=164%
MARSON_FOXP3_TARGETS_UP	MARSON_FOXP3_TARGETS_UP		45	-0.09901747	-0.7763006	0.7434457	0.9191381	1.0	1375	tags=22%, list=12%, signal=25%
BONOME_OVARIAN_CANCER_SURVIVAL_OPTIMAL_DEBULKING	BONOME_OVARIAN_CANCER_SURVIVAL_OPTIMAL_DEBULKING		161	-0.054289278	-0.77540445	0.7648262	0.9200307	1.0	2168	tags=25%, list=20%, signal=30%
SABATES_COLORECTAL_ADENOMA_SIZE_UP	SABATES_COLORECTAL_ADENOMA_SIZE_UP		16	-0.16011262	-0.77514756	0.7389558	0.91981256	1.0	5866	tags=69%, list=53%, signal=145%
WP_SUDDEN_INFANT_DEATH_SYNDROME_SIDS_SUSCEPTIBILITY_PATHWAYS	WP_SUDDEN_INFANT_DEATH_SYNDROME_SIDS_SUSCEPTIBILITY_PATHWAYS		75	-0.07742656	-0.7751042	0.7742574	0.91924375	1.0	8780	tags=87%, list=79%, signal=410%
THUM_SYSTOLIC_HEART_FAILURE_UP	THUM_SYSTOLIC_HEART_FAILURE_UP		236	-0.044279665	-0.774733	0.7494781	0.91922235	1.0	9599	tags=91%, list=86%, signal=650%
REACTOME_ENERGY_DEPENDENT_REGULATION_OF_MTOR_BY_LKB1_AMPK	REACTOME_ENERGY_DEPENDENT_REGULATION_OF_MTOR_BY_LKB1_AMPK		26	-0.12588611	-0.7747096	0.75445545	0.9186196	1.0	5018	tags=58%, list=45%, signal=105%
PID_ATR_PATHWAY	PID_ATR_PATHWAY		35	-0.10950275	-0.7735859	0.75255626	0.91989636	1.0	9586	tags=97%, list=86%, signal=704%
SONG_TARGETS_OF_IE86_CMV_PROTEIN	SONG_TARGETS_OF_IE86_CMV_PROTEIN		51	-0.08988595	-0.7732526	0.75463915	0.9197934	1.0	6853	tags=71%, list=62%, signal=183%
CAIRO_LIVER_DEVELOPMENT_DN	CAIRO_LIVER_DEVELOPMENT_DN		96	-0.06684814	-0.7730619	0.7428023	0.91949546	1.0	6675	tags=67%, list=60%, signal=165%
CREIGHTON_ENDOCRINE_THERAPY_RESISTANCE_4	CREIGHTON_ENDOCRINE_THERAPY_RESISTANCE_4		206	-0.046632193	-0.7729996	0.75243664	0.9189679	1.0	1219	tags=16%, list=11%, signal=17%
FOSTER_KDM1A_TARGETS_UP	FOSTER_KDM1A_TARGETS_UP		83	-0.07231646	-0.7720542	0.76608187	0.91992146	1.0	8712	tags=86%, list=78%, signal=393%
XU_AKT1_TARGETS_6HR	XU_AKT1_TARGETS_6HR		19	-0.15029192	-0.77150077	0.74451095	0.9201863	1.0	7109	tags=79%, list=64%, signal=219%
LEE_AGING_CEREBELLUM_DN	LEE_AGING_CEREBELLUM_DN		38	-0.10733934	-0.77008843	0.72597134	0.9219725	1.0	5540	tags=61%, list=50%, signal=120%
WP_IMATINIB_AND_CHRONIC_MYELOID_LEUKEMIA	WP_IMATINIB_AND_CHRONIC_MYELOID_LEUKEMIA		15	-0.16348074	-0.77008486	0.7556008	0.9213413	1.0	7079	tags=80%, list=64%, signal=220%
REACTOME_TRANSCRIPTIONAL_REGULATION_BY_MECP2	REACTOME_TRANSCRIPTIONAL_REGULATION_BY_MECP2		40	-0.10248284	-0.76924145	0.7456647	0.9221035	1.0	9704	tags=98%, list=87%, signal=765%
WP_REGULATION_OF_MICROTUBULE_CYTOSKELETON	WP_REGULATION_OF_MICROTUBULE_CYTOSKELETON		40	-0.10385516	-0.76896715	0.76876265	0.92192036	1.0	6354	tags=68%, list=57%, signal=157%
KEGG_MELANOMA	KEGG_MELANOMA		40	-0.10127299	-0.76884407	0.7626051	0.9214852	1.0	2492	tags=33%, list=22%, signal=42%
IVANOVA_HEMATOPOIESIS_EARLY_PROGENITOR	IVANOVA_HEMATOPOIESIS_EARLY_PROGENITOR		341	-0.036207136	-0.7688381	0.750499	0.92086124	1.0	8282	tags=78%, list=75%, signal=297%
WP_MET_IN_TYPE_1_PAPILLARY_RENAL_CELL_CARCINOMA	WP_MET_IN_TYPE_1_PAPILLARY_RENAL_CELL_CARCINOMA		51	-0.08994973	-0.767877	0.75463915	0.9218508	1.0	2929	tags=35%, list=26%, signal=48%
REACTOME_EPH_EPHRIN_MEDIATED_REPULSION_OF_CELLS	REACTOME_EPH_EPHRIN_MEDIATED_REPULSION_OF_CELLS		29	-0.12003185	-0.76767486	0.764	0.92153853	1.0	2120	tags=31%, list=19%, signal=38%
GAZDA_DIAMOND_BLACKFAN_ANEMIA_MYELOID_DN	GAZDA_DIAMOND_BLACKFAN_ANEMIA_MYELOID_DN		33	-0.111412756	-0.76731926	0.76152307	0.92146116	1.0	1461	tags=24%, list=13%, signal=28%
LEE_LIVER_CANCER_E2F1_DN	LEE_LIVER_CANCER_E2F1_DN		24	-0.1291922	-0.7666089	0.7611336	0.9220486	1.0	9684	tags=100%, list=87%, signal=775%
MARIADASON_RESPONSE_TO_CURCUMIN_SULINDAC_5	MARIADASON_RESPONSE_TO_CURCUMIN_SULINDAC_5		19	-0.1475458	-0.7659998	0.7475149	0.92243385	1.0	1874	tags=32%, list=17%, signal=38%
REACTOME_DDX58_IFIH1_MEDIATED_INDUCTION_OF_INTERFERON_ALPHA_BETA	REACTOME_DDX58_IFIH1_MEDIATED_INDUCTION_OF_INTERFERON_ALPHA_BETA		51	-0.09282401	-0.7654688	0.75449103	0.922653	1.0	3987	tags=45%, list=36%, signal=70%
PID_WNT_CANONICAL_PATHWAY	PID_WNT_CANONICAL_PATHWAY		16	-0.15698199	-0.7642985	0.7612245	0.9239703	1.0	5206	tags=63%, list=47%, signal=117%
LEE_TARGETS_OF_PTCH1_AND_SUFU_DN	LEE_TARGETS_OF_PTCH1_AND_SUFU_DN		32	-0.11337286	-0.7641561	0.75803	0.9235788	1.0	1176	tags=22%, list=11%, signal=24%
REACTOME_TOLL_LIKE_RECEPTOR_10_TLR10_CASCADE	REACTOME_TOLL_LIKE_RECEPTOR_10_TLR10_CASCADE		69	-0.079028584	-0.76385194	0.74081635	0.9234189	1.0	2350	tags=29%, list=21%, signal=37%
FAELT_B_CLL_WITH_VH_REARRANGEMENTS_DN	FAELT_B_CLL_WITH_VH_REARRANGEMENTS_DN		43	-0.09683936	-0.7634279	0.7707129	0.9235038	1.0	5650	tags=60%, list=51%, signal=122%
WP_NONSMALL_CELL_LUNG_CANCER	WP_NONSMALL_CELL_LUNG_CANCER		56	-0.08725131	-0.7630638	0.7310757	0.9234393	1.0	4594	tags=50%, list=41%, signal=85%
RUTELLA_RESPONSE_TO_CSF2RB_AND_IL4_DN	RUTELLA_RESPONSE_TO_CSF2RB_AND_IL4_DN		192	-0.047277376	-0.7628632	0.7825243	0.92311674	1.0	4232	tags=43%, list=38%, signal=68%
GENTILE_UV_RESPONSE_CLUSTER_D8	GENTILE_UV_RESPONSE_CLUSTER_D8		32	-0.11060988	-0.7625118	0.78149605	0.9230372	1.0	7112	tags=75%, list=64%, signal=208%
DORSAM_HOXA9_TARGETS_DN	DORSAM_HOXA9_TARGETS_DN		24	-0.12875645	-0.761743	0.7583497	0.92360115	1.0	7373	tags=79%, list=66%, signal=235%
LIEN_BREAST_CARCINOMA_METAPLASTIC_VS_DUCTAL_DN	LIEN_BREAST_CARCINOMA_METAPLASTIC_VS_DUCTAL_DN		31	-0.117531694	-0.76161027	0.7581967	0.923174	1.0	9097	tags=94%, list=82%, signal=514%
REACTOME_MYD88_INDEPENDENT_TLR4_CASCADE_	REACTOME_MYD88_INDEPENDENT_TLR4_CASCADE_		77	-0.07475973	-0.7601688	0.76023394	0.92491657	1.0	8415	tags=83%, list=76%, signal=340%
REACTOME_TELOMERE_C_STRAND_LAGGING_STRAND_SYNTHESIS	REACTOME_TELOMERE_C_STRAND_LAGGING_STRAND_SYNTHESIS		32	-0.11312477	-0.75939417	0.7706612	0.92551285	1.0	8821	tags=91%, list=79%, signal=438%
CROONQUIST_NRAS_SIGNALING_UP	CROONQUIST_NRAS_SIGNALING_UP		15	-0.16348676	-0.758855	0.78557503	0.92575794	1.0	7820	tags=87%, list=70%, signal=292%
PID_S1P_S1P2_PATHWAY	PID_S1P_S1P2_PATHWAY		19	-0.14560597	-0.7570232	0.7948718	0.92808944	1.0	7161	tags=79%, list=64%, signal=222%
REACTOME_NONHOMOLOGOUS_END_JOINING_NHEJ_	REACTOME_NONHOMOLOGOUS_END_JOINING_NHEJ_		43	-0.09862664	-0.7568361	0.7794118	0.9277922	1.0	977	tags=19%, list=9%, signal=20%
SHEDDEN_LUNG_CANCER_GOOD_SURVIVAL_A12	SHEDDEN_LUNG_CANCER_GOOD_SURVIVAL_A12		135	-0.056339744	-0.7567612	0.78163266	0.92729	1.0	6793	tags=67%, list=61%, signal=169%
THILLAINADESAN_ZNF217_TARGETS_UP	THILLAINADESAN_ZNF217_TARGETS_UP		37	-0.1036487	-0.7565733	0.79116464	0.926955	1.0	1857	tags=27%, list=17%, signal=32%
HOFFMANN_IMMATURE_TO_MATURE_B_LYMPHOCYTE_DN	HOFFMANN_IMMATURE_TO_MATURE_B_LYMPHOCYTE_DN		28	-0.116973296	-0.7563049	0.77227724	0.9267508	1.0	7041	tags=75%, list=63%, signal=204%
WP_NCRNAS_INVOLVED_IN_WNT_SIGNALING_IN_HEPATOCELLULAR_CARCINOMA	WP_NCRNAS_INVOLVED_IN_WNT_SIGNALING_IN_HEPATOCELLULAR_CARCINOMA		43	-0.09711659	-0.75527096	0.7653061	0.9277738	1.0	7198	tags=74%, list=65%, signal=210%
LEE_TARGETS_OF_PTCH1_AND_SUFU_UP	LEE_TARGETS_OF_PTCH1_AND_SUFU_UP		35	-0.10706613	-0.754756	0.7550201	0.9279752	1.0	3261	tags=40%, list=29%, signal=56%
REACTOME_DNA_DOUBLE_STRAND_BREAK_REPAIR	REACTOME_DNA_DOUBLE_STRAND_BREAK_REPAIR		132	-0.0567437	-0.7535883	0.77029705	0.92919236	1.0	5441	tags=55%, list=49%, signal=106%
SARTIPY_BLUNTED_BY_INSULIN_RESISTANCE_DN	SARTIPY_BLUNTED_BY_INSULIN_RESISTANCE_DN		18	-0.14884564	-0.75333947	0.766129	0.92896223	1.0	8230	tags=89%, list=74%, signal=342%
IGLESIAS_E2F_TARGETS_UP	IGLESIAS_E2F_TARGETS_UP		85	-0.06940121	-0.75244534	0.78028744	0.9297678	1.0	9436	tags=92%, list=85%, signal=603%
PID_NETRIN_PATHWAY	PID_NETRIN_PATHWAY		24	-0.12842588	-0.7520648	0.7965739	0.92974293	1.0	8303	tags=88%, list=75%, signal=345%
OUILLETTE_CLL_13Q14_DELETION_UP	OUILLETTE_CLL_13Q14_DELETION_UP		57	-0.08270789	-0.75130594	0.771134	0.93030584	1.0	6497	tags=67%, list=58%, signal=160%
GENTILE_UV_RESPONSE_CLUSTER_D2	GENTILE_UV_RESPONSE_CLUSTER_D2		29	-0.11633383	-0.7510506	0.77225673	0.93004525	1.0	2161	tags=31%, list=19%, signal=38%
HORIUCHI_WTAP_TARGETS_UP	HORIUCHI_WTAP_TARGETS_UP		194	-0.04615012	-0.75000775	0.77823406	0.93104744	1.0	7748	tags=74%, list=70%, signal=241%
WP_EGFR_TYROSINE_KINASE_INHIBITOR_RESISTANCE	WP_EGFR_TYROSINE_KINASE_INHIBITOR_RESISTANCE		62	-0.081155896	-0.7490728	0.77823406	0.9318428	1.0	2869	tags=34%, list=26%, signal=45%
REACTOME_GPVI_MEDIATED_ACTIVATION_CASCADE	REACTOME_GPVI_MEDIATED_ACTIVATION_CASCADE		18	-0.14771429	-0.7486558	0.7790698	0.9318718	1.0	2067	tags=33%, list=19%, signal=41%
REACTOME_VIRAL_MESSENGER_RNA_SYNTHESIS	REACTOME_VIRAL_MESSENGER_RNA_SYNTHESIS		44	-0.09402914	-0.7477027	0.7678917	0.93272614	1.0	6539	tags=68%, list=59%, signal=165%
DARWICHE_SKIN_TUMOR_PROMOTER_DN	DARWICHE_SKIN_TUMOR_PROMOTER_DN		115	-0.05896306	-0.7470612	0.7871486	0.9331173	1.0	5152	tags=52%, list=46%, signal=96%
WP_VITAMIN_D_IN_INFLAMMATORY_DISEASES	WP_VITAMIN_D_IN_INFLAMMATORY_DISEASES		18	-0.14397989	-0.7466096	0.77955914	0.9332069	1.0	2726	tags=39%, list=25%, signal=51%
REACTOME_TP53_REGULATES_TRANSCRIPTION_OF_GENES_INVOLVED_IN_CYTOCHROME_C_RELEASE	REACTOME_TP53_REGULATES_TRANSCRIPTION_OF_GENES_INVOLVED_IN_CYTOCHROME_C_RELEASE		16	-0.15671173	-0.7459499	0.78968257	0.9336059	1.0	5209	tags=63%, list=47%, signal=117%
PID_HDAC_CLASSIII_PATHWAY	PID_HDAC_CLASSIII_PATHWAY		22	-0.13221723	-0.74516106	0.80404043	0.93420875	1.0	5608	tags=64%, list=50%, signal=128%
MILI_PSEUDOPODIA_CHEMOTAXIS_DN	MILI_PSEUDOPODIA_CHEMOTAXIS_DN		361	-0.0347753	-0.7446258	0.7719665	0.9343834	1.0	6740	tags=64%, list=61%, signal=157%
BRACHAT_RESPONSE_TO_CAMPTOTHECIN_DN	BRACHAT_RESPONSE_TO_CAMPTOTHECIN_DN		34	-0.10786967	-0.7443515	0.7742574	0.9341853	1.0	2075	tags=29%, list=19%, signal=36%
LINDSTEDT_DENDRITIC_CELL_MATURATION_D	LINDSTEDT_DENDRITIC_CELL_MATURATION_D		30	-0.11146786	-0.74422175	0.8015873	0.9337583	1.0	1359	tags=23%, list=12%, signal=27%
WP_HEREDITARY_LEIOMYOMATOSIS_AND_RENAL_CELL_CARCINOMA_PATHWAY	WP_HEREDITARY_LEIOMYOMATOSIS_AND_RENAL_CELL_CARCINOMA_PATHWAY		18	-0.14755411	-0.7436656	0.79349905	0.93401664	1.0	4539	tags=56%, list=41%, signal=94%
WP_ATM_SIGNALING_NETWORK_IN_DEVELOPMENT_AND_DISEASE	WP_ATM_SIGNALING_NETWORK_IN_DEVELOPMENT_AND_DISEASE		43	-0.09712289	-0.74341285	0.7887324	0.93379486	1.0	8749	tags=88%, list=79%, signal=413%
REACTOME_ZBP1_DAI_MEDIATED_INDUCTION_OF_TYPE_I_IFNS	REACTOME_ZBP1_DAI_MEDIATED_INDUCTION_OF_TYPE_I_IFNS		17	-0.1493881	-0.74283475	0.81037927	0.9340719	1.0	3574	tags=47%, list=32%, signal=69%
BOYLAN_MULTIPLE_MYELOMA_C_CLUSTER_UP	BOYLAN_MULTIPLE_MYELOMA_C_CLUSTER_UP		25	-0.124879636	-0.7427263	0.79791665	0.93361825	1.0	3507	tags=44%, list=32%, signal=64%
TAKEDA_TARGETS_OF_NUP98_HOXA9_FUSION_10D_UP	TAKEDA_TARGETS_OF_NUP98_HOXA9_FUSION_10D_UP		73	-0.074092716	-0.7412677	0.8156863	0.9352029	1.0	2076	tags=26%, list=19%, signal=32%
AMBROSINI_FLAVOPIRIDOL_TREATMENT_TP53	AMBROSINI_FLAVOPIRIDOL_TREATMENT_TP53		78	-0.07045588	-0.7408747	0.8033126	0.93518394	1.0	1361	tags=19%, list=12%, signal=22%
REACTOME_ACTIVATION_OF_ATR_IN_RESPONSE_TO_REPLICATION_STRESS	REACTOME_ACTIVATION_OF_ATR_IN_RESPONSE_TO_REPLICATION_STRESS		34	-0.10683992	-0.7392549	0.81238276	0.9370936	1.0	9933	tags=100%, list=89%, signal=937%
HOLLMANN_APOPTOSIS_VIA_CD40_DN	HOLLMANN_APOPTOSIS_VIA_CD40_DN		198	-0.045414753	-0.7381545	0.785567	0.9381381	1.0	5793	tags=57%, list=52%, signal=116%
PODAR_RESPONSE_TO_ADAPHOSTIN_DN	PODAR_RESPONSE_TO_ADAPHOSTIN_DN		15	-0.1548869	-0.73761666	0.8258197	0.9383309	1.0	2728	tags=40%, list=25%, signal=53%
KONDO_PROSTATE_CANCER_WITH_H3K27ME3	KONDO_PROSTATE_CANCER_WITH_H3K27ME3		20	-0.13815789	-0.7374742	0.7945493	0.9379373	1.0	6805	tags=75%, list=61%, signal=193%
STONER_ESOPHAGEAL_CARCINOGENESIS_UP	STONER_ESOPHAGEAL_CARCINOGENESIS_UP		33	-0.10851453	-0.7374527	0.8007449	0.93734914	1.0	6209	tags=67%, list=56%, signal=151%
BENPORATH_ES_CORE_NINE_CORRELATED	BENPORATH_ES_CORE_NINE_CORRELATED		78	-0.07070446	-0.7373376	0.8281853	0.9368931	1.0	9624	tags=94%, list=87%, signal=692%
REACTOME_HCMV_EARLY_EVENTS	REACTOME_HCMV_EARLY_EVENTS		77	-0.07040327	-0.7370816	0.82751936	0.93667305	1.0	6442	tags=65%, list=58%, signal=153%
LEIN_PONS_MARKERS	LEIN_PONS_MARKERS		45	-0.09137587	-0.734981	0.7984032	0.93926036	1.0	5906	tags=62%, list=53%, signal=132%
PID_IL12_2PATHWAY	PID_IL12_2PATHWAY		27	-0.121675454	-0.734723	0.81640625	0.9390125	1.0	5239	tags=59%, list=47%, signal=112%
ENGELMANN_CANCER_PROGENITORS_UP	ENGELMANN_CANCER_PROGENITORS_UP		32	-0.10775667	-0.734389	0.81104034	0.9388805	1.0	4712	tags=53%, list=42%, signal=92%
DIRMEIER_LMP1_RESPONSE_LATE_UP	DIRMEIER_LMP1_RESPONSE_LATE_UP		46	-0.09304033	-0.7329856	0.7934363	0.94043064	1.0	5254	tags=57%, list=47%, signal=107%
REACTOME_ACTIVATION_OF_KAINATE_RECEPTORS_UPON_GLUTAMATE_BINDING	REACTOME_ACTIVATION_OF_KAINATE_RECEPTORS_UPON_GLUTAMATE_BINDING		15	-0.15615405	-0.732895	0.8034351	0.9399563	1.0	3455	tags=47%, list=31%, signal=68%
MONNIER_POSTRADIATION_TUMOR_ESCAPE_DN	MONNIER_POSTRADIATION_TUMOR_ESCAPE_DN		274	-0.038417768	-0.73285604	0.81558937	0.93939275	1.0	6035	tags=58%, list=54%, signal=124%
VALK_AML_CLUSTER_15	VALK_AML_CLUSTER_15		21	-0.13417456	-0.7326758	0.8079208	0.93903744	1.0	4335	tags=52%, list=39%, signal=86%
KEGG_SNARE_INTERACTIONS_IN_VESICULAR_TRANSPORT	KEGG_SNARE_INTERACTIONS_IN_VESICULAR_TRANSPORT		28	-0.11778499	-0.7326271	0.812	0.9384891	1.0	9017	tags=93%, list=81%, signal=491%
MIDORIKAWA_AMPLIFIED_IN_LIVER_CANCER	MIDORIKAWA_AMPLIFIED_IN_LIVER_CANCER		39	-0.09844838	-0.73254305	0.81349206	0.93799746	1.0	4611	tags=51%, list=41%, signal=87%
KEGG_DRUG_METABOLISM_OTHER_ENZYMES	KEGG_DRUG_METABOLISM_OTHER_ENZYMES		18	-0.14353937	-0.73205256	0.7882353	0.93811995	1.0	3966	tags=50%, list=36%, signal=78%
WP_HOSTPATHOGEN_INTERACTION_OF_HUMAN_CORONA_VIRUSES_MAPK_SIGNALING	WP_HOSTPATHOGEN_INTERACTION_OF_HUMAN_CORONA_VIRUSES_MAPK_SIGNALING		32	-0.10995578	-0.73193634	0.8008386	0.9376797	1.0	2256	tags=31%, list=20%, signal=39%
REACTOME_CIRCADIAN_CLOCK	REACTOME_CIRCADIAN_CLOCK		59	-0.08223795	-0.7317084	0.803719	0.93739367	1.0	7570	tags=76%, list=68%, signal=238%
WP_ANGIOGENESIS	WP_ANGIOGENESIS		16	-0.15231983	-0.7316628	0.8142857	0.9368357	1.0	4563	tags=56%, list=41%, signal=95%
WP_PATHOGENIC_ESCHERICHIA_COLI_INFECTION	WP_PATHOGENIC_ESCHERICHIA_COLI_INFECTION		37	-0.10182644	-0.7292379	0.8194726	0.93982434	1.0	9388	tags=95%, list=84%, signal=606%
DOANE_BREAST_CANCER_ESR1_UP	DOANE_BREAST_CANCER_ESR1_UP		46	-0.089917906	-0.7280186	0.80543935	0.9410219	1.0	3597	tags=41%, list=32%, signal=61%
KLEIN_PRIMARY_EFFUSION_LYMPHOMA_UP	KLEIN_PRIMARY_EFFUSION_LYMPHOMA_UP		34	-0.10641527	-0.7276288	0.8229167	0.94097483	1.0	2745	tags=35%, list=25%, signal=47%
SHETH_LIVER_CANCER_VS_TXNIP_LOSS_PAM4	SHETH_LIVER_CANCER_VS_TXNIP_LOSS_PAM4		148	-0.05276282	-0.7276162	0.8098039	0.9403719	1.0	4079	tags=42%, list=37%, signal=65%
BOYLAN_MULTIPLE_MYELOMA_D_CLUSTER_DN	BOYLAN_MULTIPLE_MYELOMA_D_CLUSTER_DN		26	-0.123153225	-0.7267854	0.7876984	0.9409102	1.0	1628	tags=27%, list=15%, signal=31%
REACTOME_DNA_STRAND_ELONGATION	REACTOME_DNA_STRAND_ELONGATION		32	-0.10682064	-0.7262351	0.80368096	0.94109684	1.0	9933	tags=100%, list=89%, signal=937%
PID_NECTIN_PATHWAY	PID_NECTIN_PATHWAY		24	-0.1242487	-0.72615206	0.801217	0.9406243	1.0	7423	tags=79%, list=67%, signal=238%
REACTOME_INTERLEUKIN_17_SIGNALING	REACTOME_INTERLEUKIN_17_SIGNALING		58	-0.082215406	-0.72597736	0.7972167	0.9402522	1.0	2350	tags=29%, list=21%, signal=37%
REACTOME_SPHINGOLIPID_DE_NOVO_BIOSYNTHESIS	REACTOME_SPHINGOLIPID_DE_NOVO_BIOSYNTHESIS		31	-0.11015472	-0.7237995	0.8215768	0.94280756	1.0	1290	tags=23%, list=12%, signal=25%
KEGG_PATHOGENIC_ESCHERICHIA_COLI_INFECTION	KEGG_PATHOGENIC_ESCHERICHIA_COLI_INFECTION		37	-0.10182644	-0.72354776	0.8	0.9425441	1.0	9388	tags=95%, list=84%, signal=606%
CHANDRAN_METASTASIS_TOP50_UP	CHANDRAN_METASTASIS_TOP50_UP		33	-0.108019635	-0.7235211	0.80914515	0.94196963	1.0	2846	tags=36%, list=26%, signal=49%
REACTOME_ADRENALINE_NORADRENALINE_INHIBITS_INSULIN_SECRETION	REACTOME_ADRENALINE_NORADRENALINE_INHIBITS_INSULIN_SECRETION		15	-0.15437044	-0.7232092	0.8126273	0.94180095	1.0	5698	tags=67%, list=51%, signal=137%
WP_ESTROGEN_SIGNALING_PATHWAY	WP_ESTROGEN_SIGNALING_PATHWAY		20	-0.13482335	-0.72284085	0.80991733	0.94169617	1.0	6842	tags=75%, list=62%, signal=195%
ICHIBA_GRAFT_VERSUS_HOST_DISEASE_35D_UP	ICHIBA_GRAFT_VERSUS_HOST_DISEASE_35D_UP		60	-0.08076454	-0.72257143	0.81386137	0.941463	1.0	3925	tags=43%, list=35%, signal=67%
IZADPANAH_STEM_CELL_ADIPOSE_VS_BONE_DN	IZADPANAH_STEM_CELL_ADIPOSE_VS_BONE_DN		51	-0.08365716	-0.72115505	0.8385827	0.94289297	1.0	6486	tags=67%, list=58%, signal=159%
SLEBOS_HEAD_AND_NECK_CANCER_WITH_HPV_UP	SLEBOS_HEAD_AND_NECK_CANCER_WITH_HPV_UP		54	-0.080987975	-0.7197716	0.84615386	0.94427204	1.0	3428	tags=39%, list=31%, signal=56%
REACTOME_TRANSCRIPTIONAL_REGULATION_OF_WHITE_ADIPOCYTE_DIFFERENTIATION	REACTOME_TRANSCRIPTIONAL_REGULATION_OF_WHITE_ADIPOCYTE_DIFFERENTIATION		66	-0.07460573	-0.7197573	0.81422925	0.94367135	1.0	524	tags=12%, list=5%, signal=13%
CHIARETTI_T_ALL_REFRACTORY_TO_THERAPY	CHIARETTI_T_ALL_REFRACTORY_TO_THERAPY		15	-0.15153584	-0.7197441	0.82514733	0.9430772	1.0	542	tags=20%, list=5%, signal=21%
REACTOME_SEMAPHORIN_INTERACTIONS	REACTOME_SEMAPHORIN_INTERACTIONS		45	-0.08957939	-0.71971536	0.8326613	0.9425034	1.0	7161	tags=73%, list=64%, signal=205%
BOYAULT_LIVER_CANCER_SUBCLASS_G2	BOYAULT_LIVER_CANCER_SUBCLASS_G2		21	-0.13204147	-0.71915585	0.8318777	0.94266796	1.0	1712	tags=29%, list=15%, signal=34%
GOLDRATH_ANTIGEN_RESPONSE	GOLDRATH_ANTIGEN_RESPONSE		248	-0.039961986	-0.71861494	0.8235294	0.9428441	1.0	1763	tags=20%, list=16%, signal=23%
REACTOME_SIGNALING_BY_FGFR_IN_DISEASE	REACTOME_SIGNALING_BY_FGFR_IN_DISEASE		48	-0.08912328	-0.71706134	0.8412371	0.9445269	1.0	7120	tags=73%, list=64%, signal=202%
WP_FOLLICLE_STIMULATING_HORMONE_FSH_SIGNALING_PATHWAY	WP_FOLLICLE_STIMULATING_HORMONE_FSH_SIGNALING_PATHWAY		20	-0.13428262	-0.71558124	0.8287402	0.9460792	1.0	9627	tags=100%, list=87%, signal=745%
SIG_CD40PATHWAYMAP	SIG_CD40PATHWAYMAP		30	-0.109994546	-0.7153602	0.82	0.9457745	1.0	3228	tags=40%, list=29%, signal=56%
MOLENAAR_TARGETS_OF_CCND1_AND_CDK4_UP	MOLENAAR_TARGETS_OF_CCND1_AND_CDK4_UP		44	-0.09026862	-0.7144828	0.84555984	0.94639695	1.0	3549	tags=41%, list=32%, signal=60%
NUNODA_RESPONSE_TO_DASATINIB_IMATINIB_UP	NUNODA_RESPONSE_TO_DASATINIB_IMATINIB_UP		28	-0.11318541	-0.71375656	0.82711196	0.9468361	1.0	7480	tags=79%, list=67%, signal=240%
KYNG_DNA_DAMAGE_BY_4NQO	KYNG_DNA_DAMAGE_BY_4NQO		24	-0.11981609	-0.7135439	0.822314	0.94651234	1.0	9788	tags=100%, list=88%, signal=835%
RUTELLA_RESPONSE_TO_HGF_DN	RUTELLA_RESPONSE_TO_HGF_DN		152	-0.04975856	-0.71315795	0.8589212	0.94644725	1.0	4209	tags=43%, list=38%, signal=68%
SMID_BREAST_CANCER_RELAPSE_IN_BONE_UP	SMID_BREAST_CANCER_RELAPSE_IN_BONE_UP		36	-0.099157654	-0.712923	0.84063745	0.9461731	1.0	3534	tags=42%, list=32%, signal=61%
REACTOME_TRANSCRIPTION_OF_E2F_TARGETS_UNDER_NEGATIVE_CONTROL_BY_DREAM_COMPLEX	REACTOME_TRANSCRIPTION_OF_E2F_TARGETS_UNDER_NEGATIVE_CONTROL_BY_DREAM_COMPLEX		18	-0.13978495	-0.71249	0.81002086	0.9461595	1.0	7713	tags=83%, list=69%, signal=272%
PID_TRAIL_PATHWAY	PID_TRAIL_PATHWAY		22	-0.12737429	-0.7118696	0.8559671	0.94640696	1.0	609	tags=18%, list=5%, signal=19%
REACTOME_GLYCOLYSIS	REACTOME_GLYCOLYSIS		60	-0.076971754	-0.7105161	0.81604695	0.947698	1.0	7487	tags=75%, list=67%, signal=228%
PID_AR_NONGENOMIC_PATHWAY	PID_AR_NONGENOMIC_PATHWAY		23	-0.12386973	-0.70992434	0.81889766	0.9478839	1.0	8293	tags=87%, list=75%, signal=342%
GREENBAUM_E2A_TARGETS_UP	GREENBAUM_E2A_TARGETS_UP		31	-0.10449752	-0.70930123	0.8181818	0.9481451	1.0	7090	tags=74%, list=64%, signal=204%
PID_IL3_PATHWAY	PID_IL3_PATHWAY		18	-0.14021544	-0.70858747	0.8416834	0.9485031	1.0	5238	tags=61%, list=47%, signal=115%
KEGG_N_GLYCAN_BIOSYNTHESIS	KEGG_N_GLYCAN_BIOSYNTHESIS		41	-0.09274682	-0.70824057	0.8452381	0.94837046	1.0	6023	tags=63%, list=54%, signal=138%
KEGG_NON_SMALL_CELL_LUNG_CANCER	KEGG_NON_SMALL_CELL_LUNG_CANCER		42	-0.08994037	-0.7078596	0.84917355	0.9482903	1.0	4563	tags=50%, list=41%, signal=84%
AZARE_NEOPLASTIC_TRANSFORMATION_BY_STAT3_UP	AZARE_NEOPLASTIC_TRANSFORMATION_BY_STAT3_UP		62	-0.07644001	-0.70741224	0.84435797	0.9482744	1.0	9017	tags=89%, list=81%, signal=467%
KEGG_INOSITOL_PHOSPHATE_METABOLISM	KEGG_INOSITOL_PHOSPHATE_METABOLISM		43	-0.09193534	-0.7070467	0.8215768	0.9481459	1.0	10099	tags=100%, list=91%, signal=1089%
REACTOME_PLASMA_LIPOPROTEIN_CLEARANCE	REACTOME_PLASMA_LIPOPROTEIN_CLEARANCE		22	-0.1278086	-0.70682234	0.83365947	0.947834	1.0	2120	tags=32%, list=19%, signal=39%
PID_THROMBIN_PAR1_PATHWAY	PID_THROMBIN_PAR1_PATHWAY		32	-0.10438469	-0.706744	0.82711196	0.9473209	1.0	7181	tags=75%, list=65%, signal=211%
HADDAD_T_LYMPHOCYTE_AND_NK_PROGENITOR_DN	HADDAD_T_LYMPHOCYTE_AND_NK_PROGENITOR_DN		20	-0.1290555	-0.7060945	0.85943776	0.9476059	1.0	6906	tags=75%, list=62%, signal=198%
WP_PURINE_METABOLISM_AND_RELATED_DISORDERS	WP_PURINE_METABOLISM_AND_RELATED_DISORDERS		18	-0.1400052	-0.7057531	0.8466135	0.94746614	1.0	7093	tags=78%, list=64%, signal=215%
STEIN_ESRRA_TARGETS_RESPONSIVE_TO_ESTROGEN_DN	STEIN_ESRRA_TARGETS_RESPONSIVE_TO_ESTROGEN_DN		34	-0.100390665	-0.7051342	0.8557505	0.9476937	1.0	7062	tags=74%, list=64%, signal=201%
REACTOME_TRISTETRAPROLIN_TTP_ZFP36_BINDS_AND_DESTABILIZES_MRNA	REACTOME_TRISTETRAPROLIN_TTP_ZFP36_BINDS_AND_DESTABILIZES_MRNA		16	-0.14860362	-0.7036076	0.8275154	0.94916457	1.0	2520	tags=38%, list=23%, signal=48%
REACTOME_CELL_CYCLE_CHECKPOINTS	REACTOME_CELL_CYCLE_CHECKPOINTS		252	-0.03786203	-0.70303035	0.8502994	0.949352	1.0	5677	tags=55%, list=51%, signal=109%
REACTOME_PEPTIDE_HORMONE_METABOLISM	REACTOME_PEPTIDE_HORMONE_METABOLISM		33	-0.102163	-0.7010794	0.8366935	0.95146096	1.0	4932	tags=55%, list=44%, signal=98%
PID_ANGIOPOIETIN_RECEPTOR_PATHWAY	PID_ANGIOPOIETIN_RECEPTOR_PATHWAY		32	-0.10288478	-0.7010253	0.85252523	0.9509226	1.0	4766	tags=53%, list=43%, signal=93%
MOLENAAR_TARGETS_OF_CCND1_AND_CDK4_DN	MOLENAAR_TARGETS_OF_CCND1_AND_CDK4_DN		53	-0.08302024	-0.7004644	0.8429752	0.95103776	1.0	3487	tags=40%, list=31%, signal=57%
REACTOME_TRANSCRIPTIONAL_ACTIVITY_OF_SMAD2_SMAD3_SMAD4_HETEROTRIMER	REACTOME_TRANSCRIPTIONAL_ACTIVITY_OF_SMAD2_SMAD3_SMAD4_HETEROTRIMER		41	-0.09477731	-0.70015496	0.85341364	0.95086205	1.0	7085	tags=73%, list=64%, signal=201%
WP_ONE_CARBON_METABOLISM_AND_RELATED_PATHWAYS	WP_ONE_CARBON_METABOLISM_AND_RELATED_PATHWAYS		30	-0.10635633	-0.6997317	0.81632656	0.9508101	1.0	5121	tags=57%, list=46%, signal=105%
GU_PDEF_TARGETS_DN	GU_PDEF_TARGETS_DN		15	-0.15016665	-0.69884795	0.8462998	0.95138913	1.0	9450	tags=100%, list=85%, signal=666%
BIOCARTA_PPARA_PATHWAY	BIOCARTA_PPARA_PATHWAY		36	-0.0989571	-0.697351	0.8391753	0.9527323	1.0	1066	tags=19%, list=10%, signal=21%
WP_SYNAPTIC_VESICLE_PATHWAY	WP_SYNAPTIC_VESICLE_PATHWAY		23	-0.12342683	-0.69717306	0.8428571	0.9523754	1.0	6848	tags=74%, list=62%, signal=192%
KEGG_NEUROACTIVE_LIGAND_RECEPTOR_INTERACTION	KEGG_NEUROACTIVE_LIGAND_RECEPTOR_INTERACTION		41	-0.09241646	-0.6969933	0.8442623	0.95201427	1.0	9009	tags=90%, list=81%, signal=474%
CHIARADONNA_NEOPLASTIC_TRANSFORMATION_KRAS_CDC25_UP	CHIARADONNA_NEOPLASTIC_TRANSFORMATION_KRAS_CDC25_UP		39	-0.09293915	-0.6964518	0.866	0.9521086	1.0	4387	tags=49%, list=39%, signal=80%
SCHAEFFER_SOX9_TARGETS_IN_PROSTATE_DEVELOPMENT_DN	SCHAEFFER_SOX9_TARGETS_IN_PROSTATE_DEVELOPMENT_DN		29	-0.108455695	-0.6943705	0.8754864	0.95420736	1.0	7998	tags=83%, list=72%, signal=294%
EPPERT_LSC_R	EPPERT_LSC_R		35	-0.1010017	-0.69384444	0.8354167	0.95426184	1.0	5869	tags=63%, list=53%, signal=133%
MULLIGHAN_NPM1_MUTATED_SIGNATURE_1_UP	MULLIGHAN_NPM1_MUTATED_SIGNATURE_1_UP		180	-0.044253435	-0.69218695	0.866	0.9558103	1.0	4581	tags=46%, list=41%, signal=76%
WP_4HYDROXYTAMOXIFEN_DEXAMETHASONE_AND_RETINOIC_ACIDS_REGULATION_OF_P27_EXPRESSION	WP_4HYDROXYTAMOXIFEN_DEXAMETHASONE_AND_RETINOIC_ACIDS_REGULATION_OF_P27_EXPRESSION		16	-0.14405407	-0.6919589	0.82857144	0.9554888	1.0	1181	tags=25%, list=11%, signal=28%
COLIN_PILOCYTIC_ASTROCYTOMA_VS_GLIOBLASTOMA_DN	COLIN_PILOCYTIC_ASTROCYTOMA_VS_GLIOBLASTOMA_DN		18	-0.14027552	-0.69153345	0.8259109	0.9554211	1.0	7090	tags=78%, list=64%, signal=214%
KEGG_GNRH_SIGNALING_PATHWAY	KEGG_GNRH_SIGNALING_PATHWAY		59	-0.07722694	-0.6891499	0.8460039	0.95779765	1.0	7437	tags=75%, list=67%, signal=224%
REACTOME_THROMBIN_SIGNALLING_THROUGH_PROTEINASE_ACTIVATED_RECEPTORS_PARS_	REACTOME_THROMBIN_SIGNALLING_THROUGH_PROTEINASE_ACTIVATED_RECEPTORS_PARS_		18	-0.13572015	-0.68901205	0.83832335	0.95734066	1.0	6523	tags=72%, list=59%, signal=175%
GAZDA_DIAMOND_BLACKFAN_ANEMIA_PROGENITOR_DN	GAZDA_DIAMOND_BLACKFAN_ANEMIA_PROGENITOR_DN		55	-0.078751735	-0.6888221	0.846	0.9569632	1.0	2970	tags=35%, list=27%, signal=47%
HOOI_ST7_TARGETS_UP	HOOI_ST7_TARGETS_UP		52	-0.080844305	-0.6884965	0.8580122	0.95677906	1.0	4237	tags=46%, list=38%, signal=74%
WP_TYPE_II_INTERFERON_SIGNALING_IFNG	WP_TYPE_II_INTERFERON_SIGNALING_IFNG		16	-0.13950452	-0.68771	0.8477801	0.95717996	1.0	5400	tags=63%, list=49%, signal=121%
WP_TCELL_ANTIGEN_RECEPTOR_TCR_PATHWAY_DURING_STAPHYLOCOCCUS_AUREUS_INFECTION	WP_TCELL_ANTIGEN_RECEPTOR_TCR_PATHWAY_DURING_STAPHYLOCOCCUS_AUREUS_INFECTION		37	-0.097359724	-0.6871912	0.86206895	0.95728034	1.0	4931	tags=54%, list=44%, signal=97%
REACTOME_RAB_GEFS_EXCHANGE_GTP_FOR_GDP_ON_RABS	REACTOME_RAB_GEFS_EXCHANGE_GTP_FOR_GDP_ON_RABS		79	-0.06624207	-0.68642	0.8533605	0.957613	1.0	7431	tags=73%, list=67%, signal=220%
MILI_PSEUDOPODIA	MILI_PSEUDOPODIA		44	-0.08753447	-0.6863526	0.8784314	0.95707834	1.0	8632	tags=86%, list=78%, signal=385%
ZHAN_MULTIPLE_MYELOMA_MS_DN	ZHAN_MULTIPLE_MYELOMA_MS_DN		36	-0.09626957	-0.68618524	0.86758894	0.9566889	1.0	787	tags=17%, list=7%, signal=18%
XU_CREBBP_TARGETS_DN	XU_CREBBP_TARGETS_DN		24	-0.11808811	-0.68588424	0.8691406	0.95645106	1.0	9344	tags=96%, list=84%, signal=600%
MARTIN_VIRAL_GPCR_SIGNALING_DN	MARTIN_VIRAL_GPCR_SIGNALING_DN		29	-0.107046776	-0.6852593	0.8565965	0.95661074	1.0	7247	tags=76%, list=65%, signal=217%
PETRETTO_CARDIAC_HYPERTROPHY	PETRETTO_CARDIAC_HYPERTROPHY		20	-0.12763157	-0.68435836	0.872211	0.9571347	1.0	9145	tags=95%, list=82%, signal=535%
SANA_TNF_SIGNALING_UP	SANA_TNF_SIGNALING_UP		36	-0.09669075	-0.6843247	0.85515875	0.95657283	1.0	2635	tags=33%, list=24%, signal=44%
LIN_MELANOMA_COPY_NUMBER_DN	LIN_MELANOMA_COPY_NUMBER_DN		36	-0.09716207	-0.6842338	0.8699187	0.9560982	1.0	5100	tags=56%, list=46%, signal=102%
PID_IL8_CXCR1_PATHWAY	PID_IL8_CXCR1_PATHWAY		18	-0.13572015	-0.68375826	0.85252523	0.9561224	1.0	6523	tags=72%, list=59%, signal=175%
WP_EPITHELIAL_TO_MESENCHYMAL_TRANSITION_IN_COLORECTAL_CANCER	WP_EPITHELIAL_TO_MESENCHYMAL_TRANSITION_IN_COLORECTAL_CANCER		90	-0.060938794	-0.68191034	0.8505976	0.9577895	1.0	9457	tags=91%, list=85%, signal=606%
ROSS_AML_OF_FAB_M7_TYPE	ROSS_AML_OF_FAB_M7_TYPE		48	-0.08479397	-0.6816864	0.89043826	0.9574649	1.0	6010	tags=63%, list=54%, signal=135%
SASSON_RESPONSE_TO_GONADOTROPHINS_DN	SASSON_RESPONSE_TO_GONADOTROPHINS_DN		64	-0.07116927	-0.6805614	0.884696	0.95820063	1.0	3904	tags=42%, list=35%, signal=65%
HALMOS_CEBPA_TARGETS_UP	HALMOS_CEBPA_TARGETS_UP		24	-0.11724664	-0.67956316	0.8769841	0.9587964	1.0	2869	tags=38%, list=26%, signal=50%
KEGG_LEISHMANIA_INFECTION	KEGG_LEISHMANIA_INFECTION		29	-0.10676374	-0.6772191	0.85305345	0.96107805	1.0	9550	tags=97%, list=86%, signal=684%
YAMAZAKI_TCEB3_TARGETS_DN	YAMAZAKI_TCEB3_TARGETS_DN		152	-0.04777118	-0.6763065	0.85714287	0.9615956	1.0	9350	tags=89%, list=84%, signal=551%
HSIAO_LIVER_SPECIFIC_GENES	HSIAO_LIVER_SPECIFIC_GENES		72	-0.06833275	-0.6757131	0.87169045	0.96171737	1.0	1099	tags=17%, list=10%, signal=18%
PID_PI3KCI_PATHWAY	PID_PI3KCI_PATHWAY		35	-0.09665191	-0.67566687	0.86282307	0.9611676	1.0	3694	tags=43%, list=33%, signal=64%
GARGALOVIC_RESPONSE_TO_OXIDIZED_PHOSPHOLIPIDS_GREEN_UP	GARGALOVIC_RESPONSE_TO_OXIDIZED_PHOSPHOLIPIDS_GREEN_UP		19	-0.1297316	-0.6751248	0.8871287	0.9612144	1.0	5582	tags=63%, list=50%, signal=127%
WP_HUMAN_THYROID_STIMULATING_HORMONE_TSH_SIGNALING_PATHWAY	WP_HUMAN_THYROID_STIMULATING_HORMONE_TSH_SIGNALING_PATHWAY		55	-0.077203296	-0.67478466	0.89221555	0.96101576	1.0	4604	tags=49%, list=41%, signal=83%
MAYBURD_RESPONSE_TO_L663536_DN	MAYBURD_RESPONSE_TO_L663536_DN		50	-0.081760354	-0.6747173	0.8838095	0.96049124	1.0	8656	tags=86%, list=78%, signal=387%
WP_REGULATION_OF_ACTIN_CYTOSKELETON	WP_REGULATION_OF_ACTIN_CYTOSKELETON		96	-0.060295667	-0.6733623	0.8643411	0.96145135	1.0	9642	tags=93%, list=87%, signal=693%
VERHAAK_AML_WITH_NPM1_MUTATED_DN	VERHAAK_AML_WITH_NPM1_MUTATED_DN		106	-0.055628665	-0.6726804	0.8964844	0.96166587	1.0	5366	tags=54%, list=48%, signal=103%
LIANG_HEMATOPOIESIS_STEM_CELL_NUMBER_SMALL_VS_HUGE_DN	LIANG_HEMATOPOIESIS_STEM_CELL_NUMBER_SMALL_VS_HUGE_DN		22	-0.11936835	-0.6721067	0.87884617	0.96176195	1.0	4740	tags=55%, list=43%, signal=95%
PID_AMB2_NEUTROPHILS_PATHWAY	PID_AMB2_NEUTROPHILS_PATHWAY		21	-0.12080518	-0.671999	0.8613281	0.9612948	1.0	778	tags=19%, list=7%, signal=20%
REACTOME_TRAFFICKING_OF_AMPA_RECEPTORS	REACTOME_TRAFFICKING_OF_AMPA_RECEPTORS		17	-0.13733615	-0.6716098	0.85955054	0.96114886	1.0	2400	tags=35%, list=22%, signal=45%
SIG_PIP3_SIGNALING_IN_CARDIAC_MYOCTES	SIG_PIP3_SIGNALING_IN_CARDIAC_MYOCTES		57	-0.076968335	-0.6712216	0.8767123	0.96099585	1.0	1295	tags=19%, list=12%, signal=22%
REACTOME_ACTIVATION_OF_THE_PRE_REPLICATIVE_COMPLEX	REACTOME_ACTIVATION_OF_THE_PRE_REPLICATIVE_COMPLEX		31	-0.09946313	-0.6704277	0.8744681	0.9613293	1.0	3560	tags=42%, list=32%, signal=62%
MILI_PSEUDOPODIA_CHEMOTAXIS_UP	MILI_PSEUDOPODIA_CHEMOTAXIS_UP		75	-0.06572955	-0.66876477	0.8842315	0.96268564	1.0	9502	tags=92%, list=85%, signal=629%
CONRAD_STEM_CELL	CONRAD_STEM_CELL		18	-0.13372779	-0.66734964	0.87204725	0.96370316	1.0	5310	tags=61%, list=48%, signal=117%
WENG_POR_TARGETS_LIVER_UP	WENG_POR_TARGETS_LIVER_UP		24	-0.11263371	-0.6667411	0.86193293	0.9637634	1.0	2457	tags=33%, list=22%, signal=43%
NICK_RESPONSE_TO_PROC_TREATMENT_DN	NICK_RESPONSE_TO_PROC_TREATMENT_DN		25	-0.1108827	-0.66591156	0.8798371	0.9641387	1.0	7664	tags=80%, list=69%, signal=257%
REACTOME_GAP_FILLING_DNA_REPAIR_SYNTHESIS_AND_LIGATION_IN_GG_NER	REACTOME_GAP_FILLING_DNA_REPAIR_SYNTHESIS_AND_LIGATION_IN_GG_NER		25	-0.10942927	-0.6642996	0.8772636	0.9653348	1.0	4123	tags=48%, list=37%, signal=76%
FONTAINE_THYROID_TUMOR_UNCERTAIN_MALIGNANCY_UP	FONTAINE_THYROID_TUMOR_UNCERTAIN_MALIGNANCY_UP		23	-0.11783379	-0.6634978	0.88605106	0.96560884	1.0	2077	tags=30%, list=19%, signal=37%
PAPASPYRIDONOS_UNSTABLE_ATEROSCLEROTIC_PLAQUE_DN	PAPASPYRIDONOS_UNSTABLE_ATEROSCLEROTIC_PLAQUE_DN		26	-0.10855934	-0.662327	0.86004055	0.966329	1.0	3500	tags=42%, list=31%, signal=62%
REACTOME_REGULATION_OF_TP53_ACTIVITY_THROUGH_ACETYLATION	REACTOME_REGULATION_OF_TP53_ACTIVITY_THROUGH_ACETYLATION		29	-0.101560384	-0.6619466	0.9032258	0.966183	1.0	9991	tags=100%, list=90%, signal=986%
TURASHVILI_BREAST_DUCTAL_CARCINOMA_VS_DUCTAL_NORMAL_DN	TURASHVILI_BREAST_DUCTAL_CARCINOMA_VS_DUCTAL_NORMAL_DN		94	-0.059173726	-0.66114587	0.89245284	0.9664875	1.0	4079	tags=43%, list=37%, signal=67%
WONG_PROTEASOME_GENE_MODULE	WONG_PROTEASOME_GENE_MODULE		48	-0.08049478	-0.66093814	0.89711934	0.9661315	1.0	3047	tags=35%, list=27%, signal=49%
WP_MIRNAS_INVOLVED_IN_DNA_DAMAGE_RESPONSE	WP_MIRNAS_INVOLVED_IN_DNA_DAMAGE_RESPONSE		15	-0.14318827	-0.66047007	0.90020365	0.96605355	1.0	4340	tags=53%, list=39%, signal=87%
KEGG_VEGF_SIGNALING_PATHWAY	KEGG_VEGF_SIGNALING_PATHWAY		47	-0.08191945	-0.65970516	0.8737271	0.9663125	1.0	5007	tags=53%, list=45%, signal=96%
WP_LNCRNA_INVOLVEMENT_IN_CANONICAL_WNT_SIGNALING_AND_COLORECTAL_CANCER	WP_LNCRNA_INVOLVEMENT_IN_CANONICAL_WNT_SIGNALING_AND_COLORECTAL_CANCER		51	-0.07840478	-0.6581762	0.9051383	0.96747595	1.0	7198	tags=73%, list=65%, signal=205%
REACTOME_NEF_MEDIATES_DOWN_MODULATION_OF_CELL_SURFACE_RECEPTORS_BY_RECRUITING_THEM_TO_CLATHRIN_ADAPTERS	REACTOME_NEF_MEDIATES_DOWN_MODULATION_OF_CELL_SURFACE_RECEPTORS_BY_RECRUITING_THEM_TO_CLATHRIN_ADAPTERS		17	-0.13200976	-0.65776026	0.8804781	0.9673381	1.0	3113	tags=41%, list=28%, signal=57%
REACTOME_NEDDYLATION	REACTOME_NEDDYLATION		185	-0.042198353	-0.65337384	0.89440995	0.97140825	1.0	9454	tags=89%, list=85%, signal=587%
RICKMAN_TUMOR_DIFFERENTIATED_WELL_VS_POORLY_DN	RICKMAN_TUMOR_DIFFERENTIATED_WELL_VS_POORLY_DN		243	-0.035587452	-0.6523036	0.8904665	0.97196066	1.0	6796	tags=65%, list=61%, signal=163%
WP_TYPE_I_COLLAGEN_SYNTHESIS_IN_THE_CONTEXT_OF_OSTEOGENESIS_IMPERFECTA	WP_TYPE_I_COLLAGEN_SYNTHESIS_IN_THE_CONTEXT_OF_OSTEOGENESIS_IMPERFECTA		22	-0.114992514	-0.64989275	0.8858921	0.973959	1.0	3778	tags=45%, list=34%, signal=69%
WP_ANDROGEN_RECEPTOR_SIGNALING_PATHWAY	WP_ANDROGEN_RECEPTOR_SIGNALING_PATHWAY		78	-0.061442744	-0.64900696	0.90909094	0.97428477	1.0	7161	tags=71%, list=64%, signal=197%
HOFFMANN_PRE_BI_TO_LARGE_PRE_BII_LYMPHOCYTE_DN	HOFFMANN_PRE_BI_TO_LARGE_PRE_BII_LYMPHOCYTE_DN		43	-0.08284975	-0.6485232	0.9195171	0.9741879	1.0	7873	tags=79%, list=71%, signal=270%
REACTOME_PLATELET_ACTIVATION_SIGNALING_AND_AGGREGATION	REACTOME_PLATELET_ACTIVATION_SIGNALING_AND_AGGREGATION		141	-0.047662802	-0.64850193	0.91382766	0.97361034	1.0	9096	tags=87%, list=82%, signal=470%
WP_MECHANOREGULATION_AND_PATHOLOGY_OF_YAPTAZ_VIA_HIPPO_AND_NONHIPPO_MECHANISMS	WP_MECHANOREGULATION_AND_PATHOLOGY_OF_YAPTAZ_VIA_HIPPO_AND_NONHIPPO_MECHANISMS		31	-0.09894802	-0.64840555	0.8814969	0.97312117	1.0	9303	tags=94%, list=84%, signal=572%
WP_G13_SIGNALING_PATHWAY	WP_G13_SIGNALING_PATHWAY		32	-0.096952796	-0.64703625	0.90225565	0.9739105	1.0	1358	tags=22%, list=12%, signal=25%
DACOSTA_ERCC3_ALLELE_XPCS_VS_TTD_DN	DACOSTA_ERCC3_ALLELE_XPCS_VS_TTD_DN		18	-0.12627901	-0.6467931	0.9047619	0.97355825	1.0	9098	tags=94%, list=82%, signal=519%
YANG_BREAST_CANCER_ESR1_LASER_UP	YANG_BREAST_CANCER_ESR1_LASER_UP		23	-0.11273462	-0.6442832	0.9147287	0.9755826	1.0	6000	tags=65%, list=54%, signal=141%
CHANG_IMMORTALIZED_BY_HPV31_DN	CHANG_IMMORTALIZED_BY_HPV31_DN		24	-0.11126635	-0.6442411	0.9134021	0.9750294	1.0	2009	tags=29%, list=18%, signal=36%
MULLIGHAN_NPM1_MUTATED_SIGNATURE_2_UP	MULLIGHAN_NPM1_MUTATED_SIGNATURE_2_UP		103	-0.055513408	-0.6430483	0.91699606	0.9756345	1.0	1656	tags=20%, list=15%, signal=24%
CHIARADONNA_NEOPLASTIC_TRANSFORMATION_KRAS_UP	CHIARADONNA_NEOPLASTIC_TRANSFORMATION_KRAS_UP		99	-0.056194182	-0.6430308	0.9122449	0.9750569	1.0	1403	tags=18%, list=13%, signal=21%
TERAMOTO_OPN_TARGETS_CLUSTER_6	TERAMOTO_OPN_TARGETS_CLUSTER_6		16	-0.13182434	-0.6421223	0.91816366	0.97538406	1.0	622	tags=19%, list=6%, signal=20%
REACTOME_DOWNREGULATION_OF_SMAD2_3_SMAD4_TRANSCRIPTIONAL_ACTIVITY	REACTOME_DOWNREGULATION_OF_SMAD2_3_SMAD4_TRANSCRIPTIONAL_ACTIVITY		23	-0.111256994	-0.6414908	0.9085366	0.975432	1.0	6983	tags=74%, list=63%, signal=198%
REACTOME_MITOCHONDRIAL_CALCIUM_ION_TRANSPORT	REACTOME_MITOCHONDRIAL_CALCIUM_ION_TRANSPORT		20	-0.117429696	-0.64103323	0.91358024	0.97530884	1.0	7035	tags=75%, list=63%, signal=204%
REACTOME_TRANSCRIPTIONAL_ACTIVATION_OF_MITOCHONDRIAL_BIOGENESIS	REACTOME_TRANSCRIPTIONAL_ACTIVATION_OF_MITOCHONDRIAL_BIOGENESIS		49	-0.076598376	-0.6407055	0.90818363	0.97504437	1.0	7547	tags=76%, list=68%, signal=234%
WP_HEPATITIS_C_AND_HEPATOCELLULAR_CARCINOMA	WP_HEPATITIS_C_AND_HEPATOCELLULAR_CARCINOMA		36	-0.08854794	-0.6403309	0.9288618	0.97482693	1.0	8592	tags=86%, list=77%, signal=378%
WP_CIRCADIAN_RHYTHM_RELATED_GENES	WP_CIRCADIAN_RHYTHM_RELATED_GENES		119	-0.050725054	-0.64017534	0.90120965	0.97440517	1.0	7570	tags=73%, list=68%, signal=227%
REACTOME_PLASMA_LIPOPROTEIN_ASSEMBLY_REMODELING_AND_CLEARANCE	REACTOME_PLASMA_LIPOPROTEIN_ASSEMBLY_REMODELING_AND_CLEARANCE		39	-0.0869554	-0.6383901	0.91067964	0.97554094	1.0	1318	tags=21%, list=12%, signal=23%
PID_VEGFR1_PATHWAY	PID_VEGFR1_PATHWAY		23	-0.111570545	-0.63754445	0.9117647	0.97584176	1.0	4563	tags=52%, list=41%, signal=88%
WP_SIGNALING_OF_HEPATOCYTE_GROWTH_FACTOR_RECEPTOR	WP_SIGNALING_OF_HEPATOCYTE_GROWTH_FACTOR_RECEPTOR		30	-0.09673461	-0.6360369	0.9063745	0.9767097	1.0	8933	tags=90%, list=80%, signal=457%
MORI_LARGE_PRE_BII_LYMPHOCYTE_DN	MORI_LARGE_PRE_BII_LYMPHOCYTE_DN		33	-0.093916684	-0.6346783	0.91020405	0.97743493	1.0	3676	tags=42%, list=33%, signal=63%
SAKAI_CHRONIC_HEPATITIS_VS_LIVER_CANCER_DN	SAKAI_CHRONIC_HEPATITIS_VS_LIVER_CANCER_DN		16	-0.1299775	-0.6336512	0.9092664	0.9778575	1.0	4811	tags=56%, list=43%, signal=99%
HUMMERICH_SKIN_CANCER_PROGRESSION_DN	HUMMERICH_SKIN_CANCER_PROGRESSION_DN		64	-0.06659429	-0.63134444	0.9134809	0.97948796	1.0	10381	tags=100%, list=93%, signal=1504%
HOSHIDA_LIVER_CANCER_LATE_RECURRENCE_UP	HOSHIDA_LIVER_CANCER_LATE_RECURRENCE_UP		34	-0.091388255	-0.6305231	0.92054266	0.9796577	1.0	5854	tags=62%, list=53%, signal=130%
ZHANG_BREAST_CANCER_PROGENITORS_DN	ZHANG_BREAST_CANCER_PROGENITORS_DN		99	-0.054718047	-0.63045245	0.9092664	0.97911966	1.0	521	tags=10%, list=5%, signal=11%
REACTOME_SIGNALING_BY_TGF_BETA_RECEPTOR_COMPLEX	REACTOME_SIGNALING_BY_TGF_BETA_RECEPTOR_COMPLEX		66	-0.06675441	-0.62876683	0.9243028	0.98013127	1.0	7853	tags=77%, list=71%, signal=262%
REACTOME_ABERRANT_REGULATION_OF_MITOTIC_G1_S_TRANSITION_IN_CANCER_DUE_TO_RB1_DEFECTS	REACTOME_ABERRANT_REGULATION_OF_MITOTIC_G1_S_TRANSITION_IN_CANCER_DUE_TO_RB1_DEFECTS		16	-0.13020271	-0.62854666	0.9251968	0.97974133	1.0	6198	tags=69%, list=56%, signal=155%
PID_SMAD2_3NUCLEAR_PATHWAY	PID_SMAD2_3NUCLEAR_PATHWAY		64	-0.06787801	-0.62622684	0.9006211	0.98125184	1.0	3593	tags=39%, list=32%, signal=57%
REACTOME_CHOLESTEROL_BIOSYNTHESIS	REACTOME_CHOLESTEROL_BIOSYNTHESIS		21	-0.11161184	-0.6257347	0.9296875	0.98112255	1.0	8820	tags=90%, list=79%, signal=437%
SEIDEN_MET_SIGNALING	SEIDEN_MET_SIGNALING		18	-0.121953905	-0.6245881	0.93839836	0.98157096	1.0	9146	tags=94%, list=82%, signal=532%
REACTOME_INTRA_GOLGI_TRAFFIC	REACTOME_INTRA_GOLGI_TRAFFIC		32	-0.095441625	-0.62451106	0.9270833	0.98104995	1.0	9017	tags=91%, list=81%, signal=479%
MATZUK_SPERMATID_DIFFERENTIATION	MATZUK_SPERMATID_DIFFERENTIATION		22	-0.113271676	-0.6238332	0.91056913	0.98106194	1.0	1776	tags=27%, list=16%, signal=32%
ST_T_CELL_SIGNAL_TRANSDUCTION	ST_T_CELL_SIGNAL_TRANSDUCTION		31	-0.09330836	-0.62368864	0.9233792	0.98059404	1.0	401	tags=13%, list=4%, signal=13%
WP_IL4_SIGNALING_PATHWAY	WP_IL4_SIGNALING_PATHWAY		44	-0.07749276	-0.62308425	0.92971885	0.980506	1.0	7480	tags=75%, list=67%, signal=228%
BRIDEAU_IMPRINTED_GENES	BRIDEAU_IMPRINTED_GENES		23	-0.1083762	-0.6227562	0.9288618	0.98022306	1.0	732	tags=17%, list=7%, signal=19%
MEBARKI_HCC_PROGENITOR_WNT_DN_BLOCKED_BY_FZD8CRD	MEBARKI_HCC_PROGENITOR_WNT_DN_BLOCKED_BY_FZD8CRD		21	-0.11077062	-0.62240607	0.91848904	0.9799204	1.0	9888	tags=100%, list=89%, signal=904%
REACTOME_NUCLEAR_SIGNALING_BY_ERBB4	REACTOME_NUCLEAR_SIGNALING_BY_ERBB4		19	-0.11723415	-0.6209319	0.9539078	0.9806414	1.0	9231	tags=95%, list=83%, signal=558%
PROVENZANI_METASTASIS_UP	PROVENZANI_METASTASIS_UP		157	-0.043701395	-0.6197457	0.9261477	0.9811285	1.0	8514	tags=81%, list=77%, signal=341%
PID_NOTCH_PATHWAY	PID_NOTCH_PATHWAY		45	-0.07717261	-0.61899096	0.94262296	0.9812116	1.0	3346	tags=38%, list=30%, signal=54%
WP_RAC1PAK1P38MMP2_PATHWAY	WP_RAC1PAK1P38MMP2_PATHWAY		55	-0.06954493	-0.618692	0.9302789	0.98087937	1.0	8933	tags=87%, list=80%, signal=442%
ROVERSI_GLIOMA_COPY_NUMBER_DN	ROVERSI_GLIOMA_COPY_NUMBER_DN		30	-0.09557998	-0.61828315	0.91682786	0.9806668	1.0	5611	tags=60%, list=50%, signal=121%
REACTOME_RIP_MEDIATED_NFKB_ACTIVATION_VIA_ZBP1	REACTOME_RIP_MEDIATED_NFKB_ACTIVATION_VIA_ZBP1		15	-0.13190998	-0.6161386	0.90809625	0.98195463	1.0	2242	tags=33%, list=20%, signal=42%
MCCLUNG_CREB1_TARGETS_DN	MCCLUNG_CREB1_TARGETS_DN		35	-0.088818684	-0.6160036	0.9141104	0.98149294	1.0	4416	tags=49%, list=40%, signal=80%
KIM_WT1_TARGETS_12HR_UP	KIM_WT1_TARGETS_12HR_UP		104	-0.05234498	-0.6141571	0.93142855	0.9824317	1.0	5517	tags=55%, list=50%, signal=108%
DOANE_BREAST_CANCER_ESR1_DN	DOANE_BREAST_CANCER_ESR1_DN		18	-0.1255081	-0.61344415	0.8944223	0.9824521	1.0	8489	tags=89%, list=76%, signal=376%
AMIT_EGF_RESPONSE_240_MCF10A	AMIT_EGF_RESPONSE_240_MCF10A		16	-0.13103606	-0.61315525	0.93787575	0.98212194	1.0	2715	tags=38%, list=24%, signal=50%
CHIANG_LIVER_CANCER_SUBCLASS_INTERFERON_DN	CHIANG_LIVER_CANCER_SUBCLASS_INTERFERON_DN		31	-0.09241492	-0.6124532	0.9275654	0.9821471	1.0	9734	tags=97%, list=88%, signal=776%
KEGG_BASE_EXCISION_REPAIR	KEGG_BASE_EXCISION_REPAIR		31	-0.09144588	-0.61207837	0.9249012	0.9818313	1.0	8669	tags=87%, list=78%, signal=395%
SA_PTEN_PATHWAY	SA_PTEN_PATHWAY		15	-0.12968197	-0.60995024	0.94067794	0.9829831	1.0	5231	tags=60%, list=47%, signal=113%
BIOCARTA_TOLL_PATHWAY	BIOCARTA_TOLL_PATHWAY		22	-0.10707668	-0.6094872	0.9340426	0.98276216	1.0	2350	tags=32%, list=21%, signal=40%
CHUNG_BLISTER_CYTOTOXICITY_UP	CHUNG_BLISTER_CYTOTOXICITY_UP		103	-0.04982816	-0.6085544	0.93439364	0.98292255	1.0	1179	tags=16%, list=11%, signal=17%
GAUSSMANN_MLL_AF4_FUSION_TARGETS_F_UP	GAUSSMANN_MLL_AF4_FUSION_TARGETS_F_UP		88	-0.054963388	-0.6062269	0.9329389	0.9841632	1.0	6595	tags=65%, list=59%, signal=158%
REACTOME_ACTIVATION_OF_GENE_EXPRESSION_BY_SREBF_SREBP_	REACTOME_ACTIVATION_OF_GENE_EXPRESSION_BY_SREBF_SREBP_		40	-0.08048934	-0.60429776	0.93861383	0.98506355	1.0	8836	tags=88%, list=79%, signal=425%
SMID_BREAST_CANCER_LUMINAL_A_UP	SMID_BREAST_CANCER_LUMINAL_A_UP		21	-0.11068049	-0.60142285	0.9417293	0.98671985	1.0	5125	tags=57%, list=46%, signal=106%
LEE_EARLY_T_LYMPHOCYTE_UP	LEE_EARLY_T_LYMPHOCYTE_UP		86	-0.054685943	-0.5992597	0.9497992	0.9878024	1.0	3534	tags=37%, list=32%, signal=54%
WP_ATM_SIGNALING_PATHWAY	WP_ATM_SIGNALING_PATHWAY		38	-0.08077649	-0.5986924	0.9541833	0.9876336	1.0	2909	tags=34%, list=26%, signal=46%
REACTOME_PHASE_I_FUNCTIONALIZATION_OF_COMPOUNDS	REACTOME_PHASE_I_FUNCTIONALIZATION_OF_COMPOUNDS		33	-0.087524146	-0.5983168	0.9330544	0.9873198	1.0	3410	tags=39%, list=31%, signal=57%
SIMBULAN_UV_RESPONSE_IMMORTALIZED_DN	SIMBULAN_UV_RESPONSE_IMMORTALIZED_DN		25	-0.09778018	-0.5982793	0.9634888	0.9867663	1.0	2029	tags=28%, list=18%, signal=34%
WP_THE_INFLUENCE_OF_LAMINOPATHIES_ON_WNT_SIGNALING	WP_THE_INFLUENCE_OF_LAMINOPATHIES_ON_WNT_SIGNALING		27	-0.098128594	-0.5982296	0.9195171	0.98621583	1.0	4265	tags=48%, list=38%, signal=78%
REACTOME_SIGNALING_BY_MET	REACTOME_SIGNALING_BY_MET		57	-0.06729296	-0.59749454	0.93877554	0.9861629	1.0	1402	tags=19%, list=13%, signal=22%
PHONG_TNF_RESPONSE_NOT_VIA_P38	PHONG_TNF_RESPONSE_NOT_VIA_P38		245	-0.033880454	-0.5971856	0.93426293	0.9857975	1.0	8344	tags=78%, list=75%, signal=307%
NABA_ECM_AFFILIATED	NABA_ECM_AFFILIATED		41	-0.077766895	-0.59715545	0.9461078	0.9852363	1.0	8629	tags=85%, list=78%, signal=380%
WP_CHOLESTEROL_METABOLISM_INCLUDES_BOTH_BLOCH_AND_KANDUTSCHRUSSELL_PATHWAYS	WP_CHOLESTEROL_METABOLISM_INCLUDES_BOTH_BLOCH_AND_KANDUTSCHRUSSELL_PATHWAYS		40	-0.07987537	-0.59713775	0.9371069	0.98466957	1.0	2729	tags=33%, list=25%, signal=43%
PID_ERBB2_ERBB3_PATHWAY	PID_ERBB2_ERBB3_PATHWAY		38	-0.080786005	-0.5961539	0.9493671	0.9847925	1.0	9637	tags=95%, list=87%, signal=710%
GAZDA_DIAMOND_BLACKFAN_ANEMIA_ERYTHROID_UP	GAZDA_DIAMOND_BLACKFAN_ANEMIA_ERYTHROID_UP		21	-0.10695509	-0.59520274	0.94567406	0.9849233	1.0	7813	tags=81%, list=70%, signal=272%
PID_IL6_7_PATHWAY	PID_IL6_7_PATHWAY		35	-0.08600306	-0.59460807	0.95131844	0.98477864	1.0	5400	tags=57%, list=49%, signal=111%
WP_ALLOGRAFT_REJECTION	WP_ALLOGRAFT_REJECTION		25	-0.101119824	-0.59441936	0.94263864	0.98432946	1.0	6883	tags=72%, list=62%, signal=189%
KEGG_PROSTATE_CANCER	KEGG_PROSTATE_CANCER		69	-0.061123535	-0.5925418	0.94268775	0.9850426	1.0	2870	tags=32%, list=26%, signal=43%
FIGUEROA_AML_METHYLATION_CLUSTER_3_DN	FIGUEROA_AML_METHYLATION_CLUSTER_3_DN		21	-0.109929405	-0.58850247	0.95953757	0.98732626	1.0	7780	tags=81%, list=70%, signal=269%
BASSO_HAIRY_CELL_LEUKEMIA_UP	BASSO_HAIRY_CELL_LEUKEMIA_UP		47	-0.073602185	-0.58787036	0.957935	0.98718965	1.0	3680	tags=40%, list=33%, signal=60%
HENDRICKS_SMARCA4_TARGETS_DN	HENDRICKS_SMARCA4_TARGETS_DN		22	-0.105700016	-0.58518046	0.9114173	0.9884131	1.0	1860	tags=27%, list=17%, signal=33%
SANA_TNF_SIGNALING_DN	SANA_TNF_SIGNALING_DN		45	-0.07255193	-0.5845917	0.9559118	0.9882017	1.0	1668	tags=22%, list=15%, signal=26%
PID_ERBB1_INTERNALIZATION_PATHWAY	PID_ERBB1_INTERNALIZATION_PATHWAY		36	-0.08157844	-0.5836963	0.936345	0.9881701	1.0	641	tags=14%, list=6%, signal=15%
MEINHOLD_OVARIAN_CANCER_LOW_GRADE_DN	MEINHOLD_OVARIAN_CANCER_LOW_GRADE_DN		19	-0.10789544	-0.5835767	0.96153843	0.9876617	1.0	2314	tags=32%, list=21%, signal=40%
ROZANOV_MMP14_TARGETS_DN	ROZANOV_MMP14_TARGETS_DN		18	-0.11426482	-0.5826724	0.96007985	0.98769176	1.0	5526	tags=61%, list=50%, signal=121%
KOYAMA_SEMA3B_TARGETS_DN	KOYAMA_SEMA3B_TARGETS_DN		238	-0.03280771	-0.5824156	0.9456311	0.987269	1.0	9826	tags=92%, list=88%, signal=772%
WP_AMPACTIVATED_PROTEIN_KINASE_AMPK_SIGNALING	WP_AMPACTIVATED_PROTEIN_KINASE_AMPK_SIGNALING		50	-0.07176219	-0.5823833	0.95229006	0.9867092	1.0	2764	tags=32%, list=25%, signal=42%
KAYO_CALORIE_RESTRICTION_MUSCLE_DN	KAYO_CALORIE_RESTRICTION_MUSCLE_DN		58	-0.062853545	-0.5754206	0.9599198	0.99059016	1.0	9847	tags=95%, list=89%, signal=826%
GRAESSMANN_APOPTOSIS_BY_SERUM_DEPRIVATION_DN	GRAESSMANN_APOPTOSIS_BY_SERUM_DEPRIVATION_DN		145	-0.041359182	-0.5739149	0.96303904	0.9909081	1.0	3687	tags=37%, list=33%, signal=55%
JI_RESPONSE_TO_FSH_UP	JI_RESPONSE_TO_FSH_UP		47	-0.072304696	-0.57391036	0.97415507	0.99032944	1.0	6769	tags=68%, list=61%, signal=173%
REACTOME_TP53_REGULATES_METABOLIC_GENES	REACTOME_TP53_REGULATES_METABOLIC_GENES		77	-0.05535745	-0.57388675	0.9654471	0.9897666	1.0	9351	tags=90%, list=84%, signal=560%
REACTOME_DOWNSTREAM_SIGNALING_OF_ACTIVATED_FGFR1	REACTOME_DOWNSTREAM_SIGNALING_OF_ACTIVATED_FGFR1		15	-0.123220116	-0.5730674	0.96332043	0.98967284	1.0	8267	tags=87%, list=74%, signal=338%
ROVERSI_GLIOMA_LOH_REGIONS	ROVERSI_GLIOMA_LOH_REGIONS		21	-0.10638427	-0.57132405	0.9627451	0.99011785	1.0	2526	tags=33%, list=23%, signal=43%
OHGUCHI_LIVER_HNF4A_TARGETS_UP	OHGUCHI_LIVER_HNF4A_TARGETS_UP		22	-0.1004474	-0.56834924	0.9589041	0.991235	1.0	6971	tags=73%, list=63%, signal=195%
RAMASWAMY_METASTASIS_UP	RAMASWAMY_METASTASIS_UP		59	-0.062267475	-0.56832856	0.97115386	0.9906689	1.0	7414	tags=73%, list=67%, signal=218%
REACTOME_CELL_JUNCTION_ORGANIZATION	REACTOME_CELL_JUNCTION_ORGANIZATION		42	-0.074920185	-0.5674967	0.96025103	0.9905765	1.0	230	tags=10%, list=2%, signal=10%
BOYLAN_MULTIPLE_MYELOMA_C_CLUSTER_DN	BOYLAN_MULTIPLE_MYELOMA_C_CLUSTER_DN		19	-0.10824641	-0.5670026	0.96606785	0.99027383	1.0	1140	tags=21%, list=10%, signal=23%
REACTOME_SARS_COV_1_INFECTION	REACTOME_SARS_COV_1_INFECTION		44	-0.07222966	-0.56223106	0.9679849	0.9922848	1.0	1475	tags=20%, list=13%, signal=23%
WP_NEPHROTIC_SYNDROME	WP_NEPHROTIC_SYNDROME		29	-0.08762048	-0.5609966	0.96007985	0.99238086	1.0	8229	tags=83%, list=74%, signal=318%
REACTOME_EPH_EPHRIN_SIGNALING	REACTOME_EPH_EPHRIN_SIGNALING		63	-0.060174696	-0.560955	0.9546351	0.9918191	1.0	8511	tags=83%, list=77%, signal=350%
WP_NUCLEOTIDE_EXCISION_REPAIR	WP_NUCLEOTIDE_EXCISION_REPAIR		43	-0.07277916	-0.559932	0.96837944	0.99176455	1.0	7726	tags=77%, list=70%, signal=251%
KANG_IMMORTALIZED_BY_TERT_DN	KANG_IMMORTALIZED_BY_TERT_DN		40	-0.07394364	-0.5596516	0.9800399	0.99132717	1.0	4740	tags=50%, list=43%, signal=87%
REACTOME_SPHINGOLIPID_METABOLISM	REACTOME_SPHINGOLIPID_METABOLISM		64	-0.059361447	-0.5591912	0.9551402	0.99100226	1.0	5424	tags=55%, list=49%, signal=106%
TIEN_INTESTINE_PROBIOTICS_6HR_DN	TIEN_INTESTINE_PROBIOTICS_6HR_DN		153	-0.039080944	-0.5587486	0.9847619	0.99064696	1.0	4513	tags=44%, list=41%, signal=74%
ZHAN_MULTIPLE_MYELOMA_CD2_DN	ZHAN_MULTIPLE_MYELOMA_CD2_DN		37	-0.07706078	-0.55786943	0.9651376	0.99051887	1.0	2452	tags=30%, list=22%, signal=38%
KEGG_NUCLEOTIDE_EXCISION_REPAIR	KEGG_NUCLEOTIDE_EXCISION_REPAIR		42	-0.07139844	-0.5577332	0.9653061	0.99002177	1.0	4239	tags=45%, list=38%, signal=73%
WP_ARYL_HYDROCARBON_RECEPTOR_NETPATH	WP_ARYL_HYDROCARBON_RECEPTOR_NETPATH		32	-0.083374664	-0.5576875	0.9599198	0.9894678	1.0	119	tags=9%, list=1%, signal=9%
KEGG_DORSO_VENTRAL_AXIS_FORMATION	KEGG_DORSO_VENTRAL_AXIS_FORMATION		18	-0.10879838	-0.55726343	0.95977014	0.9891198	1.0	9292	tags=94%, list=84%, signal=575%
CHESLER_BRAIN_HIGHEST_EXPRESSION	CHESLER_BRAIN_HIGHEST_EXPRESSION		33	-0.07975905	-0.553356	0.97270954	0.9905045	1.0	5854	tags=61%, list=53%, signal=128%
HOLLERN_MICROACINAR_BREAST_TUMOR_UP	HOLLERN_MICROACINAR_BREAST_TUMOR_UP		22	-0.09789893	-0.5515069	0.9668616	0.9908732	1.0	6494	tags=68%, list=58%, signal=164%
REACTOME_INSULIN_RECEPTOR_SIGNALLING_CASCADE	REACTOME_INSULIN_RECEPTOR_SIGNALLING_CASCADE		34	-0.08016179	-0.550135	0.9561753	0.9909397	1.0	8267	tags=82%, list=74%, signal=320%
DITTMER_PTHLH_TARGETS_DN	DITTMER_PTHLH_TARGETS_DN		59	-0.060188875	-0.54815835	0.9748954	0.9912627	1.0	2350	tags=27%, list=21%, signal=34%
REACTOME_TICAM1_RIP1_MEDIATED_IKK_COMPLEX_RECRUITMENT	REACTOME_TICAM1_RIP1_MEDIATED_IKK_COMPLEX_RECRUITMENT		17	-0.10916192	-0.5433713	0.9652352	0.9927915	1.0	6636	tags=71%, list=60%, signal=175%
BIOCARTA_AKT_PATHWAY	BIOCARTA_AKT_PATHWAY		17	-0.108398736	-0.5402064	0.9717172	0.99357516	1.0	9260	tags=94%, list=83%, signal=563%
REACTOME_IRS_MEDIATED_SIGNALLING	REACTOME_IRS_MEDIATED_SIGNALLING		29	-0.08419304	-0.53948265	0.9708738	0.9933293	1.0	8267	tags=83%, list=74%, signal=322%
BIOCARTA_GPCR_PATHWAY	BIOCARTA_GPCR_PATHWAY		26	-0.08832628	-0.53934973	0.9724951	0.9927997	1.0	5007	tags=54%, list=45%, signal=98%
WP_ZINC_HOMEOSTASIS	WP_ZINC_HOMEOSTASIS		20	-0.10102738	-0.5372459	0.9799599	0.99308807	1.0	4438	tags=50%, list=40%, signal=83%
YANG_BREAST_CANCER_ESR1_UP	YANG_BREAST_CANCER_ESR1_UP		23	-0.09178916	-0.5367933	0.98	0.9927241	1.0	916	tags=17%, list=8%, signal=19%
ST_PHOSPHOINOSITIDE_3_KINASE_PATHWAY	ST_PHOSPHOINOSITIDE_3_KINASE_PATHWAY		33	-0.07868998	-0.5367749	0.9894958	0.9921568	1.0	5529	tags=58%, list=50%, signal=114%
REACTOME_SIGNALING_BY_ERBB4	REACTOME_SIGNALING_BY_ERBB4		37	-0.07354306	-0.53161174	0.9780439	0.9936784	1.0	4594	tags=49%, list=41%, signal=83%
REACTOME_DOWNSTREAM_SIGNALING_OF_ACTIVATED_FGFR2	REACTOME_DOWNSTREAM_SIGNALING_OF_ACTIVATED_FGFR2		15	-0.11635585	-0.5311298	0.98635477	0.9932906	1.0	6120	tags=67%, list=55%, signal=148%
KEGG_PYRIMIDINE_METABOLISM	KEGG_PYRIMIDINE_METABOLISM		81	-0.05108659	-0.5307617	0.9842829	0.9928546	1.0	3966	tags=41%, list=36%, signal=63%
GOLUB_ALL_VS_AML_UP	GOLUB_ALL_VS_AML_UP		21	-0.09436684	-0.529146	0.98039216	0.9929373	1.0	542	tags=14%, list=5%, signal=15%
REACTOME_SIGNALING_BY_TYPE_1_INSULIN_LIKE_GROWTH_FACTOR_1_RECEPTOR_IGF1R_	REACTOME_SIGNALING_BY_TYPE_1_INSULIN_LIKE_GROWTH_FACTOR_1_RECEPTOR_IGF1R_		31	-0.079924956	-0.5244815	0.986166	0.99402183	1.0	3418	tags=39%, list=31%, signal=56%
PARK_HSC_MARKERS	PARK_HSC_MARKERS		32	-0.076833725	-0.5160385	0.97946614	0.996168	1.0	9918	tags=97%, list=89%, signal=896%
BLANCO_MELO_COVID19_SARS_COV_2_INFECTION_A594_ACE2_EXPRESSING_CELLS_DN	BLANCO_MELO_COVID19_SARS_COV_2_INFECTION_A594_ACE2_EXPRESSING_CELLS_DN		45	-0.066283286	-0.51513183	0.9842209	0.99586064	1.0	8407	tags=82%, list=76%, signal=336%
VANOEVELEN_MYOGENESIS_SIN3A_TARGETS	VANOEVELEN_MYOGENESIS_SIN3A_TARGETS		189	-0.032088388	-0.51298654	0.9904943	0.99592936	1.0	4532	tags=44%, list=41%, signal=73%
WANG_LMO4_TARGETS_DN	WANG_LMO4_TARGETS_DN		307	-0.025867593	-0.5065684	0.99182004	0.99712384	1.0	4863	tags=46%, list=44%, signal=80%
BIOCARTA_MITOCHONDRIA_PATHWAY	BIOCARTA_MITOCHONDRIA_PATHWAY		15	-0.10779807	-0.50632805	0.99572647	0.99661297	1.0	6215	tags=67%, list=56%, signal=151%
REACTOME_TNF_SIGNALING	REACTOME_TNF_SIGNALING		35	-0.07219565	-0.5062658	0.9820717	0.9960555	1.0	10317	tags=100%, list=93%, signal=1387%
GRATIAS_RETINOBLASTOMA_16Q24	GRATIAS_RETINOBLASTOMA_16Q24		18	-0.09892673	-0.5006122	0.99593496	0.99690926	1.0	8784	tags=89%, list=79%, signal=423%
TOMLINS_PROSTATE_CANCER_DN	TOMLINS_PROSTATE_CANCER_DN		31	-0.07571409	-0.49567693	0.9958848	0.9975095	1.0	4899	tags=52%, list=44%, signal=92%
WP_METABOLIC_REPROGRAMMING_IN_COLON_CANCER	WP_METABOLIC_REPROGRAMMING_IN_COLON_CANCER		37	-0.07033759	-0.4937786	0.99385244	0.9973367	1.0	9136	tags=89%, list=82%, signal=499%
WP_GLYCEROPHOSPHOLIPID_BIOSYNTHETIC_PATHWAY	WP_GLYCEROPHOSPHOLIPID_BIOSYNTHETIC_PATHWAY		24	-0.082131244	-0.49325144	0.997996	0.996884	1.0	1869	tags=25%, list=17%, signal=30%
REACTOME_RNA_POLYMERASE_III_TRANSCRIPTION_TERMINATION	REACTOME_RNA_POLYMERASE_III_TRANSCRIPTION_TERMINATION		22	-0.088549055	-0.49311343	0.98659	0.99633926	1.0	1545	tags=23%, list=14%, signal=26%
REACTOME_ACTIVATION_OF_BH3_ONLY_PROTEINS	REACTOME_ACTIVATION_OF_BH3_ONLY_PROTEINS		28	-0.0776515	-0.48682016	0.9917864	0.99704796	1.0	5889	tags=61%, list=53%, signal=129%
BRUINS_UVC_RESPONSE_MIDDLE	BRUINS_UVC_RESPONSE_MIDDLE		82	-0.04480831	-0.4843637	0.99416345	0.99695075	1.0	1540	tags=18%, list=14%, signal=21%
GAUSSMANN_MLL_AF4_FUSION_TARGETS_G_DN	GAUSSMANN_MLL_AF4_FUSION_TARGETS_G_DN		21	-0.08667568	-0.4741392	0.996063	0.9981119	1.0	8038	tags=81%, list=72%, signal=292%
FLECHNER_PBL_KIDNEY_TRANSPLANT_REJECTED_VS_OK_UP	FLECHNER_PBL_KIDNEY_TRANSPLANT_REJECTED_VS_OK_UP		57	-0.05286636	-0.47384468	0.9978022	0.99759185	1.0	6632	tags=65%, list=60%, signal=160%
REACTOME_GAP_JUNCTION_TRAFFICKING_AND_REGULATION	REACTOME_GAP_JUNCTION_TRAFFICKING_AND_REGULATION		24	-0.0836639	-0.4724398	0.9920319	0.9972306	1.0	10189	tags=100%, list=92%, signal=1197%
REACTOME_SIGNALING_BY_NTRK2_TRKB_	REACTOME_SIGNALING_BY_NTRK2_TRKB_		18	-0.09120762	-0.47042176	0.99597585	0.99695724	1.0	7017	tags=72%, list=63%, signal=196%
GROSS_ELK3_TARGETS_UP	GROSS_ELK3_TARGETS_UP		18	-0.086592175	-0.4464522	0.996124	0.99909186	1.0	4598	tags=50%, list=41%, signal=85%
KEGG_GLIOMA	KEGG_GLIOMA		46	-0.05567731	-0.44475117	0.998062	0.99867135	1.0	10259	tags=98%, list=92%, signal=1264%
LEIN_MIDBRAIN_MARKERS	LEIN_MIDBRAIN_MARKERS		41	-0.056774776	-0.4295077	0.9978355	0.9990717	1.0	7777	tags=76%, list=70%, signal=251%
JAZAG_TGFB1_SIGNALING_UP	JAZAG_TGFB1_SIGNALING_UP		69	-0.040431976	-0.39376026	1.0	0.99964315	1.0	5354	tags=52%, list=48%, signal=100%

## Sheet: Cell line_C2_pos
NAME	GS<br> follow link to MSigDB	GS DETAILS	SIZE	ES	NES	NOM p-val	FDR q-val	FWER p-val	RANK AT MAX	LEADING EDGE
REACTOME_EUKARYOTIC_TRANSLATION_ELONGATION	REACTOME_EUKARYOTIC_TRANSLATION_ELONGATION	Details ...	89	0.5550472	6.1889195	0.0	0.0	0.0	4370	tags=94%, list=39%, signal=154%
REACTOME_RESPONSE_OF_EIF2AK4_GCN2_TO_AMINO_ACID_DEFICIENCY	REACTOME_RESPONSE_OF_EIF2AK4_GCN2_TO_AMINO_ACID_DEFICIENCY	Details ...	98	0.521225	6.0434384	0.0	0.0	0.0	4011	tags=88%, list=36%, signal=136%
KEGG_RIBOSOME	KEGG_RIBOSOME	Details ...	84	0.5634216	5.9867716	0.0	0.0	0.0	4370	tags=95%, list=39%, signal=156%
REACTOME_EUKARYOTIC_TRANSLATION_INITIATION	REACTOME_EUKARYOTIC_TRANSLATION_INITIATION	Details ...	115	0.46375462	5.938532	0.0	0.0	0.0	4370	tags=85%, list=39%, signal=139%
HSIAO_HOUSEKEEPING_GENES	HSIAO_HOUSEKEEPING_GENES	Details ...	362	0.2607916	5.7639375	0.0	0.0	0.0	4687	tags=67%, list=42%, signal=113%
REACTOME_REGULATION_OF_EXPRESSION_OF_SLITS_AND_ROBOS	REACTOME_REGULATION_OF_EXPRESSION_OF_SLITS_AND_ROBOS	Details ...	153	0.40279275	5.6767883	0.0	0.0	0.0	4011	tags=76%, list=36%, signal=117%
WP_CYTOPLASMIC_RIBOSOMAL_PROTEINS	WP_CYTOPLASMIC_RIBOSOMAL_PROTEINS	Details ...	86	0.5151574	5.6517334	0.0	0.0	0.0	4011	tags=87%, list=36%, signal=135%
REACTOME_NONSENSE_MEDIATED_DECAY_NMD_	REACTOME_NONSENSE_MEDIATED_DECAY_NMD_	Details ...	110	0.44757566	5.3311205	0.0	0.0	0.0	4370	tags=84%, list=39%, signal=136%
ENK_UV_RESPONSE_KERATINOCYTE_UP	ENK_UV_RESPONSE_KERATINOCYTE_UP	Details ...	378	0.22965856	5.1337566	0.0	0.0	0.0	4973	tags=67%, list=45%, signal=117%
REACTOME_RRNA_PROCESSING	REACTOME_RRNA_PROCESSING	Details ...	198	0.30885702	5.006008	0.0	0.0	0.0	3813	tags=65%, list=34%, signal=97%
REACTOME_SRP_DEPENDENT_COTRANSLATIONAL_PROTEIN_TARGETING_TO_MEMBRANE	REACTOME_SRP_DEPENDENT_COTRANSLATIONAL_PROTEIN_TARGETING_TO_MEMBRANE	Details ...	109	0.40578845	4.943278	0.0	0.0	0.0	3793	tags=74%, list=34%, signal=112%
REACTOME_SIGNALING_BY_ROBO_RECEPTORS	REACTOME_SIGNALING_BY_ROBO_RECEPTORS	Details ...	188	0.32002312	4.932652	0.0	0.0	0.0	4011	tags=68%, list=36%, signal=104%
REACTOME_SELENOAMINO_ACID_METABOLISM	REACTOME_SELENOAMINO_ACID_METABOLISM	Details ...	107	0.40086657	4.7625513	0.0	0.0	0.0	3793	tags=74%, list=34%, signal=111%
REACTOME_TRANSLATION	REACTOME_TRANSLATION	Details ...	286	0.23547643	4.604876	0.0	0.0	0.0	3823	tags=57%, list=34%, signal=85%
BILANGES_SERUM_AND_RAPAMYCIN_SENSITIVE_GENES	BILANGES_SERUM_AND_RAPAMYCIN_SENSITIVE_GENES	Details ...	65	0.47569102	4.571432	0.0	0.0	0.0	4319	tags=86%, list=39%, signal=140%
CHNG_MULTIPLE_MYELOMA_HYPERPLOID_UP	CHNG_MULTIPLE_MYELOMA_HYPERPLOID_UP	Details ...	51	0.49393517	4.150979	0.0	0.0	0.0	3470	tags=80%, list=31%, signal=116%
REACTOME_ACTIVATION_OF_THE_MRNA_UPON_BINDING_OF_THE_CAP_BINDING_COMPLEX_AND_EIFS_AND_SUBSEQUENT_BINDING_TO_43S	REACTOME_ACTIVATION_OF_THE_MRNA_UPON_BINDING_OF_THE_CAP_BINDING_COMPLEX_AND_EIFS_AND_SUBSEQUENT_BINDING_TO_43S	Details ...	57	0.45590875	4.150873	0.0	0.0	0.0	4903	tags=89%, list=44%, signal=159%
REACTOME_INFLUENZA_INFECTION	REACTOME_INFLUENZA_INFECTION	Details ...	151	0.29247245	4.1183033	0.0	0.0	0.0	2166	tags=48%, list=19%, signal=59%
DACOSTA_UV_RESPONSE_VIA_ERCC3_UP	DACOSTA_UV_RESPONSE_VIA_ERCC3_UP	Details ...	271	0.20415516	3.9351487	0.0	0.0	0.0	4594	tags=61%, list=41%, signal=102%
REACTOME_CELLULAR_RESPONSES_TO_EXTERNAL_STIMULI	REACTOME_CELLULAR_RESPONSES_TO_EXTERNAL_STIMULI	Details ...	471	0.1601697	3.8792136	0.0	0.0	0.0	4029	tags=52%, list=36%, signal=77%
DAZARD_RESPONSE_TO_UV_NHEK_UP	DAZARD_RESPONSE_TO_UV_NHEK_UP		142	0.2722324	3.7823217	0.0	0.0	0.0	4370	tags=66%, list=39%, signal=108%
NAGASHIMA_NRG1_SIGNALING_UP	NAGASHIMA_NRG1_SIGNALING_UP		125	0.27839363	3.6161354	0.0	0.0	0.0	2097	tags=46%, list=19%, signal=57%
LI_AMPLIFIED_IN_LUNG_CANCER	LI_AMPLIFIED_IN_LUNG_CANCER		139	0.26076958	3.5489557	0.0	0.0	0.0	4174	tags=63%, list=38%, signal=100%
TIEN_INTESTINE_PROBIOTICS_6HR_UP	TIEN_INTESTINE_PROBIOTICS_6HR_UP		48	0.4420251	3.5406854	0.0	0.0	0.0	4370	tags=83%, list=39%, signal=137%
REACTOME_METABOLISM_OF_AMINO_ACIDS_AND_DERIVATIVES	REACTOME_METABOLISM_OF_AMINO_ACIDS_AND_DERIVATIVES		262	0.19006608	3.4995472	0.0	0.0	0.0	4385	tags=58%, list=39%, signal=94%
PECE_MAMMARY_STEM_CELL_UP	PECE_MAMMARY_STEM_CELL_UP		115	0.28220433	3.4708738	0.0	0.0	0.0	4724	tags=70%, list=42%, signal=121%
BILANGES_SERUM_RESPONSE_TRANSLATION	BILANGES_SERUM_RESPONSE_TRANSLATION		28	0.50261545	3.2533226	0.0	0.0	0.0	3954	tags=86%, list=36%, signal=133%
REACTOME_NERVOUS_SYSTEM_DEVELOPMENT	REACTOME_NERVOUS_SYSTEM_DEVELOPMENT		393	0.14223048	3.18988	0.0	0.0	0.0	4244	tags=52%, list=38%, signal=81%
JISON_SICKLE_CELL_DISEASE_DN	JISON_SICKLE_CELL_DISEASE_DN		154	0.21462572	3.126089	0.0	3.6369966E-5	0.001	3493	tags=53%, list=31%, signal=76%
NAGASHIMA_EGF_SIGNALING_UP	NAGASHIMA_EGF_SIGNALING_UP		42	0.38558787	3.0019224	0.0	1.0625428E-4	0.003	2081	tags=57%, list=19%, signal=70%
DANG_MYC_TARGETS_UP	DANG_MYC_TARGETS_UP		120	0.22870745	2.9508905	0.0	1.359697E-4	0.004	4339	tags=62%, list=39%, signal=100%
DIRMEIER_LMP1_RESPONSE_EARLY	DIRMEIER_LMP1_RESPONSE_EARLY		39	0.39493012	2.909002	0.0	2.302975E-4	0.007	2750	tags=64%, list=25%, signal=85%
JINESH_BLEBBISHIELD_VS_LIVE_CONTROL_UP	JINESH_BLEBBISHIELD_VS_LIVE_CONTROL_UP		296	0.142379	2.8345072	0.0	5.423691E-4	0.017	4392	tags=53%, list=40%, signal=86%
REACTOME_RUNX1_REGULATES_TRANSCRIPTION_OF_GENES_INVOLVED_IN_DIFFERENTIATION_OF_HSCS	REACTOME_RUNX1_REGULATES_TRANSCRIPTION_OF_GENES_INVOLVED_IN_DIFFERENTIATION_OF_HSCS		74	0.2704881	2.779328	0.0	9.951028E-4	0.032	3772	tags=61%, list=34%, signal=91%
KRIGE_AMINO_ACID_DEPRIVATION	KRIGE_AMINO_ACID_DEPRIVATION		23	0.46966165	2.7772884	0.0	9.666713E-4	0.032	1072	tags=57%, list=10%, signal=62%
JINESH_BLEBBISHIELD_TRANSFORMED_STEM_CELL_SPHERES_DN	JINESH_BLEBBISHIELD_TRANSFORMED_STEM_CELL_SPHERES_DN		237	0.1566673	2.7756357	0.0	9.6940016E-4	0.033	4392	tags=55%, list=40%, signal=89%
FLOTHO_PEDIATRIC_ALL_THERAPY_RESPONSE_UP	FLOTHO_PEDIATRIC_ALL_THERAPY_RESPONSE_UP		42	0.35783517	2.7346227	0.0	0.0013121166	0.046	2653	tags=60%, list=24%, signal=78%
MARTINEZ_RESPONSE_TO_TRABECTEDIN_UP	MARTINEZ_RESPONSE_TO_TRABECTEDIN_UP		50	0.33263326	2.7274075	0.0	0.0013903963	0.049	3210	tags=62%, list=29%, signal=87%
PHONG_TNF_TARGETS_UP	PHONG_TNF_TARGETS_UP		37	0.36954993	2.72204	0.0	0.0013822573	0.05	3716	tags=70%, list=33%, signal=105%
WONG_EMBRYONIC_STEM_CELL_CORE	WONG_EMBRYONIC_STEM_CELL_CORE		312	0.13359368	2.6918967	0.0	0.0016376715	0.061	3793	tags=47%, list=34%, signal=70%
WANG_TUMOR_INVASIVENESS_UP	WANG_TUMOR_INVASIVENESS_UP		338	0.1273776	2.6846082	0.0	0.0017013476	0.064	4513	tags=53%, list=41%, signal=86%
YAO_TEMPORAL_RESPONSE_TO_PROGESTERONE_CLUSTER_11	YAO_TEMPORAL_RESPONSE_TO_PROGESTERONE_CLUSTER_11		81	0.25743344	2.6693585	0.0	0.0018375482	0.071	5804	tags=78%, list=52%, signal=162%
HAMAI_APOPTOSIS_VIA_TRAIL_DN	HAMAI_APOPTOSIS_VIA_TRAIL_DN		122	0.21051271	2.6494503	0.0	0.0021638426	0.084	4336	tags=60%, list=39%, signal=97%
MODY_HIPPOCAMPUS_PRENATAL	MODY_HIPPOCAMPUS_PRENATAL		37	0.3605897	2.6489892	0.0	0.0021146643	0.084	5017	tags=81%, list=45%, signal=147%
SHEPARD_CRUSH_AND_BURN_MUTANT_UP	SHEPARD_CRUSH_AND_BURN_MUTANT_UP		156	0.18103597	2.6182811	0.0	0.0027497	0.111	5283	tags=65%, list=48%, signal=123%
BURTON_ADIPOGENESIS_1	BURTON_ADIPOGENESIS_1		24	0.4414293	2.589887	0.0	0.0033096755	0.135	1587	tags=58%, list=14%, signal=68%
ZHANG_PROLIFERATING_VS_QUIESCENT	ZHANG_PROLIFERATING_VS_QUIESCENT		38	0.3545814	2.5885165	0.0	0.0032618416	0.136	2214	tags=55%, list=20%, signal=69%
SESTO_RESPONSE_TO_UV_C0	SESTO_RESPONSE_TO_UV_C0		92	0.22896685	2.5721567	0.0	0.0035667985	0.149	3637	tags=55%, list=33%, signal=82%
DAZARD_UV_RESPONSE_CLUSTER_G2	DAZARD_UV_RESPONSE_CLUSTER_G2		19	0.4982997	2.5541177	0.0	0.0040106084	0.171	1490	tags=63%, list=13%, signal=73%
BHATTACHARYA_EMBRYONIC_STEM_CELL	BHATTACHARYA_EMBRYONIC_STEM_CELL		64	0.27116698	2.5291066	0.0	0.004693008	0.202	4818	tags=70%, list=43%, signal=123%
CHEN_LUNG_CANCER_SURVIVAL	CHEN_LUNG_CANCER_SURVIVAL		19	0.47804767	2.5194726	0.0	0.005076951	0.222	4640	tags=89%, list=42%, signal=153%
BLANCO_MELO_COVID19_SARS_COV_2_LOW_MOI_INFECTION_A594_ACE2_EXPRESSING_CELLS_UP	BLANCO_MELO_COVID19_SARS_COV_2_LOW_MOI_INFECTION_A594_ACE2_EXPRESSING_CELLS_UP		86	0.23175062	2.5164466	0.0	0.0051026843	0.228	2096	tags=42%, list=19%, signal=51%
HOLLEMAN_VINCRISTINE_RESISTANCE_ALL_DN	HOLLEMAN_VINCRISTINE_RESISTANCE_ALL_DN		19	0.48200795	2.5147672	0.0	0.005085461	0.231	4011	tags=84%, list=36%, signal=132%
BLANCO_MELO_COVID19_SARS_COV_2_INFECTION_A594_ACE2_EXPRESSING_CELLS_RUXOLITINIB_UP	BLANCO_MELO_COVID19_SARS_COV_2_INFECTION_A594_ACE2_EXPRESSING_CELLS_RUXOLITINIB_UP		256	0.13985382	2.5096414	0.0	0.0051475936	0.237	2475	tags=36%, list=22%, signal=45%
REACTOME_AUF1_HNRNP_D0_BINDS_AND_DESTABILIZES_MRNA	REACTOME_AUF1_HNRNP_D0_BINDS_AND_DESTABILIZES_MRNA		48	0.30774158	2.4985852	0.0	0.0057485085	0.263	3772	tags=65%, list=34%, signal=97%
REACTOME_APC_C_CDH1_MEDIATED_DEGRADATION_OF_CDC20_AND_OTHER_APC_C_CDH1_TARGETED_PROTEINS_IN_LATE_MITOSIS_EARLY_G1	REACTOME_APC_C_CDH1_MEDIATED_DEGRADATION_OF_CDC20_AND_OTHER_APC_C_CDH1_TARGETED_PROTEINS_IN_LATE_MITOSIS_EARLY_G1		67	0.2591563	2.4964526	0.0	0.005797615	0.268	3772	tags=60%, list=34%, signal=90%
SHIPP_DLBCL_VS_FOLLICULAR_LYMPHOMA_UP	SHIPP_DLBCL_VS_FOLLICULAR_LYMPHOMA_UP		42	0.32072124	2.491855	0.0	0.005937111	0.279	6240	tags=88%, list=56%, signal=200%
GALINDO_IMMUNE_RESPONSE_TO_ENTEROTOXIN	GALINDO_IMMUNE_RESPONSE_TO_ENTEROTOXIN		50	0.30409902	2.484686	0.0	0.006145837	0.29	5082	tags=76%, list=46%, signal=139%
REACTOME_RESPONSE_OF_EIF2AK1_HRI_TO_HEME_DEFICIENCY	REACTOME_RESPONSE_OF_EIF2AK1_HRI_TO_HEME_DEFICIENCY		15	0.528511	2.483717	0.0	0.00604167	0.29	5248	tags=100%, list=47%, signal=189%
ZHOU_TNF_SIGNALING_30MIN	ZHOU_TNF_SIGNALING_30MIN		40	0.33091372	2.483326	0.0	0.0059586577	0.29	4115	tags=70%, list=37%, signal=111%
CUI_GLUCOSE_DEPRIVATION	CUI_GLUCOSE_DEPRIVATION		46	0.31431603	2.4713247	0.0018903592	0.0064178593	0.311	5219	tags=78%, list=47%, signal=147%
KEGG_CARDIAC_MUSCLE_CONTRACTION	KEGG_CARDIAC_MUSCLE_CONTRACTION		46	0.3091552	2.4567091	0.0020703934	0.0071992353	0.344	7451	tags=98%, list=67%, signal=295%
REACTOME_SENESCENCE_ASSOCIATED_SECRETORY_PHENOTYPE_SASP_	REACTOME_SENESCENCE_ASSOCIATED_SECRETORY_PHENOTYPE_SASP_		61	0.26715007	2.4556715	0.0020618557	0.007184979	0.347	2877	tags=52%, list=26%, signal=70%
WARTERS_IR_RESPONSE_5GY	WARTERS_IR_RESPONSE_5GY		35	0.35348797	2.451812	0.0	0.007271781	0.358	4022	tags=71%, list=36%, signal=112%
REACTOME_DEGRADATION_OF_DVL	REACTOME_DEGRADATION_OF_DVL		49	0.29453072	2.4505785	0.0	0.0071927235	0.359	3772	tags=63%, list=34%, signal=95%
REACTOME_MRNA_SPLICING	REACTOME_MRNA_SPLICING		185	0.15413938	2.4465778	0.0	0.0073245172	0.37	5885	tags=68%, list=53%, signal=142%
WINTER_HYPOXIA_METAGENE	WINTER_HYPOXIA_METAGENE		157	0.16936608	2.4456565	0.0	0.007246506	0.372	6002	tags=71%, list=54%, signal=152%
SESTO_RESPONSE_TO_UV_C3	SESTO_RESPONSE_TO_UV_C3		15	0.5228238	2.4437706	0.0	0.0071868068	0.375	3829	tags=87%, list=34%, signal=132%
REACTOME_STABILIZATION_OF_P53	REACTOME_STABILIZATION_OF_P53		51	0.28935793	2.4425495	0.0019723866	0.0071136514	0.377	3772	tags=63%, list=34%, signal=95%
DACOSTA_UV_RESPONSE_VIA_ERCC3_COMMON_UP	DACOSTA_UV_RESPONSE_VIA_ERCC3_COMMON_UP		61	0.26747036	2.4416125	0.0	0.007071646	0.379	2509	tags=49%, list=23%, signal=63%
AMIT_SERUM_RESPONSE_120_MCF10A	AMIT_SERUM_RESPONSE_120_MCF10A		43	0.31589514	2.4407897	0.0	0.0070165657	0.381	5549	tags=81%, list=50%, signal=162%
AMIT_EGF_RESPONSE_60_MCF10A	AMIT_EGF_RESPONSE_60_MCF10A		27	0.38927466	2.4386296	0.0	0.0070216055	0.385	3093	tags=67%, list=28%, signal=92%
CHAUHAN_RESPONSE_TO_METHOXYESTRADIOL_DN	CHAUHAN_RESPONSE_TO_METHOXYESTRADIOL_DN		88	0.22321282	2.424223	0.0	0.00791348	0.423	3727	tags=56%, list=34%, signal=83%
TAKAO_RESPONSE_TO_UVB_RADIATION_UP	TAKAO_RESPONSE_TO_UVB_RADIATION_UP		72	0.24982896	2.4183738	0.0	0.0080647115	0.434	4033	tags=61%, list=36%, signal=95%
POMEROY_MEDULLOBLASTOMA_DESMOPLASIC_VS_CLASSIC_DN	POMEROY_MEDULLOBLASTOMA_DESMOPLASIC_VS_CLASSIC_DN		33	0.35692668	2.4180224	0.0	0.007971208	0.435	3117	tags=64%, list=28%, signal=88%
RASHI_RESPONSE_TO_IONIZING_RADIATION_1	RASHI_RESPONSE_TO_IONIZING_RADIATION_1		26	0.3983353	2.4152212	0.0	0.008021303	0.441	1567	tags=54%, list=14%, signal=63%
TONG_INTERACT_WITH_PTTG1	TONG_INTERACT_WITH_PTTG1		47	0.30339664	2.405112	0.0	0.008659818	0.472	3263	tags=60%, list=29%, signal=84%
PODAR_RESPONSE_TO_ADAPHOSTIN_UP	PODAR_RESPONSE_TO_ADAPHOSTIN_UP		119	0.1912019	2.4006584	0.00203666	0.008766307	0.479	3034	tags=46%, list=27%, signal=63%
AMIT_EGF_RESPONSE_40_HELA	AMIT_EGF_RESPONSE_40_HELA		33	0.3517618	2.3981807	0.0	0.008802085	0.486	1490	tags=48%, list=13%, signal=56%
DELACROIX_RARG_BOUND_MEF	DELACROIX_RARG_BOUND_MEF		238	0.13421047	2.3867023	0.0	0.009642788	0.52	3630	tags=46%, list=33%, signal=67%
HOLLEMAN_ASPARAGINASE_RESISTANCE_B_ALL_UP	HOLLEMAN_ASPARAGINASE_RESISTANCE_B_ALL_UP		24	0.40957448	2.3712094	0.0	0.010947468	0.568	3793	tags=75%, list=34%, signal=114%
FRIDMAN_SENESCENCE_UP	FRIDMAN_SENESCENCE_UP		47	0.29034698	2.3706782	0.0	0.010826878	0.569	4590	tags=70%, list=41%, signal=119%
PLASARI_TGFB1_TARGETS_1HR_UP	PLASARI_TGFB1_TARGETS_1HR_UP		18	0.45378548	2.3677824	0.0	0.010888067	0.577	1756	tags=61%, list=16%, signal=72%
REACTOME_FORMATION_OF_THE_BETA_CATENIN_TCF_TRANSACTIVATING_COMPLEX	REACTOME_FORMATION_OF_THE_BETA_CATENIN_TCF_TRANSACTIVATING_COMPLEX		43	0.30116415	2.367703	0.0	0.010758447	0.577	3127	tags=58%, list=28%, signal=81%
REACTOME_PROCESSING_OF_CAPPED_INTRON_CONTAINING_PRE_MRNA	REACTOME_PROCESSING_OF_CAPPED_INTRON_CONTAINING_PRE_MRNA		235	0.13066225	2.364	0.0	0.010930619	0.585	6051	tags=67%, list=54%, signal=144%
SATO_SILENCED_BY_DEACETYLATION_IN_PANCREATIC_CANCER	SATO_SILENCED_BY_DEACETYLATION_IN_PANCREATIC_CANCER		22	0.42198896	2.3513148	0.0	0.011676944	0.614	1886	tags=59%, list=17%, signal=71%
TOMIDA_METASTASIS_UP	TOMIDA_METASTASIS_UP		17	0.47564965	2.347119	0.0	0.0119705675	0.626	4528	tags=88%, list=41%, signal=149%
REACTOME_THE_ROLE_OF_GTSE1_IN_G2_M_PROGRESSION_AFTER_G2_CHECKPOINT	REACTOME_THE_ROLE_OF_GTSE1_IN_G2_M_PROGRESSION_AFTER_G2_CHECKPOINT		63	0.24946475	2.3423522	0.0	0.012315656	0.636	4123	tags=62%, list=37%, signal=98%
BLANCO_MELO_INFLUENZA_A_INFECTION_A594_CELLS_UP	BLANCO_MELO_INFLUENZA_A_INFECTION_A594_CELLS_UP		27	0.3867396	2.3355622	0.0	0.012912756	0.663	1886	tags=56%, list=17%, signal=67%
REACTOME_APC_C_MEDIATED_DEGRADATION_OF_CELL_CYCLE_PROTEINS	REACTOME_APC_C_MEDIATED_DEGRADATION_OF_CELL_CYCLE_PROTEINS		79	0.2190985	2.3271725	0.0	0.013382964	0.677	3772	tags=56%, list=34%, signal=84%
CROONQUIST_NRAS_VS_STROMAL_STIMULATION_DN	CROONQUIST_NRAS_VS_STROMAL_STIMULATION_DN		68	0.23934063	2.3187947	0.0	0.014029569	0.694	4384	tags=63%, list=39%, signal=104%
REACTOME_DEGRADATION_OF_GLI1_BY_THE_PROTEASOME	REACTOME_DEGRADATION_OF_GLI1_BY_THE_PROTEASOME		52	0.277261	2.3178923	0.0	0.013969039	0.696	3772	tags=62%, list=34%, signal=93%
YAMASHITA_LIVER_CANCER_WITH_EPCAM_UP	YAMASHITA_LIVER_CANCER_WITH_EPCAM_UP		43	0.29240832	2.3054419	0.003787879	0.01513677	0.731	4258	tags=67%, list=38%, signal=109%
GNATENKO_PLATELET_SIGNATURE	GNATENKO_PLATELET_SIGNATURE		35	0.3264507	2.3025317	0.0	0.015314249	0.735	5592	tags=83%, list=50%, signal=166%
WIELAND_UP_BY_HBV_INFECTION	WIELAND_UP_BY_HBV_INFECTION		44	0.2891159	2.3014152	0.0	0.015242435	0.738	4377	tags=68%, list=39%, signal=112%
REACTOME_G1_S_DNA_DAMAGE_CHECKPOINTS	REACTOME_G1_S_DNA_DAMAGE_CHECKPOINTS		60	0.24523641	2.2909079	0.0	0.016068066	0.76	3772	tags=58%, list=34%, signal=88%
MEISSNER_NPC_HCP_WITH_H3K4ME2	MEISSNER_NPC_HCP_WITH_H3K4ME2		191	0.14117147	2.2893717	0.0	0.01617505	0.763	4102	tags=51%, list=37%, signal=79%
MARTENS_TRETINOIN_RESPONSE_UP	MARTENS_TRETINOIN_RESPONSE_UP		189	0.14040312	2.273473	0.0	0.017867249	0.805	4758	tags=57%, list=43%, signal=97%
REACTOME_ASYMMETRIC_LOCALIZATION_OF_PCP_PROTEINS	REACTOME_ASYMMETRIC_LOCALIZATION_OF_PCP_PROTEINS		49	0.2740322	2.2690544	0.0	0.018392468	0.82	3772	tags=61%, list=34%, signal=92%
BIOCARTA_EIF_PATHWAY	BIOCARTA_EIF_PATHWAY		16	0.46596846	2.261911	0.0018939395	0.019025056	0.828	5248	tags=94%, list=47%, signal=177%
BILD_MYC_ONCOGENIC_SIGNATURE	BILD_MYC_ONCOGENIC_SIGNATURE		156	0.15794031	2.25939	0.0	0.01920519	0.835	4111	tags=53%, list=37%, signal=82%
PID_SYNDECAN_4_PATHWAY	PID_SYNDECAN_4_PATHWAY		19	0.43425202	2.2508016	0.0	0.02009364	0.846	5126	tags=89%, list=46%, signal=166%
ZHONG_SECRETOME_OF_LUNG_CANCER_AND_MACROPHAGE	ZHONG_SECRETOME_OF_LUNG_CANCER_AND_MACROPHAGE		56	0.24963838	2.2507203	0.001992032	0.019909052	0.846	3590	tags=57%, list=32%, signal=84%
MCLACHLAN_DENTAL_CARIES_UP	MCLACHLAN_DENTAL_CARIES_UP		63	0.24244805	2.2482736	0.0	0.020043602	0.852	4377	tags=63%, list=39%, signal=104%
TIEN_INTESTINE_PROBIOTICS_24HR_DN	TIEN_INTESTINE_PROBIOTICS_24HR_DN		187	0.1416885	2.2479064	0.0	0.019902846	0.852	2671	tags=38%, list=24%, signal=49%
WANG_CLASSIC_ADIPOGENIC_TARGETS_OF_PPARG	WANG_CLASSIC_ADIPOGENIC_TARGETS_OF_PPARG		16	0.45545045	2.2420688	0.0019305019	0.020413842	0.861	4670	tags=88%, list=42%, signal=151%
HOLLEMAN_VINCRISTINE_RESISTANCE_B_ALL_DN	HOLLEMAN_VINCRISTINE_RESISTANCE_B_ALL_DN		16	0.4572072	2.2406666	0.0	0.02044129	0.864	3261	tags=75%, list=29%, signal=106%
CROONQUIST_STROMAL_STIMULATION_UP	CROONQUIST_STROMAL_STIMULATION_UP		27	0.3653504	2.2268274	0.0	0.022488702	0.892	3770	tags=70%, list=34%, signal=106%
WP_TRANSLATION_FACTORS	WP_TRANSLATION_FACTORS		47	0.27318385	2.2264464	0.0	0.022331012	0.896	5253	tags=74%, list=47%, signal=141%
STARK_PREFRONTAL_CORTEX_22Q11_DELETION_DN	STARK_PREFRONTAL_CORTEX_22Q11_DELETION_DN		465	0.09101233	2.225756	0.002020202	0.022243423	0.896	4241	tags=47%, list=38%, signal=73%
YAO_TEMPORAL_RESPONSE_TO_PROGESTERONE_CLUSTER_13	YAO_TEMPORAL_RESPONSE_TO_PROGESTERONE_CLUSTER_13		164	0.146916	2.2251804	0.0	0.022119401	0.896	4558	tags=55%, list=41%, signal=93%
ACEVEDO_NORMAL_TISSUE_ADJACENT_TO_LIVER_TUMOR_DN	ACEVEDO_NORMAL_TISSUE_ADJACENT_TO_LIVER_TUMOR_DN		269	0.11813863	2.2226706	0.0	0.022261444	0.899	6569	tags=71%, list=59%, signal=168%
BILANGES_RAPAMYCIN_SENSITIVE_VIA_TSC1_AND_TSC2	BILANGES_RAPAMYCIN_SENSITIVE_VIA_TSC1_AND_TSC2		60	0.24555603	2.216545	0.002	0.022991767	0.906	6918	tags=87%, list=62%, signal=228%
REACTOME_UNFOLDED_PROTEIN_RESPONSE_UPR_	REACTOME_UNFOLDED_PROTEIN_RESPONSE_UPR_		84	0.20836358	2.2038703	0.00407332	0.024870727	0.926	5905	tags=74%, list=53%, signal=156%
REACTOME_INHIBITION_OF_DNA_RECOMBINATION_AT_TELOMERE	REACTOME_INHIBITION_OF_DNA_RECOMBINATION_AT_TELOMERE		35	0.30834764	2.2034202	0.0020242915	0.024700053	0.927	5475	tags=80%, list=49%, signal=157%
SAGIV_CD24_TARGETS_DN	SAGIV_CD24_TARGETS_DN		26	0.36055353	2.1945894	0.0	0.026086647	0.935	1986	tags=54%, list=18%, signal=65%
PID_INTEGRIN1_PATHWAY	PID_INTEGRIN1_PATHWAY		25	0.36705434	2.1915295	0.0019193857	0.026498452	0.942	7044	tags=100%, list=63%, signal=272%
REACTOME_ORC1_REMOVAL_FROM_CHROMATIN	REACTOME_ORC1_REMOVAL_FROM_CHROMATIN		63	0.23333037	2.1906455	0.0	0.026444934	0.942	3772	tags=57%, list=34%, signal=86%
REACTOME_METABOLISM_OF_POLYAMINES	REACTOME_METABOLISM_OF_POLYAMINES		50	0.25853243	2.1874685	0.0019880715	0.026857806	0.945	4030	tags=62%, list=36%, signal=97%
MCDOWELL_ACUTE_LUNG_INJURY_UP	MCDOWELL_ACUTE_LUNG_INJURY_UP		23	0.37655947	2.1865046	0.0	0.026793499	0.946	4038	tags=74%, list=36%, signal=116%
BLANCO_MELO_COVID19_SARS_COV_2_INFECTION_A594_ACE2_EXPRESSING_CELLS_UP	BLANCO_MELO_COVID19_SARS_COV_2_INFECTION_A594_ACE2_EXPRESSING_CELLS_UP		275	0.11615701	2.1852632	0.001980198	0.026747426	0.948	4035	tags=48%, list=36%, signal=73%
REACTOME_REGULATION_OF_RUNX3_EXPRESSION_AND_ACTIVITY	REACTOME_REGULATION_OF_RUNX3_EXPRESSION_AND_ACTIVITY		50	0.26175672	2.183502	0.002016129	0.026892038	0.949	3772	tags=60%, list=34%, signal=90%
BURTON_ADIPOGENESIS_PEAK_AT_24HR	BURTON_ADIPOGENESIS_PEAK_AT_24HR		37	0.30310574	2.1804533	0.0	0.027179154	0.951	5053	tags=76%, list=45%, signal=138%
BILBAN_B_CLL_LPL_DN	BILBAN_B_CLL_LPL_DN		31	0.3310431	2.1795382	0.0020325202	0.027182156	0.953	3501	tags=65%, list=31%, signal=94%
SMIRNOV_RESPONSE_TO_IR_2HR_UP	SMIRNOV_RESPONSE_TO_IR_2HR_UP		44	0.2783927	2.1689162	0.0	0.028811073	0.961	5001	tags=73%, list=45%, signal=132%
REACTOME_SCF_SKP2_MEDIATED_DEGRADATION_OF_P27_P21	REACTOME_SCF_SKP2_MEDIATED_DEGRADATION_OF_P27_P21		55	0.24967	2.167337	0.0020283975	0.028928006	0.963	3907	tags=60%, list=35%, signal=92%
IRITANI_MAD1_TARGETS_DN	IRITANI_MAD1_TARGETS_DN		42	0.28679794	2.1625166	0.0041067763	0.02961763	0.965	4763	tags=71%, list=43%, signal=125%
REACTOME_NEGATIVE_REGULATION_OF_NOTCH4_SIGNALING	REACTOME_NEGATIVE_REGULATION_OF_NOTCH4_SIGNALING		50	0.26175672	2.159588	0.004056795	0.029901642	0.966	3772	tags=60%, list=34%, signal=90%
BLANCO_MELO_INFLUENZA_A_INFECTION_A594_CELLS_DN	BLANCO_MELO_INFLUENZA_A_INFECTION_A594_CELLS_DN		84	0.1996314	2.1578856	0.0	0.02999012	0.968	2296	tags=40%, list=21%, signal=51%
PELLICCIOTTA_HDAC_IN_ANTIGEN_PRESENTATION_DN	PELLICCIOTTA_HDAC_IN_ANTIGEN_PRESENTATION_DN		44	0.27482924	2.1559231	0.0043290043	0.03011034	0.969	3272	tags=57%, list=29%, signal=80%
KERLEY_RESPONSE_TO_CISPLATIN_UP	KERLEY_RESPONSE_TO_CISPLATIN_UP		32	0.31592837	2.1556692	0.001996008	0.029888475	0.97	5529	tags=81%, list=50%, signal=161%
REACTOME_TRANSCRIPTIONAL_REGULATION_BY_RUNX3	REACTOME_TRANSCRIPTIONAL_REGULATION_BY_RUNX3		85	0.1990796	2.1552598	0.0019455253	0.029702397	0.97	4211	tags=58%, list=38%, signal=92%
WP_METAPATHWAY_BIOTRANSFORMATION_PHASE_I_AND_II	WP_METAPATHWAY_BIOTRANSFORMATION_PHASE_I_AND_II		51	0.25782412	2.1515465	0.0021231424	0.03018819	0.973	3685	tags=59%, list=33%, signal=88%
LUI_THYROID_CANCER_PAX8_PPARG_DN	LUI_THYROID_CANCER_PAX8_PPARG_DN		42	0.28297517	2.1432226	0.004158004	0.031513486	0.977	4276	tags=67%, list=38%, signal=108%
AFFAR_YY1_TARGETS_UP	AFFAR_YY1_TARGETS_UP		93	0.19408002	2.1416824	0.0020283975	0.031476356	0.977	3836	tags=54%, list=35%, signal=81%
FISCHER_DIRECT_P53_TARGETS_META_ANALYSIS	FISCHER_DIRECT_P53_TARGETS_META_ANALYSIS		240	0.119377546	2.140409	0.0	0.031456385	0.977	6065	tags=66%, list=55%, signal=143%
REACTOME_HEDGEHOG_LIGAND_BIOGENESIS	REACTOME_HEDGEHOG_LIGAND_BIOGENESIS		53	0.24808344	2.1334937	0.0019379845	0.03267299	0.98	3966	tags=60%, list=36%, signal=93%
ZHONG_SECRETOME_OF_LUNG_CANCER_AND_FIBROBLAST	ZHONG_SECRETOME_OF_LUNG_CANCER_AND_FIBROBLAST		99	0.18315677	2.1297412	0.002004008	0.033302575	0.982	4269	tags=57%, list=38%, signal=91%
LUI_TARGETS_OF_PAX8_PPARG_FUSION	LUI_TARGETS_OF_PAX8_PPARG_FUSION		32	0.3185222	2.129392	0.002016129	0.03314714	0.982	6195	tags=88%, list=56%, signal=197%
REACTOME_SIRT1_NEGATIVELY_REGULATES_RRNA_EXPRESSION	REACTOME_SIRT1_NEGATIVELY_REGULATES_RRNA_EXPRESSION		25	0.35484627	2.1247044	0.0	0.033909325	0.983	2733	tags=60%, list=25%, signal=79%
JECHLINGER_EPITHELIAL_TO_MESENCHYMAL_TRANSITION_DN	JECHLINGER_EPITHELIAL_TO_MESENCHYMAL_TRANSITION_DN		37	0.29064974	2.1244063	0.0019880715	0.033743944	0.983	5191	tags=76%, list=47%, signal=142%
NUTT_GBM_VS_AO_GLIOMA_DN	NUTT_GBM_VS_AO_GLIOMA_DN		36	0.30094263	2.1243567	0.001980198	0.033521134	0.983	4384	tags=69%, list=39%, signal=114%
HU_GENOTOXIC_DAMAGE_24HR	HU_GENOTOXIC_DAMAGE_24HR		31	0.31951922	2.1226673	0.0	0.033634275	0.985	2553	tags=55%, list=23%, signal=71%
CHEN_LVAD_SUPPORT_OF_FAILING_HEART_UP	CHEN_LVAD_SUPPORT_OF_FAILING_HEART_UP		64	0.22814874	2.1204598	0.007677543	0.033908002	0.987	4425	tags=63%, list=40%, signal=103%
BLANCO_MELO_COVID19_SARS_COV_2_INFECTION_A594_CELLS_UP	BLANCO_MELO_COVID19_SARS_COV_2_INFECTION_A594_CELLS_UP		30	0.32508877	2.1053176	0.0019230769	0.037028693	0.994	6770	tags=93%, list=61%, signal=238%
REACTOME_RRNA_MODIFICATION_IN_THE_NUCLEUS_AND_CYTOSOL	REACTOME_RRNA_MODIFICATION_IN_THE_NUCLEUS_AND_CYTOSOL		58	0.23447527	2.1052308	0.0	0.03678224	0.994	5839	tags=76%, list=53%, signal=159%
REACTOME_PERK_REGULATES_GENE_EXPRESSION	REACTOME_PERK_REGULATES_GENE_EXPRESSION		29	0.3316279	2.1008523	0.0019762847	0.037460063	0.994	5905	tags=86%, list=53%, signal=183%
MIKKELSEN_NPC_HCP_WITH_H3K27ME3	MIKKELSEN_NPC_HCP_WITH_H3K27ME3		71	0.21082893	2.0975125	0.0042643924	0.037936732	0.994	5342	tags=69%, list=48%, signal=132%
NOJIMA_SFRP2_TARGETS_UP	NOJIMA_SFRP2_TARGETS_UP		20	0.3945566	2.0947897	0.0	0.03842676	0.995	3958	tags=75%, list=36%, signal=116%
PRAMOONJAGO_SOX4_TARGETS_UP	PRAMOONJAGO_SOX4_TARGETS_UP		41	0.27921155	2.0939908	0.0020920502	0.03838278	0.995	6396	tags=85%, list=58%, signal=200%
DACOSTA_UV_RESPONSE_VIA_ERCC3_TTD_UP	DACOSTA_UV_RESPONSE_VIA_ERCC3_TTD_UP		50	0.25024396	2.0918024	0.003921569	0.038754713	0.995	5011	tags=70%, list=45%, signal=127%
LEIN_LOCALIZED_TO_PROXIMAL_DENDRITES	LEIN_LOCALIZED_TO_PROXIMAL_DENDRITES		19	0.39009595	2.0849576	0.0020283975	0.04012177	0.996	5616	tags=89%, list=51%, signal=181%
WP_PROTEASOME_DEGRADATION	WP_PROTEASOME_DEGRADATION		55	0.24360281	2.0841227	0.007968128	0.04007388	0.997	3772	tags=58%, list=34%, signal=88%
TIAN_TNF_SIGNALING_NOT_VIA_NFKB	TIAN_TNF_SIGNALING_NOT_VIA_NFKB		18	0.40981358	2.0835805	0.002008032	0.03993736	0.997	2244	tags=61%, list=20%, signal=76%
DAIRKEE_CANCER_PRONE_RESPONSE_BPA_E2	DAIRKEE_CANCER_PRONE_RESPONSE_BPA_E2		88	0.19078298	2.0777698	0.0	0.041319456	0.997	3832	tags=53%, list=34%, signal=81%
AMIT_SERUM_RESPONSE_40_MCF10A	AMIT_SERUM_RESPONSE_40_MCF10A		20	0.3900505	2.0766811	0.0019379845	0.04130611	0.997	4008	tags=75%, list=36%, signal=117%
REACTOME_DEGRADATION_OF_AXIN	REACTOME_DEGRADATION_OF_AXIN		49	0.25353366	2.075684	0.0	0.04127824	0.997	3772	tags=59%, list=34%, signal=89%
HALMOS_CEBPA_TARGETS_DN	HALMOS_CEBPA_TARGETS_DN		24	0.35827625	2.0705025	0.0018903592	0.042462856	0.998	1583	tags=50%, list=14%, signal=58%
REACTOME_HSF1_ACTIVATION	REACTOME_HSF1_ACTIVATION		23	0.3564214	2.066977	0.003984064	0.043115802	1.0	5228	tags=83%, list=47%, signal=156%
REACTOME_SIGNALING_BY_NOTCH	REACTOME_SIGNALING_BY_NOTCH		161	0.14180939	2.0653532	0.005882353	0.04324407	1.0	4038	tags=50%, list=36%, signal=78%
REACTOME_DNA_METHYLATION	REACTOME_DNA_METHYLATION		21	0.373802	2.0646257	0.005988024	0.043153834	1.0	2733	tags=62%, list=25%, signal=82%
GAVIN_FOXP3_TARGETS_CLUSTER_T7	GAVIN_FOXP3_TARGETS_CLUSTER_T7		80	0.20157214	2.0644016	0.0038095238	0.042932637	1.0	7362	tags=86%, list=66%, signal=254%
VERRECCHIA_EARLY_RESPONSE_TO_TGFB1	VERRECCHIA_EARLY_RESPONSE_TO_TGFB1		38	0.2842856	2.0632179	0.002118644	0.042922165	1.0	5918	tags=82%, list=53%, signal=174%
REACTOME_MAPK_FAMILY_SIGNALING_CASCADES	REACTOME_MAPK_FAMILY_SIGNALING_CASCADES		208	0.124314204	2.0623932	0.0058027077	0.042885747	1.0	6499	tags=71%, list=58%, signal=167%
HELLER_SILENCED_BY_METHYLATION_DN	HELLER_SILENCED_BY_METHYLATION_DN		71	0.20419027	2.0605323	0.0062761507	0.043184195	1.0	3380	tags=51%, list=30%, signal=72%
REACTOME_TRANSCRIPTIONAL_REGULATION_OF_GRANULOPOIESIS	REACTOME_TRANSCRIPTIONAL_REGULATION_OF_GRANULOPOIESIS		42	0.26970083	2.060279	0.0060728746	0.042975537	1.0	6011	tags=81%, list=54%, signal=176%
SMIRNOV_RESPONSE_TO_IR_6HR_UP	SMIRNOV_RESPONSE_TO_IR_6HR_UP		135	0.15698496	2.0597377	0.0	0.04288931	1.0	4039	tags=52%, list=36%, signal=80%
YOSHIMURA_MAPK8_TARGETS_UP	YOSHIMURA_MAPK8_TARGETS_UP		457	0.08477605	2.0587912	0.0019047619	0.04286682	1.0	4325	tags=47%, list=39%, signal=74%
BOUDOUKHA_BOUND_BY_IGF2BP2	BOUDOUKHA_BOUND_BY_IGF2BP2		88	0.19114569	2.0584483	0.010183299	0.042720027	1.0	3828	tags=53%, list=34%, signal=81%
RHEIN_ALL_GLUCOCORTICOID_THERAPY_DN	RHEIN_ALL_GLUCOCORTICOID_THERAPY_DN		327	0.09775673	2.0540907	0.0020242915	0.04374604	1.0	6185	tags=65%, list=56%, signal=143%
REACTOME_ATTENUATION_PHASE	REACTOME_ATTENUATION_PHASE		20	0.3729092	2.0540376	0.0057361377	0.043502722	1.0	4754	tags=80%, list=43%, signal=140%
REACTOME_CROSS_PRESENTATION_OF_SOLUBLE_EXOGENOUS_ANTIGENS_ENDOSOMES_	REACTOME_CROSS_PRESENTATION_OF_SOLUBLE_EXOGENOUS_ANTIGENS_ENDOSOMES_		39	0.27693558	2.0531435	0.0057142857	0.04348419	1.0	3772	tags=62%, list=34%, signal=93%
REACTOME_REGULATION_OF_RUNX2_EXPRESSION_AND_ACTIVITY	REACTOME_REGULATION_OF_RUNX2_EXPRESSION_AND_ACTIVITY		61	0.22270758	2.0518317	0.0038986355	0.043574885	1.0	3915	tags=57%, list=35%, signal=88%
BEGUM_TARGETS_OF_PAX3_FOXO1_FUSION_DN	BEGUM_TARGETS_OF_PAX3_FOXO1_FUSION_DN		26	0.33708122	2.0518029	0.008064516	0.043324456	1.0	4384	tags=73%, list=39%, signal=120%
MEISSNER_BRAIN_HCP_WITH_H3K27ME3	MEISSNER_BRAIN_HCP_WITH_H3K27ME3		54	0.23669954	2.0512595	0.0040816325	0.043203294	1.0	5203	tags=70%, list=47%, signal=132%
GERY_CEBP_TARGETS	GERY_CEBP_TARGETS		71	0.20037617	2.0503929	0.007575758	0.043131787	1.0	3109	tags=48%, list=28%, signal=66%
NABA_SECRETED_FACTORS	NABA_SECRETED_FACTORS		49	0.25393382	2.0501482	0.003816794	0.042966075	1.0	3087	tags=53%, list=28%, signal=73%
REACTOME_ACTIVATED_PKN1_STIMULATES_TRANSCRIPTION_OF_AR_ANDROGEN_RECEPTOR_REGULATED_GENES_KLK2_AND_KLK3	REACTOME_ACTIVATED_PKN1_STIMULATES_TRANSCRIPTION_OF_AR_ANDROGEN_RECEPTOR_REGULATED_GENES_KLK2_AND_KLK3		21	0.373802	2.043304	0.0020242915	0.04450669	1.0	2733	tags=62%, list=25%, signal=82%
POMEROY_MEDULLOBLASTOMA_PROGNOSIS_DN	POMEROY_MEDULLOBLASTOMA_PROGNOSIS_DN		42	0.2681657	2.037286	0.0	0.046026595	1.0	7616	tags=95%, list=69%, signal=301%
BLANCO_MELO_COVID19_SARS_COV_2_INFECTION_CALU3_CELLS_UP	BLANCO_MELO_COVID19_SARS_COV_2_INFECTION_CALU3_CELLS_UP		122	0.15841575	2.0249624	0.002	0.049353283	1.0	2722	tags=40%, list=24%, signal=53%
REACTOME_DECTIN_1_MEDIATED_NONCANONICAL_NF_KB_SIGNALING	REACTOME_DECTIN_1_MEDIATED_NONCANONICAL_NF_KB_SIGNALING		54	0.2357989	2.0249114	0.0019723866	0.049080614	1.0	3772	tags=57%, list=34%, signal=86%
BENPORATH_ES_WITH_H3K27ME3	BENPORATH_ES_WITH_H3K27ME3		302	0.10072851	2.024633	0.0058365758	0.04889772	1.0	5756	tags=62%, list=52%, signal=124%
LUI_THYROID_CANCER_CLUSTER_3	LUI_THYROID_CANCER_CLUSTER_3		27	0.3323013	2.0217056	0.008	0.04959591	1.0	6195	tags=89%, list=56%, signal=200%
REACTOME_TCF_DEPENDENT_SIGNALING_IN_RESPONSE_TO_WNT	REACTOME_TCF_DEPENDENT_SIGNALING_IN_RESPONSE_TO_WNT		142	0.14839041	2.0207784	0.0020661156	0.04958515	1.0	3772	tags=49%, list=34%, signal=73%
GRAESSMANN_RESPONSE_TO_MC_AND_DOXORUBICIN_UP	GRAESSMANN_RESPONSE_TO_MC_AND_DOXORUBICIN_UP		414	0.08677819	2.0187798	0.008064516	0.04988369	1.0	4682	tags=50%, list=42%, signal=84%
REACTOME_INTERLEUKIN_1_SIGNALING	REACTOME_INTERLEUKIN_1_SIGNALING		79	0.19360083	2.0171869	0.0018248175	0.0501447	1.0	3772	tags=53%, list=34%, signal=80%
BROWN_MYELOID_CELL_DEVELOPMENT_DN	BROWN_MYELOID_CELL_DEVELOPMENT_DN		87	0.18052198	2.016802	0.006	0.04995596	1.0	5802	tags=70%, list=52%, signal=146%
MIKKELSEN_ES_ICP_WITH_H3K4ME3	MIKKELSEN_ES_ICP_WITH_H3K4ME3		369	0.094749585	2.0161784	0.0038834952	0.04986505	1.0	7988	tags=81%, list=72%, signal=278%
MALONEY_RESPONSE_TO_17AAG_DN	MALONEY_RESPONSE_TO_17AAG_DN		69	0.21226172	2.0119777	0.0077669905	0.050831713	1.0	3776	tags=55%, list=34%, signal=83%
WP_GENOTOXICITY_PATHWAY	WP_GENOTOXICITY_PATHWAY		47	0.24981593	2.0115156	0.005905512	0.050726473	1.0	1964	tags=43%, list=18%, signal=51%
ADDYA_ERYTHROID_DIFFERENTIATION_BY_HEMIN	ADDYA_ERYTHROID_DIFFERENTIATION_BY_HEMIN		53	0.23222232	2.009453	0.00591716	0.051048677	1.0	3722	tags=57%, list=33%, signal=85%
SCHLESINGER_METHYLATED_DE_NOVO_IN_CANCER	SCHLESINGER_METHYLATED_DE_NOVO_IN_CANCER		26	0.3347784	2.0073571	0.003929273	0.05141067	1.0	3982	tags=69%, list=36%, signal=108%
FRASOR_RESPONSE_TO_SERM_OR_FULVESTRANT_DN	FRASOR_RESPONSE_TO_SERM_OR_FULVESTRANT_DN		46	0.24840738	2.0063617	0.0059288535	0.051412974	1.0	4982	tags=70%, list=45%, signal=126%
ZHONG_SECRETOME_OF_LUNG_CANCER_AND_ENDOTHELIUM	ZHONG_SECRETOME_OF_LUNG_CANCER_AND_ENDOTHELIUM		47	0.24724406	1.9999464	0.007984032	0.05308917	1.0	2702	tags=49%, list=24%, signal=64%
REACTOME_FLT3_SIGNALING	REACTOME_FLT3_SIGNALING		183	0.1255476	1.9933028	0.0019120459	0.054932512	1.0	6523	tags=71%, list=59%, signal=169%
DIRMEIER_LMP1_RESPONSE_LATE_DN	DIRMEIER_LMP1_RESPONSE_LATE_DN		20	0.36732158	1.9931649	0.0040983604	0.054727614	1.0	2037	tags=55%, list=18%, signal=67%
MUELLER_PLURINET	MUELLER_PLURINET		262	0.106537595	1.9903102	0.0038535646	0.0553839	1.0	7116	tags=74%, list=64%, signal=202%
KAN_RESPONSE_TO_ARSENIC_TRIOXIDE	KAN_RESPONSE_TO_ARSENIC_TRIOXIDE		68	0.20644674	1.9851395	0.003787879	0.05703259	1.0	1478	tags=34%, list=13%, signal=39%
WANG_METHYLATED_IN_BREAST_CANCER	WANG_METHYLATED_IN_BREAST_CANCER		25	0.33363268	1.9843655	0.0041067763	0.057012055	1.0	2079	tags=52%, list=19%, signal=64%
MUNSHI_MULTIPLE_MYELOMA_UP	MUNSHI_MULTIPLE_MYELOMA_UP		59	0.21543068	1.983695	0.002020202	0.05698609	1.0	3646	tags=54%, list=33%, signal=80%
GESERICK_TERT_TARGETS_DN	GESERICK_TERT_TARGETS_DN		15	0.4332583	1.9825445	0.013282732	0.057087585	1.0	1859	tags=60%, list=17%, signal=72%
REACTOME_SWITCHING_OF_ORIGINS_TO_A_POST_REPLICATIVE_STATE	REACTOME_SWITCHING_OF_ORIGINS_TO_A_POST_REPLICATIVE_STATE		82	0.18634419	1.9816593	0.0041237115	0.057098236	1.0	3772	tags=52%, list=34%, signal=79%
BERENJENO_TRANSFORMED_BY_RHOA_DN	BERENJENO_TRANSFORMED_BY_RHOA_DN		295	0.10076641	1.9813223	0.006	0.056936685	1.0	7613	tags=78%, list=68%, signal=242%
ANASTASSIOU_MULTICANCER_INVASIVENESS_SIGNATURE	ANASTASSIOU_MULTICANCER_INVASIVENESS_SIGNATURE		17	0.4072651	1.9778875	0.007736944	0.057862412	1.0	5287	tags=88%, list=48%, signal=168%
BENPORATH_MYC_TARGETS_WITH_EBOX	BENPORATH_MYC_TARGETS_WITH_EBOX		176	0.12514128	1.9755893	0.008	0.05834351	1.0	6588	tags=72%, list=59%, signal=173%
ZHANG_RESPONSE_TO_CANTHARIDIN_DN	ZHANG_RESPONSE_TO_CANTHARIDIN_DN		63	0.2092645	1.9743084	0.001953125	0.058475967	1.0	4038	tags=57%, list=36%, signal=89%
REACTOME_DEFECTIVE_CFTR_CAUSES_CYSTIC_FIBROSIS	REACTOME_DEFECTIVE_CFTR_CAUSES_CYSTIC_FIBROSIS		53	0.22770275	1.9703193	0.0019120459	0.059634533	1.0	3772	tags=57%, list=34%, signal=85%
GROSS_HYPOXIA_VIA_ELK3_DN	GROSS_HYPOXIA_VIA_ELK3_DN		100	0.16515976	1.9667995	0.013487476	0.06066789	1.0	2626	tags=40%, list=24%, signal=52%
MIKKELSEN_IPS_LCP_WITH_H3K4ME3	MIKKELSEN_IPS_LCP_WITH_H3K4ME3		46	0.24274774	1.9663777	0.006085193	0.060519416	1.0	4803	tags=67%, list=43%, signal=118%
MEISSNER_NPC_HCP_WITH_H3_UNMETHYLATED	MEISSNER_NPC_HCP_WITH_H3_UNMETHYLATED		166	0.13144079	1.9646653	0.0040816325	0.06071569	1.0	5457	tags=62%, list=49%, signal=120%
MEBARKI_HCC_PROGENITOR_FZD8CRD_DN	MEBARKI_HCC_PROGENITOR_FZD8CRD_DN		153	0.13762157	1.9637929	0.0102459015	0.060718857	1.0	5465	tags=63%, list=49%, signal=122%
HILLION_HMGA1_TARGETS	HILLION_HMGA1_TARGETS		54	0.22539625	1.9613363	0.011952192	0.061322205	1.0	6769	tags=83%, list=61%, signal=212%
ALTEMEIER_RESPONSE_TO_LPS_WITH_MECHANICAL_VENTILATION	ALTEMEIER_RESPONSE_TO_LPS_WITH_MECHANICAL_VENTILATION		39	0.2633917	1.9611189	0.017274473	0.06109401	1.0	3637	tags=59%, list=33%, signal=87%
BURTON_ADIPOGENESIS_PEAK_AT_2HR	BURTON_ADIPOGENESIS_PEAK_AT_2HR		30	0.2978592	1.947684	0.00589391	0.06588023	1.0	2996	tags=57%, list=27%, signal=77%
DELLA_RESPONSE_TO_TSA_AND_BUTYRATE	DELLA_RESPONSE_TO_TSA_AND_BUTYRATE		17	0.3922399	1.9465551	0.010288066	0.06595734	1.0	4146	tags=76%, list=37%, signal=122%
BRUINS_UVC_RESPONSE_VIA_TP53_GROUP_B	BRUINS_UVC_RESPONSE_VIA_TP53_GROUP_B		326	0.094532534	1.9465504	0.009469697	0.065651976	1.0	6276	tags=66%, list=56%, signal=146%
SEMENZA_HIF1_TARGETS	SEMENZA_HIF1_TARGETS		21	0.35505483	1.9465467	0.0057471264	0.06534944	1.0	4529	tags=76%, list=41%, signal=128%
NABA_MATRISOME	NABA_MATRISOME		216	0.11591914	1.9457685	0.005524862	0.06533574	1.0	3573	tags=44%, list=32%, signal=63%
SANA_RESPONSE_TO_IFNG_DN	SANA_RESPONSE_TO_IFNG_DN		65	0.2068396	1.9430168	0.0041067763	0.066139765	1.0	6435	tags=78%, list=58%, signal=185%
AMIT_SERUM_RESPONSE_60_MCF10A	AMIT_SERUM_RESPONSE_60_MCF10A		38	0.26949573	1.9410976	0.0	0.06668453	1.0	2279	tags=47%, list=21%, signal=59%
PELLICCIOTTA_HDAC_IN_ANTIGEN_PRESENTATION_UP	PELLICCIOTTA_HDAC_IN_ANTIGEN_PRESENTATION_UP		62	0.2085101	1.9410318	0.01010101	0.066411346	1.0	3790	tags=55%, list=34%, signal=83%
REACTOME_ATF4_ACTIVATES_GENES_IN_RESPONSE_TO_ENDOPLASMIC_RETICULUM_STRESS	REACTOME_ATF4_ACTIVATES_GENES_IN_RESPONSE_TO_ENDOPLASMIC_RETICULUM_STRESS		24	0.32673702	1.9377095	0.008179959	0.06728556	1.0	2396	tags=54%, list=22%, signal=69%
THEILGAARD_NEUTROPHIL_AT_SKIN_WOUND_UP	THEILGAARD_NEUTROPHIL_AT_SKIN_WOUND_UP		50	0.23009938	1.9367146	0.0062370063	0.06740126	1.0	3900	tags=58%, list=35%, signal=89%
DAZARD_UV_RESPONSE_CLUSTER_G1	DAZARD_UV_RESPONSE_CLUSTER_G1		47	0.23790033	1.9351791	0.008281574	0.0676678	1.0	4461	tags=64%, list=40%, signal=106%
BURTON_ADIPOGENESIS_9	BURTON_ADIPOGENESIS_9		56	0.21971071	1.9346782	0.012269938	0.067503236	1.0	4715	tags=64%, list=42%, signal=111%
MIKKELSEN_MEF_HCP_WITH_H3K27ME3	MIKKELSEN_MEF_HCP_WITH_H3K27ME3		95	0.16708773	1.9324914	0.009708738	0.068068504	1.0	3423	tags=47%, list=31%, signal=68%
RAHMAN_TP53_TARGETS_PHOSPHORYLATED	RAHMAN_TP53_TARGETS_PHOSPHORYLATED		18	0.37332052	1.9321005	0.004048583	0.0679277	1.0	2649	tags=61%, list=24%, signal=80%
HUMMERICH_SKIN_CANCER_PROGRESSION_UP	HUMMERICH_SKIN_CANCER_PROGRESSION_UP		48	0.23607852	1.9303974	0.0040650405	0.068233706	1.0	4102	tags=60%, list=37%, signal=95%
PLASARI_TGFB1_TARGETS_10HR_UP	PLASARI_TGFB1_TARGETS_10HR_UP		91	0.17680797	1.9286704	0.015564202	0.06862447	1.0	1470	tags=31%, list=13%, signal=35%
KEGG_P53_SIGNALING_PATHWAY	KEGG_P53_SIGNALING_PATHWAY		51	0.22509417	1.9265945	0.0041237115	0.06922981	1.0	4919	tags=67%, list=44%, signal=119%
KEGG_PROTEASOME	KEGG_PROTEASOME		38	0.26675442	1.920524	0.009881423	0.071586475	1.0	3772	tags=61%, list=34%, signal=91%
CHO_NR4A1_TARGETS	CHO_NR4A1_TARGETS		19	0.3615771	1.9188352	0.00811359	0.07199081	1.0	667	tags=42%, list=6%, signal=45%
ZHU_CMV_ALL_UP	ZHU_CMV_ALL_UP		82	0.18396793	1.9163189	0.008080808	0.072694026	1.0	6645	tags=78%, list=60%, signal=193%
KEGG_SPLICEOSOME	KEGG_SPLICEOSOME		120	0.15202503	1.9134778	0.008403362	0.073590964	1.0	5738	tags=67%, list=52%, signal=136%
VERHAAK_AML_WITH_NPM1_MUTATED_UP	VERHAAK_AML_WITH_NPM1_MUTATED_UP		71	0.19408436	1.9129077	0.008492569	0.073544085	1.0	4431	tags=59%, list=40%, signal=98%
TIEN_INTESTINE_PROBIOTICS_2HR_UP	TIEN_INTESTINE_PROBIOTICS_2HR_UP		24	0.32990745	1.9121823	0.0058479533	0.07353399	1.0	2824	tags=58%, list=25%, signal=78%
REACTOME_TNFR2_NON_CANONICAL_NF_KB_PATHWAY	REACTOME_TNFR2_NON_CANONICAL_NF_KB_PATHWAY		64	0.20060281	1.9120413	0.0059288535	0.07329497	1.0	3861	tags=55%, list=35%, signal=83%
KHETCHOUMIAN_TRIM24_TARGETS_UP	KHETCHOUMIAN_TRIM24_TARGETS_UP		28	0.299513	1.9107448	0.011583012	0.07344192	1.0	4221	tags=68%, list=38%, signal=109%
REACTOME_AMYLOID_FIBER_FORMATION	REACTOME_AMYLOID_FIBER_FORMATION		44	0.24688816	1.907906	0.0	0.074428804	1.0	3834	tags=59%, list=34%, signal=90%
MARSON_FOXP3_TARGETS_DN	MARSON_FOXP3_TARGETS_DN		35	0.26266584	1.90627	0.01002004	0.07489671	1.0	6934	tags=89%, list=62%, signal=235%
HILLION_HMGA1B_TARGETS	HILLION_HMGA1B_TARGETS		55	0.21914998	1.9056877	0.00407332	0.07485326	1.0	6872	tags=84%, list=62%, signal=218%
BROWNE_HCMV_INFECTION_20HR_UP	BROWNE_HCMV_INFECTION_20HR_UP		177	0.12404588	1.9007157	0.014314928	0.07666838	1.0	2473	tags=34%, list=22%, signal=44%
REACTOME_REGULATION_OF_MRNA_STABILITY_BY_PROTEINS_THAT_BIND_AU_RICH_ELEMENTS	REACTOME_REGULATION_OF_MRNA_STABILITY_BY_PROTEINS_THAT_BIND_AU_RICH_ELEMENTS		78	0.18382187	1.900461	0.002004008	0.076461405	1.0	3813	tags=53%, list=34%, signal=79%
CONCANNON_APOPTOSIS_BY_EPOXOMICIN_UP	CONCANNON_APOPTOSIS_BY_EPOXOMICIN_UP		168	0.12600474	1.8970042	0.003984064	0.07757166	1.0	6361	tags=70%, list=57%, signal=160%
STEARMAN_LUNG_CANCER_EARLY_VS_LATE_DN	STEARMAN_LUNG_CANCER_EARLY_VS_LATE_DN		37	0.26149794	1.8959785	0.015655577	0.07766568	1.0	7617	tags=95%, list=69%, signal=300%
BENPORATH_EED_TARGETS	BENPORATH_EED_TARGETS		325	0.09083295	1.8951044	0.011650485	0.07774169	1.0	5449	tags=58%, list=49%, signal=110%
REACTOME_SIGNALING_BY_NOTCH4	REACTOME_SIGNALING_BY_NOTCH4		71	0.19143578	1.8944839	0.0077669905	0.07774036	1.0	3834	tags=54%, list=34%, signal=81%
DIAZ_CHRONIC_MEYLOGENOUS_LEUKEMIA_DN	DIAZ_CHRONIC_MEYLOGENOUS_LEUKEMIA_DN		58	0.20913553	1.893347	0.00814664	0.07791024	1.0	4011	tags=57%, list=36%, signal=89%
ZHU_CMV_24_HR_UP	ZHU_CMV_24_HR_UP		67	0.19433917	1.8906102	0.013461539	0.07872751	1.0	6645	tags=79%, list=60%, signal=195%
WP_OXIDATION_BY_CYTOCHROME_P450	WP_OXIDATION_BY_CYTOCHROME_P450		17	0.37486154	1.8893111	0.001980198	0.07905537	1.0	3685	tags=71%, list=33%, signal=105%
HAHTOLA_MYCOSIS_FUNGOIDES_CD4_UP	HAHTOLA_MYCOSIS_FUNGOIDES_CD4_UP		33	0.2809408	1.8892612	0.0116054155	0.07874887	1.0	4296	tags=67%, list=39%, signal=108%
REACTOME_UCH_PROTEINASES	REACTOME_UCH_PROTEINASES		80	0.18049112	1.8885816	0.011516315	0.07869248	1.0	3843	tags=52%, list=35%, signal=80%
DANG_REGULATED_BY_MYC_DN	DANG_REGULATED_BY_MYC_DN		176	0.122775055	1.8884864	0.004115226	0.07845715	1.0	7056	tags=76%, list=63%, signal=204%
REACTOME_CHAPERONE_MEDIATED_AUTOPHAGY	REACTOME_CHAPERONE_MEDIATED_AUTOPHAGY		17	0.38115782	1.883666	0.007889546	0.08021798	1.0	4269	tags=76%, list=38%, signal=124%
REACTOME_ASSEMBLY_OF_THE_PRE_REPLICATIVE_COMPLEX	REACTOME_ASSEMBLY_OF_THE_PRE_REPLICATIVE_COMPLEX		61	0.20296724	1.883219	0.008438818	0.08015191	1.0	3951	tags=56%, list=36%, signal=86%
VIETOR_IFRD1_TARGETS	VIETOR_IFRD1_TARGETS		17	0.38419998	1.8829038	0.01183432	0.07997533	1.0	5543	tags=88%, list=50%, signal=176%
KEGG_HYPERTROPHIC_CARDIOMYOPATHY_HCM	KEGG_HYPERTROPHIC_CARDIOMYOPATHY_HCM		37	0.25966588	1.8808001	0.008333334	0.08064956	1.0	6736	tags=86%, list=61%, signal=219%
CASTELLANO_NRAS_TARGETS_UP	CASTELLANO_NRAS_TARGETS_UP		39	0.25309548	1.8773173	0.014403292	0.08184755	1.0	3181	tags=54%, list=29%, signal=75%
REACTOME_RECOGNITION_AND_ASSOCIATION_OF_DNA_GLYCOSYLASE_WITH_SITE_CONTAINING_AN_AFFECTED_PURINE	REACTOME_RECOGNITION_AND_ASSOCIATION_OF_DNA_GLYCOSYLASE_WITH_SITE_CONTAINING_AN_AFFECTED_PURINE		22	0.33783212	1.8758407	0.008130081	0.08227531	1.0	5346	tags=82%, list=48%, signal=157%
CHENG_RESPONSE_TO_NICKEL_ACETATE	CHENG_RESPONSE_TO_NICKEL_ACETATE		35	0.27104053	1.8744189	0.011811024	0.082585916	1.0	3030	tags=54%, list=27%, signal=74%
VILIMAS_NOTCH1_TARGETS_UP	VILIMAS_NOTCH1_TARGETS_UP		19	0.3643991	1.8740603	0.0061099795	0.08241563	1.0	4146	tags=74%, list=37%, signal=117%
LEE_LIVER_CANCER_MYC_TGFA_UP	LEE_LIVER_CANCER_MYC_TGFA_UP		37	0.25770208	1.8739835	0.007920792	0.082149304	1.0	3453	tags=57%, list=31%, signal=82%
TSENG_IRS1_TARGETS_UP	TSENG_IRS1_TARGETS_UP		81	0.1770327	1.8739588	0.009765625	0.081845015	1.0	4221	tags=56%, list=38%, signal=89%
JAATINEN_HEMATOPOIETIC_STEM_CELL_DN	JAATINEN_HEMATOPOIETIC_STEM_CELL_DN		72	0.18977624	1.870443	0.004	0.08312119	1.0	2226	tags=39%, list=20%, signal=48%
VART_KSHV_INFECTION_ANGIOGENIC_MARKERS_DN	VART_KSHV_INFECTION_ANGIOGENIC_MARKERS_DN		45	0.23654392	1.8701663	0.0123203285	0.0829516	1.0	6026	tags=78%, list=54%, signal=169%
REACTOME_CONDENSATION_OF_PROPHASE_CHROMOSOMES	REACTOME_CONDENSATION_OF_PROPHASE_CHROMOSOMES		30	0.28438875	1.8656565	0.014314928	0.08482955	1.0	4998	tags=73%, list=45%, signal=133%
TANG_SENESCENCE_TP53_TARGETS_DN	TANG_SENESCENCE_TP53_TARGETS_DN		46	0.2319312	1.861001	0.00591716	0.08665334	1.0	6131	tags=78%, list=55%, signal=174%
AMIT_EGF_RESPONSE_120_MCF10A	AMIT_EGF_RESPONSE_120_MCF10A		30	0.2842324	1.8593757	0.013565891	0.08709328	1.0	2406	tags=50%, list=22%, signal=64%
KORKOLA_CORRELATED_WITH_POU5F1	KORKOLA_CORRELATED_WITH_POU5F1		15	0.38734654	1.8564777	0.01968504	0.08827786	1.0	6074	tags=93%, list=55%, signal=205%
ZWANG_EGF_PERSISTENTLY_DN	ZWANG_EGF_PERSISTENTLY_DN		34	0.26356998	1.8545814	0.00390625	0.08900612	1.0	3290	tags=56%, list=30%, signal=79%
KIM_GLIS2_TARGETS_UP	KIM_GLIS2_TARGETS_UP		20	0.34255588	1.8521137	0.015217391	0.08985231	1.0	4535	tags=75%, list=41%, signal=126%
AMIT_EGF_RESPONSE_120_HELA	AMIT_EGF_RESPONSE_120_HELA		47	0.23422708	1.8509809	0.012096774	0.090090014	1.0	954	tags=32%, list=9%, signal=35%
REACTOME_REGULATION_OF_RAS_BY_GAPS	REACTOME_REGULATION_OF_RAS_BY_GAPS		60	0.20409437	1.8507906	0.005952381	0.0898531	1.0	5709	tags=72%, list=51%, signal=147%
KEGG_SYSTEMIC_LUPUS_ERYTHEMATOSUS	KEGG_SYSTEMIC_LUPUS_ERYTHEMATOSUS		30	0.28438875	1.8497602	0.011278195	0.09002466	1.0	4998	tags=73%, list=45%, signal=133%
CAFFAREL_RESPONSE_TO_THC_24HR_5_UP	CAFFAREL_RESPONSE_TO_THC_24HR_5_UP		29	0.29341292	1.8481157	0.008264462	0.09048264	1.0	6712	tags=90%, list=60%, signal=226%
RHODES_UNDIFFERENTIATED_CANCER	RHODES_UNDIFFERENTIATED_CANCER		65	0.19432282	1.844971	0.021231422	0.09163988	1.0	2982	tags=46%, list=27%, signal=63%
SWEET_LUNG_CANCER_KRAS_UP	SWEET_LUNG_CANCER_KRAS_UP		308	0.092532486	1.8433391	0.010330578	0.09211488	1.0	6181	tags=65%, list=56%, signal=142%
GRAHAM_CML_DIVIDING_VS_NORMAL_QUIESCENT_UP	GRAHAM_CML_DIVIDING_VS_NORMAL_QUIESCENT_UP		152	0.12715296	1.8429621	0.00407332	0.091939285	1.0	5333	tags=61%, list=48%, signal=115%
SCIBETTA_KDM5B_TARGETS_UP	SCIBETTA_KDM5B_TARGETS_UP		16	0.3731081	1.8424537	0.009803922	0.09183326	1.0	2805	tags=63%, list=25%, signal=83%
REACTOME_DOWNSTREAM_SIGNALING_EVENTS_OF_B_CELL_RECEPTOR_BCR_	REACTOME_DOWNSTREAM_SIGNALING_EVENTS_OF_B_CELL_RECEPTOR_BCR_		72	0.18784457	1.8387791	0.00998004	0.093290836	1.0	4100	tags=56%, list=37%, signal=87%
REACTOME_HEDGEHOG_ON_STATE	REACTOME_HEDGEHOG_ON_STATE		64	0.19294018	1.8385682	0.008064516	0.09306002	1.0	3772	tags=53%, list=34%, signal=80%
REACTOME_PCP_CE_PATHWAY	REACTOME_PCP_CE_PATHWAY		68	0.1911605	1.8367325	0.020599252	0.09360377	1.0	3772	tags=53%, list=34%, signal=80%
BLUM_RESPONSE_TO_SALIRASIB_UP	BLUM_RESPONSE_TO_SALIRASIB_UP		217	0.10798565	1.8306123	0.01984127	0.09648146	1.0	7428	tags=77%, list=67%, signal=229%
PICCALUGA_ANGIOIMMUNOBLASTIC_LYMPHOMA_DN	PICCALUGA_ANGIOIMMUNOBLASTIC_LYMPHOMA_DN		112	0.1446974	1.8275762	0.024096385	0.097765334	1.0	2079	tags=33%, list=19%, signal=40%
REACTOME_TRANSCRIPTIONAL_REGULATION_BY_RUNX2	REACTOME_TRANSCRIPTIONAL_REGULATION_BY_RUNX2		94	0.16233876	1.8232242	0.010224949	0.09974691	1.0	4832	tags=60%, list=43%, signal=104%
KIM_ALL_DISORDERS_DURATION_CORR_DN	KIM_ALL_DISORDERS_DURATION_CORR_DN		128	0.13898683	1.8223801	0.005952381	0.0998057	1.0	5593	tags=64%, list=50%, signal=127%
ROSTY_CERVICAL_CANCER_PROLIFERATION_CLUSTER	ROSTY_CERVICAL_CANCER_PROLIFERATION_CLUSTER		135	0.13569362	1.8220414	0.01192843	0.09963892	1.0	6496	tags=72%, list=58%, signal=171%
SESTO_RESPONSE_TO_UV_C1	SESTO_RESPONSE_TO_UV_C1		52	0.21004368	1.814647	0.018036073	0.10336493	1.0	5157	tags=67%, list=46%, signal=125%
LEE_CALORIE_RESTRICTION_NEOCORTEX_DN	LEE_CALORIE_RESTRICTION_NEOCORTEX_DN		45	0.22453256	1.8130457	0.01923077	0.1039286	1.0	6406	tags=80%, list=58%, signal=188%
ANDERSEN_LIVER_CANCER_KRT19_UP	ANDERSEN_LIVER_CANCER_KRT19_UP		31	0.2726992	1.8119432	0.012121212	0.104256615	1.0	3072	tags=55%, list=28%, signal=76%
MIKKELSEN_MCV6_LCP_WITH_H3K4ME3	MIKKELSEN_MCV6_LCP_WITH_H3K4ME3		59	0.20418847	1.8117474	0.022727273	0.104000136	1.0	6408	tags=78%, list=58%, signal=183%
CREIGHTON_AKT1_SIGNALING_VIA_MTOR_DN	CREIGHTON_AKT1_SIGNALING_VIA_MTOR_DN		21	0.32245755	1.8068833	0.008333334	0.10647518	1.0	5420	tags=81%, list=49%, signal=158%
REACTOME_HOST_INTERACTIONS_OF_HIV_FACTORS	REACTOME_HOST_INTERACTIONS_OF_HIV_FACTORS		117	0.1428996	1.8032004	0.012295082	0.108149774	1.0	6788	tags=75%, list=61%, signal=191%
JINESH_BLEBBISHIELD_VS_LIVE_CONTROL_DN	JINESH_BLEBBISHIELD_VS_LIVE_CONTROL_DN		168	0.118925825	1.8025066	0.007782101	0.10818445	1.0	6240	tags=68%, list=56%, signal=152%
NGUYEN_NOTCH1_TARGETS_DN	NGUYEN_NOTCH1_TARGETS_DN		66	0.18799949	1.8002703	0.019823788	0.10913854	1.0	4827	tags=62%, list=43%, signal=109%
GARGALOVIC_RESPONSE_TO_OXIDIZED_PHOSPHOLIPIDS_BLUE_UP	GARGALOVIC_RESPONSE_TO_OXIDIZED_PHOSPHOLIPIDS_BLUE_UP		115	0.14373313	1.795013	0.013333334	0.11171708	1.0	6054	tags=69%, list=54%, signal=149%
KEGG_PARKINSONS_DISEASE	KEGG_PARKINSONS_DISEASE		109	0.1489369	1.7940735	0.016	0.11187161	1.0	7538	tags=83%, list=68%, signal=254%
WP_REGUCALCIN_IN_PROXIMAL_TUBULE_EPITHELIAL_KIDNEY_CELLS	WP_REGUCALCIN_IN_PROXIMAL_TUBULE_EPITHELIAL_KIDNEY_CELLS		23	0.3151694	1.7895281	0.032719836	0.11419292	1.0	4719	tags=74%, list=42%, signal=128%
ACOSTA_PROLIFERATION_INDEPENDENT_MYC_TARGETS_DN	ACOSTA_PROLIFERATION_INDEPENDENT_MYC_TARGETS_DN		71	0.18084913	1.7876883	0.01814516	0.11493738	1.0	5360	tags=66%, list=48%, signal=127%
REACTOME_REGULATION_OF_PTEN_STABILITY_AND_ACTIVITY	REACTOME_REGULATION_OF_PTEN_STABILITY_AND_ACTIVITY		62	0.19391897	1.7857919	0.02173913	0.11570025	1.0	3772	tags=53%, list=34%, signal=80%
REACTOME_ABC_FAMILY_PROTEINS_MEDIATED_TRANSPORT	REACTOME_ABC_FAMILY_PROTEINS_MEDIATED_TRANSPORT		76	0.1715532	1.7855452	0.008368201	0.1154807	1.0	5857	tags=70%, list=53%, signal=146%
KIM_WT1_TARGETS_UP	KIM_WT1_TARGETS_UP		154	0.1194125	1.7844441	0.019762846	0.11578536	1.0	6630	tags=71%, list=60%, signal=175%
XU_HGF_SIGNALING_NOT_VIA_AKT1_6HR	XU_HGF_SIGNALING_NOT_VIA_AKT1_6HR		20	0.33493152	1.7843475	0.021153847	0.11543118	1.0	3508	tags=65%, list=32%, signal=95%
REACTOME_FCERI_MEDIATED_NF_KB_ACTIVATION	REACTOME_FCERI_MEDIATED_NF_KB_ACTIVATION		68	0.1911605	1.7826916	0.015533981	0.11608932	1.0	3772	tags=53%, list=34%, signal=80%
BLANCO_MELO_MERS_COV_INFECTION_MCR5_CELLS_UP	BLANCO_MELO_MERS_COV_INFECTION_MCR5_CELLS_UP		102	0.1466102	1.7805238	0.016632017	0.117080264	1.0	5250	tags=62%, list=47%, signal=116%
BROCKE_APOPTOSIS_REVERSED_BY_IL6	BROCKE_APOPTOSIS_REVERSED_BY_IL6		104	0.14990292	1.7798276	0.028747434	0.11713095	1.0	5082	tags=61%, list=46%, signal=111%
REACTOME_METABOLISM_OF_VITAMINS_AND_COFACTORS	REACTOME_METABOLISM_OF_VITAMINS_AND_COFACTORS		114	0.14352416	1.7757448	0.020560747	0.119019024	1.0	4563	tags=55%, list=41%, signal=93%
MORI_PRE_BI_LYMPHOCYTE_UP	MORI_PRE_BI_LYMPHOCYTE_UP		64	0.18704192	1.7751005	0.013592233	0.1190621	1.0	5053	tags=64%, list=45%, signal=117%
REACTOME_ANTIGEN_PROCESSING_CROSS_PRESENTATION	REACTOME_ANTIGEN_PROCESSING_CROSS_PRESENTATION		74	0.17525958	1.7744979	0.01778656	0.1190887	1.0	3772	tags=51%, list=34%, signal=77%
KASLER_HDAC7_TARGETS_2_DN	KASLER_HDAC7_TARGETS_2_DN		24	0.30464903	1.7705085	0.015810277	0.12128206	1.0	5420	tags=79%, list=49%, signal=154%
COLLER_MYC_TARGETS_UP	COLLER_MYC_TARGETS_UP		20	0.3363014	1.7679002	0.019067796	0.122472286	1.0	5716	tags=85%, list=51%, signal=175%
REACTOME_MAPK6_MAPK4_SIGNALING	REACTOME_MAPK6_MAPK4_SIGNALING		76	0.17493325	1.7656912	0.02004008	0.123478904	1.0	3772	tags=51%, list=34%, signal=77%
CAIRO_PML_TARGETS_BOUND_BY_MYC_UP	CAIRO_PML_TARGETS_BOUND_BY_MYC_UP		19	0.3350218	1.7650888	0.025590552	0.12345864	1.0	4472	tags=74%, list=40%, signal=123%
HONMA_DOCETAXEL_RESISTANCE	HONMA_DOCETAXEL_RESISTANCE		31	0.2648275	1.762914	0.017821781	0.124521226	1.0	4235	tags=65%, list=38%, signal=104%
REACTOME_ABC_TRANSPORTER_DISORDERS	REACTOME_ABC_TRANSPORTER_DISORDERS		58	0.19608521	1.7595513	0.012345679	0.12634133	1.0	3772	tags=53%, list=34%, signal=80%
PID_MYC_ACTIV_PATHWAY	PID_MYC_ACTIV_PATHWAY		70	0.18030058	1.7593677	0.00814664	0.12601861	1.0	4677	tags=60%, list=42%, signal=103%
CHEN_HOXA5_TARGETS_9HR_DN	CHEN_HOXA5_TARGETS_9HR_DN		32	0.25934908	1.7590582	0.010373444	0.12586422	1.0	2335	tags=47%, list=21%, signal=59%
JIANG_AGING_CEREBRAL_CORTEX_UP	JIANG_AGING_CEREBRAL_CORTEX_UP		24	0.29205737	1.7581855	0.02244898	0.1260425	1.0	3707	tags=63%, list=33%, signal=94%
GHANDHI_DIRECT_IRRADIATION_UP	GHANDHI_DIRECT_IRRADIATION_UP		43	0.22972284	1.7581707	0.018442623	0.12566061	1.0	2367	tags=44%, list=21%, signal=56%
REACTOME_OXIDATIVE_STRESS_INDUCED_SENESCENCE	REACTOME_OXIDATIVE_STRESS_INDUCED_SENESCENCE		77	0.17314646	1.7575464	0.012269938	0.12567395	1.0	2996	tags=44%, list=27%, signal=60%
KEGG_OXIDATIVE_PHOSPHORYLATION	KEGG_OXIDATIVE_PHOSPHORYLATION		110	0.14209601	1.7574761	0.01268499	0.12532882	1.0	7530	tags=82%, list=68%, signal=251%
RIZ_ERYTHROID_DIFFERENTIATION_6HR	RIZ_ERYTHROID_DIFFERENTIATION_6HR		19	0.3297098	1.7567922	0.017821781	0.12538317	1.0	5116	tags=79%, list=46%, signal=146%
BLANCO_MELO_COVID19_BRONCHIAL_EPITHELIAL_CELLS_SARS_COV_2_INFECTION_UP	BLANCO_MELO_COVID19_BRONCHIAL_EPITHELIAL_CELLS_SARS_COV_2_INFECTION_UP		44	0.22606577	1.7563171	0.020408163	0.1252803	1.0	3054	tags=50%, list=27%, signal=69%
BENPORATH_PRC2_TARGETS	BENPORATH_PRC2_TARGETS		152	0.12324304	1.7515333	0.02536998	0.127919	1.0	5449	tags=61%, list=49%, signal=118%
TARTE_PLASMA_CELL_VS_PLASMABLAST_DN	TARTE_PLASMA_CELL_VS_PLASMABLAST_DN		275	0.092115946	1.746747	0.01904762	0.13082996	1.0	7206	tags=74%, list=65%, signal=205%
ABE_INNER_EAR	ABE_INNER_EAR		25	0.29936343	1.7465564	0.026694044	0.13055499	1.0	3793	tags=64%, list=34%, signal=97%
REACTOME_MET_ACTIVATES_PTK2_SIGNALING	REACTOME_MET_ACTIVATES_PTK2_SIGNALING		17	0.34356567	1.7444276	0.015250545	0.13168688	1.0	5994	tags=88%, list=54%, signal=191%
PID_MAPK_TRK_PATHWAY	PID_MAPK_TRK_PATHWAY		29	0.2733677	1.7414215	0.033398822	0.13339628	1.0	5401	tags=76%, list=49%, signal=147%
GAVIN_FOXP3_TARGETS_CLUSTER_P6	GAVIN_FOXP3_TARGETS_CLUSTER_P6		69	0.17391962	1.7407597	0.014056225	0.13345152	1.0	8066	tags=90%, list=73%, signal=325%
KAYO_CALORIE_RESTRICTION_MUSCLE_UP	KAYO_CALORIE_RESTRICTION_MUSCLE_UP		51	0.20965776	1.7402427	0.025490196	0.13340583	1.0	4000	tags=57%, list=36%, signal=88%
PID_PRL_SIGNALING_EVENTS_PATHWAY	PID_PRL_SIGNALING_EVENTS_PATHWAY		22	0.31211796	1.734776	0.023622047	0.13678119	1.0	5126	tags=77%, list=46%, signal=143%
REACTOME_RESPIRATORY_ELECTRON_TRANSPORT_ATP_SYNTHESIS_BY_CHEMIOSMOTIC_COUPLING_AND_HEAT_PRODUCTION_BY_UNCOUPLING_PROTEINS_	REACTOME_RESPIRATORY_ELECTRON_TRANSPORT_ATP_SYNTHESIS_BY_CHEMIOSMOTIC_COUPLING_AND_HEAT_PRODUCTION_BY_UNCOUPLING_PROTEINS_		119	0.13479081	1.7334061	0.036679536	0.13739425	1.0	8792	tags=92%, list=79%, signal=437%
BIOCARTA_PROTEASOME_PATHWAY	BIOCARTA_PROTEASOME_PATHWAY		19	0.33059198	1.729914	0.033472802	0.13957898	1.0	2766	tags=58%, list=25%, signal=77%
CREIGHTON_ENDOCRINE_THERAPY_RESISTANCE_1	CREIGHTON_ENDOCRINE_THERAPY_RESISTANCE_1		405	0.07460429	1.7291183	0.020366598	0.139731	1.0	5101	tags=53%, list=46%, signal=95%
WU_CELL_MIGRATION	WU_CELL_MIGRATION		73	0.17137614	1.7275958	0.025540275	0.14042106	1.0	4502	tags=58%, list=41%, signal=96%
REACTOME_REGULATION_OF_INSULIN_LIKE_GROWTH_FACTOR_IGF_TRANSPORT_AND_UPTAKE_BY_INSULIN_LIKE_GROWTH_FACTOR_BINDING_PROTEINS_IGFBPS_	REACTOME_REGULATION_OF_INSULIN_LIKE_GROWTH_FACTOR_IGF_TRANSPORT_AND_UPTAKE_BY_INSULIN_LIKE_GROWTH_FACTOR_BINDING_PROTEINS_IGFBPS_		47	0.21622968	1.7255644	0.019569471	0.14148714	1.0	7539	tags=89%, list=68%, signal=277%
PID_INTEGRIN3_PATHWAY	PID_INTEGRIN3_PATHWAY		20	0.31825885	1.7233294	0.011952192	0.14257918	1.0	6472	tags=90%, list=58%, signal=215%
JISON_SICKLE_CELL_DISEASE_UP	JISON_SICKLE_CELL_DISEASE_UP		113	0.13859454	1.721968	0.025948104	0.14311893	1.0	3491	tags=45%, list=31%, signal=65%
ZAMORA_NOS2_TARGETS_UP	ZAMORA_NOS2_TARGETS_UP		50	0.20989335	1.7214024	0.018404908	0.14309223	1.0	3012	tags=48%, list=27%, signal=66%
LEE_LIVER_CANCER_MYC_UP	LEE_LIVER_CANCER_MYC_UP		34	0.24865973	1.7202193	0.032818533	0.14347807	1.0	4763	tags=68%, list=43%, signal=118%
HORIUCHI_WTAP_TARGETS_DN	HORIUCHI_WTAP_TARGETS_DN		282	0.089770555	1.719957	0.023529412	0.1432153	1.0	6240	tags=65%, list=56%, signal=144%
WP_ARRHYTHMOGENIC_RIGHT_VENTRICULAR_CARDIOMYOPATHY	WP_ARRHYTHMOGENIC_RIGHT_VENTRICULAR_CARDIOMYOPATHY		37	0.2344709	1.7195656	0.012024048	0.1431373	1.0	7616	tags=92%, list=69%, signal=291%
BASSO_B_LYMPHOCYTE_NETWORK	BASSO_B_LYMPHOCYTE_NETWORK		124	0.1327857	1.7137269	0.035643563	0.14704472	1.0	7235	tags=78%, list=65%, signal=222%
MIKKELSEN_IPS_HCP_WITH_H3_UNMETHYLATED	MIKKELSEN_IPS_HCP_WITH_H3_UNMETHYLATED		16	0.34923422	1.7119982	0.026859503	0.14793451	1.0	3070	tags=63%, list=28%, signal=86%
BHATI_G2M_ARREST_BY_2METHOXYESTRADIOL_DN	BHATI_G2M_ARREST_BY_2METHOXYESTRADIOL_DN		79	0.16590573	1.7109542	0.032	0.1482943	1.0	2952	tags=43%, list=27%, signal=58%
WP_ELECTRON_TRANSPORT_CHAIN_OXPHOS_SYSTEM_IN_MITOCHONDRIA	WP_ELECTRON_TRANSPORT_CHAIN_OXPHOS_SYSTEM_IN_MITOCHONDRIA		98	0.14668205	1.6999459	0.022044089	0.15638493	1.0	7684	tags=84%, list=69%, signal=269%
BOGNI_TREATMENT_RELATED_MYELOID_LEUKEMIA_UP	BOGNI_TREATMENT_RELATED_MYELOID_LEUKEMIA_UP		17	0.34404796	1.6997982	0.022267206	0.15608044	1.0	4027	tags=71%, list=36%, signal=111%
KEGG_ECM_RECEPTOR_INTERACTION	KEGG_ECM_RECEPTOR_INTERACTION		36	0.23266144	1.6972754	0.027504912	0.15773235	1.0	7302	tags=89%, list=66%, signal=258%
WP_PHOTODYNAMIC_THERAPYINDUCED_UNFOLDED_PROTEIN_RESPONSE	WP_PHOTODYNAMIC_THERAPYINDUCED_UNFOLDED_PROTEIN_RESPONSE		24	0.28048745	1.6935209	0.022267206	0.16010965	1.0	5688	tags=79%, list=51%, signal=162%
PID_P53_DOWNSTREAM_PATHWAY	PID_P53_DOWNSTREAM_PATHWAY		97	0.14450485	1.6934787	0.025145067	0.15968825	1.0	4022	tags=51%, list=36%, signal=78%
KEGG_ARRHYTHMOGENIC_RIGHT_VENTRICULAR_CARDIOMYOPATHY_ARVC	KEGG_ARRHYTHMOGENIC_RIGHT_VENTRICULAR_CARDIOMYOPATHY_ARVC		37	0.2344709	1.6928117	0.02964427	0.15982604	1.0	7616	tags=92%, list=69%, signal=291%
RHODES_CANCER_META_SIGNATURE	RHODES_CANCER_META_SIGNATURE		61	0.1868511	1.6907003	0.027484143	0.16106509	1.0	5587	tags=69%, list=50%, signal=138%
MOOTHA_MITOCHONDRIA	MOOTHA_MITOCHONDRIA		375	0.07702297	1.6901746	0.027131783	0.16111267	1.0	7442	tags=74%, list=67%, signal=218%
ALONSO_METASTASIS_UP	ALONSO_METASTASIS_UP		157	0.11635145	1.6898974	0.023622047	0.160885	1.0	6937	tags=74%, list=62%, signal=194%
KYNG_RESPONSE_TO_H2O2	KYNG_RESPONSE_TO_H2O2		58	0.18915935	1.6885327	0.025	0.16148518	1.0	2507	tags=41%, list=23%, signal=53%
HINATA_NFKB_TARGETS_KERATINOCYTE_UP	HINATA_NFKB_TARGETS_KERATINOCYTE_UP		41	0.2187832	1.6871666	0.030612245	0.16211642	1.0	6523	tags=80%, list=59%, signal=194%
TAVOR_CEBPA_TARGETS_UP	TAVOR_CEBPA_TARGETS_UP		24	0.28694856	1.6815047	0.03846154	0.16625236	1.0	4690	tags=71%, list=42%, signal=122%
CHUANG_OXIDATIVE_STRESS_RESPONSE_UP	CHUANG_OXIDATIVE_STRESS_RESPONSE_UP		18	0.3309305	1.6804051	0.035714287	0.16670519	1.0	3737	tags=67%, list=34%, signal=100%
HARRIS_HYPOXIA	HARRIS_HYPOXIA		47	0.20640737	1.6794485	0.037254903	0.16707979	1.0	2681	tags=45%, list=24%, signal=59%
KEGG_BLADDER_CANCER	KEGG_BLADDER_CANCER		30	0.25507852	1.6782491	0.037254903	0.16754708	1.0	6064	tags=80%, list=55%, signal=176%
GENTILE_UV_LOW_DOSE_UP	GENTILE_UV_LOW_DOSE_UP		19	0.32373378	1.6769127	0.034951456	0.1682313	1.0	1672	tags=47%, list=15%, signal=56%
REACTOME_ERCC6_CSB_AND_EHMT2_G9A_POSITIVELY_REGULATE_RRNA_EXPRESSION	REACTOME_ERCC6_CSB_AND_EHMT2_G9A_POSITIVELY_REGULATE_RRNA_EXPRESSION		33	0.2444749	1.6760793	0.03846154	0.16844149	1.0	5037	tags=70%, list=45%, signal=127%
KEGG_HUNTINGTONS_DISEASE	KEGG_HUNTINGTONS_DISEASE		150	0.118083805	1.6750427	0.024048096	0.1688602	1.0	7671	tags=81%, list=69%, signal=257%
ELVIDGE_HYPOXIA_DN	ELVIDGE_HYPOXIA_DN		125	0.12872499	1.6743625	0.03305785	0.16901575	1.0	4987	tags=58%, list=45%, signal=103%
WINZEN_DEGRADED_VIA_KHSRP	WINZEN_DEGRADED_VIA_KHSRP		42	0.21837941	1.6741639	0.04117647	0.16871536	1.0	2080	tags=40%, list=19%, signal=50%
WEIGEL_OXIDATIVE_STRESS_BY_HNE_AND_H2O2	WEIGEL_OXIDATIVE_STRESS_BY_HNE_AND_H2O2		31	0.2568044	1.6732911	0.027613413	0.16896091	1.0	6834	tags=87%, list=61%, signal=225%
KIM_LRRC3B_TARGETS	KIM_LRRC3B_TARGETS		17	0.33441806	1.6723006	0.036511157	0.16930984	1.0	3480	tags=65%, list=31%, signal=94%
REACTOME_DEGRADATION_OF_BETA_CATENIN_BY_THE_DESTRUCTION_COMPLEX	REACTOME_DEGRADATION_OF_BETA_CATENIN_BY_THE_DESTRUCTION_COMPLEX		76	0.16168478	1.6702293	0.029069768	0.17049599	1.0	3772	tags=50%, list=34%, signal=75%
APPIERTO_RESPONSE_TO_FENRETINIDE_DN	APPIERTO_RESPONSE_TO_FENRETINIDE_DN		42	0.21570046	1.6686558	0.04509804	0.17139272	1.0	4227	tags=60%, list=38%, signal=96%
REACTOME_CELLULAR_RESPONSE_TO_HYPOXIA	REACTOME_CELLULAR_RESPONSE_TO_HYPOXIA		64	0.1772247	1.6679355	0.03992016	0.17144945	1.0	3772	tags=52%, list=34%, signal=78%
BURTON_ADIPOGENESIS_PEAK_AT_0HR	BURTON_ADIPOGENESIS_PEAK_AT_0HR		33	0.24911755	1.6670908	0.03258656	0.17172667	1.0	3975	tags=61%, list=36%, signal=94%
MALONEY_RESPONSE_TO_17AAG_UP	MALONEY_RESPONSE_TO_17AAG_UP		26	0.27413473	1.6645502	0.034351144	0.17357811	1.0	4227	tags=65%, list=38%, signal=105%
MOOTHA_VOXPHOS	MOOTHA_VOXPHOS		84	0.15600075	1.6632826	0.026104419	0.17416719	1.0	7409	tags=82%, list=67%, signal=244%
WEIGEL_OXIDATIVE_STRESS_RESPONSE	WEIGEL_OXIDATIVE_STRESS_RESPONSE		28	0.26533192	1.6624864	0.026262626	0.17443137	1.0	4600	tags=68%, list=41%, signal=115%
CHEN_HOXA5_TARGETS_9HR_UP	CHEN_HOXA5_TARGETS_9HR_UP		187	0.10259709	1.6619333	0.029469548	0.17440696	1.0	3871	tags=45%, list=35%, signal=68%
SABATES_COLORECTAL_ADENOMA_UP	SABATES_COLORECTAL_ADENOMA_UP		50	0.19620095	1.6616657	0.036437247	0.1741933	1.0	6276	tags=76%, list=56%, signal=174%
MORI_LARGE_PRE_BII_LYMPHOCYTE_UP	MORI_LARGE_PRE_BII_LYMPHOCYTE_UP		82	0.15702903	1.6595883	0.027027028	0.1755599	1.0	6400	tags=73%, list=58%, signal=171%
REACTOME_MEIOTIC_SYNAPSIS	REACTOME_MEIOTIC_SYNAPSIS		37	0.2337854	1.6577911	0.023593467	0.17650224	1.0	5821	tags=76%, list=52%, signal=158%
HENDRICKS_SMARCA4_TARGETS_UP	HENDRICKS_SMARCA4_TARGETS_UP		33	0.24597324	1.6574677	0.023391813	0.17629433	1.0	3673	tags=58%, list=33%, signal=86%
FERRANDO_T_ALL_WITH_MLL_ENL_FUSION_DN	FERRANDO_T_ALL_WITH_MLL_ENL_FUSION_DN		72	0.16750672	1.6561093	0.03538175	0.17703095	1.0	7258	tags=82%, list=65%, signal=235%
ELVIDGE_HIF1A_AND_HIF2A_TARGETS_UP	ELVIDGE_HIF1A_AND_HIF2A_TARGETS_UP		34	0.23664236	1.6556213	0.025742574	0.17696318	1.0	5877	tags=76%, list=53%, signal=162%
BENPORATH_SUZ12_TARGETS	BENPORATH_SUZ12_TARGETS		285	0.0866564	1.6548582	0.025742574	0.17711525	1.0	5457	tags=58%, list=49%, signal=110%
SASSON_RESPONSE_TO_FORSKOLIN_UP	SASSON_RESPONSE_TO_FORSKOLIN_UP		67	0.1695473	1.6448337	0.029239766	0.18582013	1.0	4928	tags=61%, list=44%, signal=109%
REACTOME_TCR_SIGNALING	REACTOME_TCR_SIGNALING		86	0.15011281	1.6418526	0.025974026	0.18813321	1.0	3772	tags=49%, list=34%, signal=73%
REACTOME_NCAM1_INTERACTIONS	REACTOME_NCAM1_INTERACTIONS		15	0.34348264	1.6383591	0.037698414	0.19090901	1.0	7302	tags=100%, list=66%, signal=291%
NOUZOVA_TRETINOIN_AND_H4_ACETYLATION	NOUZOVA_TRETINOIN_AND_H4_ACETYLATION		125	0.12173748	1.634634	0.033195022	0.19388218	1.0	7287	tags=78%, list=66%, signal=223%
WARTERS_RESPONSE_TO_IR_SKIN	WARTERS_RESPONSE_TO_IR_SKIN		50	0.1953985	1.6341434	0.052941177	0.19386269	1.0	4284	tags=58%, list=39%, signal=94%
LANG_MYB_FAMILY_TARGETS	LANG_MYB_FAMILY_TARGETS		27	0.2657121	1.6326916	0.026974952	0.19472024	1.0	6110	tags=81%, list=55%, signal=180%
REACTOME_GLUCONEOGENESIS	REACTOME_GLUCONEOGENESIS		21	0.29373592	1.631467	0.052313883	0.19546846	1.0	6268	tags=86%, list=56%, signal=196%
REACTOME_FC_EPSILON_RECEPTOR_FCERI_SIGNALING	REACTOME_FC_EPSILON_RECEPTOR_FCERI_SIGNALING		106	0.13658597	1.6311513	0.027613413	0.19525768	1.0	4997	tags=58%, list=45%, signal=105%
WP_NONALCOHOLIC_FATTY_LIVER_DISEASE	WP_NONALCOHOLIC_FATTY_LIVER_DISEASE		125	0.127385	1.630989	0.04233871	0.19489907	1.0	7136	tags=77%, list=64%, signal=212%
REACTOME_CELLULAR_RESPONSE_TO_HEAT_STRESS	REACTOME_CELLULAR_RESPONSE_TO_HEAT_STRESS		89	0.1438125	1.6300887	0.044265594	0.19521417	1.0	7281	tags=80%, list=66%, signal=229%
SARRIO_EPITHELIAL_MESENCHYMAL_TRANSITION_DN	SARRIO_EPITHELIAL_MESENCHYMAL_TRANSITION_DN		87	0.14909282	1.6298041	0.049382716	0.19495457	1.0	3721	tags=48%, list=33%, signal=72%
QUINTENS_EMBRYONIC_BRAIN_RESPONSE_TO_IR	QUINTENS_EMBRYONIC_BRAIN_RESPONSE_TO_IR		61	0.17850389	1.6281363	0.044265594	0.19601418	1.0	1488	tags=31%, list=13%, signal=36%
WP_HEMATOPOIETIC_STEM_CELL_DIFFERENTIATION	WP_HEMATOPOIETIC_STEM_CELL_DIFFERENTIATION		17	0.33029473	1.6271472	0.037181996	0.19639705	1.0	2218	tags=53%, list=20%, signal=66%
ZHOU_INFLAMMATORY_RESPONSE_FIMA_UP	ZHOU_INFLAMMATORY_RESPONSE_FIMA_UP		226	0.09214835	1.627029	0.03515625	0.19600786	1.0	2832	tags=35%, list=25%, signal=45%
REACTOME_TRANSCRIPTIONAL_REGULATION_BY_RUNX1	REACTOME_TRANSCRIPTIONAL_REGULATION_BY_RUNX1		151	0.11462601	1.6255324	0.04597701	0.19692767	1.0	2791	tags=36%, list=25%, signal=48%
MACAEVA_PBMC_RESPONSE_TO_IR	MACAEVA_PBMC_RESPONSE_TO_IR		77	0.1615265	1.6232665	0.038314175	0.19843476	1.0	8177	tags=90%, list=74%, signal=337%
JIANG_AGING_CEREBRAL_CORTEX_DN	JIANG_AGING_CEREBRAL_CORTEX_DN		39	0.21952626	1.6229502	0.033932135	0.19822606	1.0	5263	tags=69%, list=47%, signal=131%
REACTOME_MAP2K_AND_MAPK_ACTIVATION	REACTOME_MAP2K_AND_MAPK_ACTIVATION		30	0.25052625	1.622559	0.031380754	0.19807208	1.0	6485	tags=83%, list=58%, signal=199%
REACTOME_G2_M_CHECKPOINTS	REACTOME_G2_M_CHECKPOINTS		134	0.1207077	1.6202514	0.035580523	0.19978355	1.0	6803	tags=73%, list=61%, signal=186%
GROSS_HYPOXIA_VIA_ELK3_AND_HIF1A_UP	GROSS_HYPOXIA_VIA_ELK3_AND_HIF1A_UP		107	0.13193792	1.6200761	0.037656903	0.19945514	1.0	3637	tags=46%, list=33%, signal=67%
HOEBEKE_LYMPHOID_STEM_CELL_DN	HOEBEKE_LYMPHOID_STEM_CELL_DN		66	0.17121077	1.618173	0.04296875	0.2008806	1.0	2823	tags=42%, list=25%, signal=57%
KEGG_ALZHEIMERS_DISEASE	KEGG_ALZHEIMERS_DISEASE		133	0.120329514	1.6173314	0.043737575	0.2013173	1.0	8289	tags=86%, list=75%, signal=336%
NOUSHMEHR_GBM_SILENCED_BY_METHYLATION	NOUSHMEHR_GBM_SILENCED_BY_METHYLATION		15	0.34408918	1.6167841	0.042	0.20139195	1.0	4331	tags=73%, list=39%, signal=120%
WP_SPINAL_CORD_INJURY	WP_SPINAL_CORD_INJURY		49	0.19567828	1.6156627	0.038910504	0.20194666	1.0	4866	tags=63%, list=44%, signal=112%
REACTOME_B_WICH_COMPLEX_POSITIVELY_REGULATES_RRNA_EXPRESSION	REACTOME_B_WICH_COMPLEX_POSITIVELY_REGULATES_RRNA_EXPRESSION		47	0.20199786	1.6153483	0.03265306	0.20172638	1.0	6987	tags=83%, list=63%, signal=222%
REACTOME_RESPIRATORY_ELECTRON_TRANSPORT	REACTOME_RESPIRATORY_ELECTRON_TRANSPORT		99	0.13951346	1.6088823	0.03448276	0.20741151	1.0	8792	tags=93%, list=79%, signal=441%
EGUCHI_CELL_CYCLE_RB1_TARGETS	EGUCHI_CELL_CYCLE_RB1_TARGETS		22	0.2883705	1.608578	0.049407113	0.20720005	1.0	6400	tags=86%, list=58%, signal=203%
DELACROIX_RAR_TARGETS_UP	DELACROIX_RAR_TARGETS_UP		23	0.28087434	1.6083826	0.03929273	0.20690365	1.0	1233	tags=39%, list=11%, signal=44%
CAFFAREL_RESPONSE_TO_THC_24HR_5_DN	CAFFAREL_RESPONSE_TO_THC_24HR_5_DN		48	0.19728048	1.6055722	0.046025105	0.20916225	1.0	4763	tags=63%, list=43%, signal=109%
REACTOME_RNA_POLYMERASE_I_PROMOTER_ESCAPE	REACTOME_RNA_POLYMERASE_I_PROMOTER_ESCAPE		47	0.1947205	1.6039252	0.037815128	0.21018608	1.0	5885	tags=72%, list=53%, signal=153%
VARELA_ZMPSTE24_TARGETS_UP	VARELA_ZMPSTE24_TARGETS_UP		36	0.22394705	1.6033288	0.055888224	0.2102748	1.0	1223	tags=33%, list=11%, signal=37%
REACTOME_THE_CITRIC_ACID_TCA_CYCLE_AND_RESPIRATORY_ELECTRON_TRANSPORT	REACTOME_THE_CITRIC_ACID_TCA_CYCLE_AND_RESPIRATORY_ELECTRON_TRANSPORT		161	0.10808645	1.6030139	0.030549899	0.21009386	1.0	8481	tags=87%, list=76%, signal=362%
WP_FOLATE_METABOLISM	WP_FOLATE_METABOLISM		32	0.23974875	1.6018778	0.037807185	0.21066973	1.0	6026	tags=78%, list=54%, signal=170%
WP_BLADDER_CANCER	WP_BLADDER_CANCER		29	0.24814087	1.6016213	0.03984064	0.2104181	1.0	6064	tags=79%, list=55%, signal=174%
SHETH_LIVER_CANCER_VS_TXNIP_LOSS_PAM3	SHETH_LIVER_CANCER_VS_TXNIP_LOSS_PAM3		39	0.21744063	1.5991427	0.04085603	0.21247382	1.0	4146	tags=59%, list=37%, signal=94%
REACTOME_RUNX1_REGULATES_GENES_INVOLVED_IN_MEGAKARYOCYTE_DIFFERENTIATION_AND_PLATELET_FUNCTION	REACTOME_RUNX1_REGULATES_GENES_INVOLVED_IN_MEGAKARYOCYTE_DIFFERENTIATION_AND_PLATELET_FUNCTION		46	0.19798124	1.5945628	0.04517454	0.21666415	1.0	3607	tags=52%, list=32%, signal=77%
BROWNE_HCMV_INFECTION_8HR_UP	BROWNE_HCMV_INFECTION_8HR_UP		67	0.16299711	1.5942521	0.038934425	0.21645238	1.0	3839	tags=51%, list=35%, signal=77%
JOSEPH_RESPONSE_TO_SODIUM_BUTYRATE_UP	JOSEPH_RESPONSE_TO_SODIUM_BUTYRATE_UP		25	0.26797944	1.5941626	0.0583501	0.21602048	1.0	5475	tags=76%, list=49%, signal=149%
ABE_VEGFA_TARGETS_2HR	ABE_VEGFA_TARGETS_2HR		20	0.30045062	1.5914553	0.03966597	0.21821122	1.0	2779	tags=55%, list=25%, signal=73%
KIM_MYC_AMPLIFICATION_TARGETS_UP	KIM_MYC_AMPLIFICATION_TARGETS_UP		154	0.11085401	1.5909308	0.048828125	0.21819818	1.0	6002	tags=65%, list=54%, signal=139%
VART_KSHV_INFECTION_ANGIOGENIC_MARKERS_UP	VART_KSHV_INFECTION_ANGIOGENIC_MARKERS_UP		56	0.17956604	1.5831943	0.051485147	0.22563148	1.0	3571	tags=50%, list=32%, signal=73%
GRAHAM_CML_QUIESCENT_VS_NORMAL_DIVIDING_UP	GRAHAM_CML_QUIESCENT_VS_NORMAL_DIVIDING_UP		27	0.2563134	1.5828937	0.059670784	0.22539926	1.0	3744	tags=59%, list=34%, signal=89%
AMIT_EGF_RESPONSE_60_HELA	AMIT_EGF_RESPONSE_60_HELA		38	0.21646982	1.5817856	0.04489796	0.22594468	1.0	3744	tags=55%, list=34%, signal=83%
REACTOME_DISEASES_OF_PROGRAMMED_CELL_DEATH	REACTOME_DISEASES_OF_PROGRAMMED_CELL_DEATH		21	0.29577887	1.5812927	0.032945737	0.22593166	1.0	5716	tags=81%, list=51%, signal=166%
RIZ_ERYTHROID_DIFFERENTIATION_12HR	RIZ_ERYTHROID_DIFFERENTIATION_12HR		23	0.27142853	1.5779898	0.05210421	0.22901231	1.0	3271	tags=57%, list=29%, signal=80%
ZWANG_EGF_INTERVAL_DN	ZWANG_EGF_INTERVAL_DN		131	0.11406951	1.5778329	0.049309663	0.22863576	1.0	2225	tags=31%, list=20%, signal=39%
UZONYI_RESPONSE_TO_LEUKOTRIENE_AND_THROMBIN	UZONYI_RESPONSE_TO_LEUKOTRIENE_AND_THROMBIN		20	0.2928443	1.5754554	0.046511628	0.23059732	1.0	3975	tags=65%, list=36%, signal=101%
TSAI_RESPONSE_TO_IONIZING_RADIATION	TSAI_RESPONSE_TO_IONIZING_RADIATION		101	0.13334648	1.575367	0.053846154	0.23014964	1.0	7445	tags=80%, list=67%, signal=241%
LI_INDUCED_T_TO_NATURAL_KILLER_UP	LI_INDUCED_T_TO_NATURAL_KILLER_UP		173	0.104262255	1.5750706	0.046653144	0.22993776	1.0	5412	tags=59%, list=49%, signal=113%
ZHOU_TNF_SIGNALING_4HR	ZHOU_TNF_SIGNALING_4HR		41	0.20495729	1.5711547	0.0662768	0.2337542	1.0	6405	tags=78%, list=58%, signal=183%
REACTOME_BASE_EXCISION_REPAIR_AP_SITE_FORMATION	REACTOME_BASE_EXCISION_REPAIR_AP_SITE_FORMATION		29	0.2437555	1.569555	0.042283297	0.23483366	1.0	5346	tags=72%, list=48%, signal=139%
CHIBA_RESPONSE_TO_TSA	CHIBA_RESPONSE_TO_TSA		38	0.2172965	1.56923	0.05327869	0.23459937	1.0	5490	tags=71%, list=49%, signal=140%
MCMURRAY_TP53_HRAS_COOPERATION_RESPONSE_DN	MCMURRAY_TP53_HRAS_COOPERATION_RESPONSE_DN		34	0.22677474	1.5672303	0.063872255	0.23626384	1.0	7948	tags=94%, list=72%, signal=329%
BURTON_ADIPOGENESIS_PEAK_AT_8HR	BURTON_ADIPOGENESIS_PEAK_AT_8HR		31	0.23341915	1.5630578	0.04233871	0.24032876	1.0	3866	tags=58%, list=35%, signal=89%
BRACHAT_RESPONSE_TO_CAMPTOTHECIN_UP	BRACHAT_RESPONSE_TO_CAMPTOTHECIN_UP		21	0.27946523	1.5611926	0.046511628	0.24192065	1.0	1133	tags=38%, list=10%, signal=42%
CONCANNON_APOPTOSIS_BY_EPOXOMICIN_DN	CONCANNON_APOPTOSIS_BY_EPOXOMICIN_DN		105	0.1309176	1.5608877	0.06938776	0.24170616	1.0	2898	tags=39%, list=26%, signal=52%
ZHANG_ANTIVIRAL_RESPONSE_TO_RIBAVIRIN_UP	ZHANG_ANTIVIRAL_RESPONSE_TO_RIBAVIRIN_UP		15	0.33383185	1.5597887	0.048582997	0.24236572	1.0	5927	tags=87%, list=53%, signal=185%
REACTOME_SIGNALING_BY_FGFR2	REACTOME_SIGNALING_BY_FGFR2		55	0.18099956	1.5588776	0.05179283	0.24275717	1.0	5475	tags=67%, list=49%, signal=132%
HELLER_SILENCED_BY_METHYLATION_UP	HELLER_SILENCED_BY_METHYLATION_UP		126	0.122697465	1.5580405	0.053304903	0.24319823	1.0	8355	tags=87%, list=75%, signal=347%
REACTOME_CYCLIN_A_CDK2_ASSOCIATED_EVENTS_AT_S_PHASE_ENTRY	REACTOME_CYCLIN_A_CDK2_ASSOCIATED_EVENTS_AT_S_PHASE_ENTRY		79	0.15043876	1.5564855	0.06276151	0.24437404	1.0	2982	tags=42%, list=27%, signal=57%
JOHNSTONE_PARVB_TARGETS_2_UP	JOHNSTONE_PARVB_TARGETS_2_UP		103	0.12958471	1.5558575	0.06719368	0.24451692	1.0	3968	tags=49%, list=36%, signal=75%
APPIERTO_RESPONSE_TO_FENRETINIDE_UP	APPIERTO_RESPONSE_TO_FENRETINIDE_UP		25	0.25974935	1.5552201	0.06122449	0.24462849	1.0	4677	tags=68%, list=42%, signal=117%
LIAN_LIPA_TARGETS_3M	LIAN_LIPA_TARGETS_3M		19	0.29698402	1.5518305	0.04918033	0.24794982	1.0	3724	tags=63%, list=34%, signal=95%
BOYLAN_MULTIPLE_MYELOMA_D_DN	BOYLAN_MULTIPLE_MYELOMA_D_DN		50	0.18544729	1.550829	0.055009823	0.24854103	1.0	6395	tags=76%, list=58%, signal=178%
REACTOME_MITOCHONDRIAL_TRANSLATION	REACTOME_MITOCHONDRIAL_TRANSLATION		96	0.13326909	1.5497267	0.055666003	0.24929146	1.0	3741	tags=47%, list=34%, signal=70%
GOTZMANN_EPITHELIAL_TO_MESENCHYMAL_TRANSITION_DN	GOTZMANN_EPITHELIAL_TO_MESENCHYMAL_TRANSITION_DN		151	0.10845467	1.5482162	0.052173913	0.25033525	1.0	6245	tags=67%, list=56%, signal=151%
LOPES_METHYLATED_IN_COLON_CANCER_DN	LOPES_METHYLATED_IN_COLON_CANCER_DN		17	0.31331387	1.5474293	0.070564516	0.2507295	1.0	5022	tags=76%, list=45%, signal=139%
SOTIRIOU_BREAST_CANCER_GRADE_1_VS_3_UP	SOTIRIOU_BREAST_CANCER_GRADE_1_VS_3_UP		149	0.109404504	1.5464427	0.057654075	0.25138938	1.0	6931	tags=73%, list=62%, signal=192%
FRIDMAN_IMMORTALIZATION_DN	FRIDMAN_IMMORTALIZATION_DN		15	0.3308351	1.5452983	0.053892214	0.25213683	1.0	2996	tags=60%, list=27%, signal=82%
SANSOM_APC_TARGETS_REQUIRE_MYC	SANSOM_APC_TARGETS_REQUIRE_MYC		182	0.0984227	1.5444152	0.06212425	0.2525176	1.0	4603	tags=51%, list=41%, signal=86%
MITSIADES_RESPONSE_TO_APLIDIN_UP	MITSIADES_RESPONSE_TO_APLIDIN_UP		334	0.07244835	1.5439129	0.049079753	0.2525372	1.0	7039	tags=70%, list=63%, signal=186%
KEGG_SELENOAMINO_ACID_METABOLISM	KEGG_SELENOAMINO_ACID_METABOLISM		19	0.29547104	1.5435798	0.063079774	0.25240043	1.0	6081	tags=84%, list=55%, signal=186%
MOOTHA_PGC	MOOTHA_PGC		348	0.07023792	1.5429152	0.054435484	0.25264576	1.0	4066	tags=43%, list=37%, signal=66%
SMIRNOV_CIRCULATING_ENDOTHELIOCYTES_IN_CANCER_UP	SMIRNOV_CIRCULATING_ENDOTHELIOCYTES_IN_CANCER_UP		91	0.13821037	1.5422186	0.060796645	0.25284785	1.0	2262	tags=34%, list=20%, signal=42%
HWANG_PROSTATE_CANCER_MARKERS	HWANG_PROSTATE_CANCER_MARKERS		18	0.30255702	1.5419167	0.0648855	0.25267172	1.0	5287	tags=78%, list=48%, signal=148%
BASAKI_YBX1_TARGETS_UP	BASAKI_YBX1_TARGETS_UP		241	0.08732582	1.5399796	0.05893186	0.25426066	1.0	6337	tags=66%, list=57%, signal=149%
NABA_CORE_MATRISOME	NABA_CORE_MATRISOME		61	0.16740438	1.5376886	0.05905512	0.25626335	1.0	3433	tags=48%, list=31%, signal=68%
LEE_AGING_CEREBELLUM_UP	LEE_AGING_CEREBELLUM_UP		48	0.1862803	1.5367985	0.058139537	0.2567704	1.0	4190	tags=56%, list=38%, signal=90%
WP_APOPTOSIS_MODULATION_AND_SIGNALING	WP_APOPTOSIS_MODULATION_AND_SIGNALING		63	0.16484217	1.5349457	0.056	0.25833443	1.0	4529	tags=57%, list=41%, signal=96%
WANG_ADIPOGENIC_GENES_REPRESSED_BY_SIRT1	WANG_ADIPOGENIC_GENES_REPRESSED_BY_SIRT1		15	0.3324806	1.5337185	0.0499002	0.25921172	1.0	5942	tags=87%, list=53%, signal=186%
REACTOME_TELOMERE_MAINTENANCE	REACTOME_TELOMERE_MAINTENANCE		76	0.15316074	1.5336596	0.08418891	0.25871798	1.0	5475	tags=64%, list=49%, signal=126%
WINTER_HYPOXIA_UP	WINTER_HYPOXIA_UP		74	0.15233482	1.5320635	0.05364807	0.25994873	1.0	4626	tags=57%, list=42%, signal=97%
REACTOME_NOTCH2_ACTIVATION_AND_TRANSMISSION_OF_SIGNAL_TO_THE_NUCLEUS	REACTOME_NOTCH2_ACTIVATION_AND_TRANSMISSION_OF_SIGNAL_TO_THE_NUCLEUS		16	0.30795044	1.530604	0.053465348	0.26116034	1.0	4223	tags=69%, list=38%, signal=111%
SASSON_RESPONSE_TO_GONADOTROPHINS_UP	SASSON_RESPONSE_TO_GONADOTROPHINS_UP		65	0.15958737	1.5292914	0.047904193	0.26219508	1.0	4905	tags=60%, list=44%, signal=107%
REACTOME_ONCOGENE_INDUCED_SENESCENCE	REACTOME_ONCOGENE_INDUCED_SENESCENCE		33	0.21864775	1.5283678	0.052941177	0.26262188	1.0	3639	tags=55%, list=33%, signal=81%
SUBTIL_PROGESTIN_TARGETS	SUBTIL_PROGESTIN_TARGETS		29	0.23784924	1.5282158	0.061913695	0.26224634	1.0	2345	tags=45%, list=21%, signal=57%
HU_GENOTOXIN_ACTION_DIRECT_VS_INDIRECT_4HR	HU_GENOTOXIN_ACTION_DIRECT_VS_INDIRECT_4HR		24	0.26268184	1.5278152	0.08097166	0.2621466	1.0	4496	tags=67%, list=40%, signal=112%
ZHOU_INFLAMMATORY_RESPONSE_LIVE_UP	ZHOU_INFLAMMATORY_RESPONSE_LIVE_UP		229	0.08826881	1.5271261	0.06666667	0.26242542	1.0	3698	tags=42%, list=33%, signal=62%
YAO_TEMPORAL_RESPONSE_TO_PROGESTERONE_CLUSTER_10	YAO_TEMPORAL_RESPONSE_TO_PROGESTERONE_CLUSTER_10		65	0.16248025	1.5254997	0.06639839	0.2637707	1.0	4531	tags=57%, list=41%, signal=96%
REACTOME_MRNA_SPLICING_MINOR_PATHWAY	REACTOME_MRNA_SPLICING_MINOR_PATHWAY		51	0.18249209	1.5252107	0.067073174	0.26360172	1.0	7570	tags=86%, list=68%, signal=269%
KARLSSON_TGFB1_TARGETS_UP	KARLSSON_TGFB1_TARGETS_UP		113	0.12338387	1.5232786	0.057377048	0.26530144	1.0	7003	tags=75%, list=63%, signal=201%
KEGG_HEMATOPOIETIC_CELL_LINEAGE	KEGG_HEMATOPOIETIC_CELL_LINEAGE		23	0.26404825	1.5204613	0.06358381	0.2681011	1.0	6736	tags=87%, list=61%, signal=220%
REACTOME_PRE_NOTCH_EXPRESSION_AND_PROCESSING	REACTOME_PRE_NOTCH_EXPRESSION_AND_PROCESSING		60	0.16693804	1.5186703	0.06876228	0.26964575	1.0	2785	tags=42%, list=25%, signal=55%
REACTOME_PROTEIN_METHYLATION	REACTOME_PROTEIN_METHYLATION		16	0.3063288	1.5184306	0.04536489	0.26932654	1.0	7020	tags=94%, list=63%, signal=254%
MCBRYAN_PUBERTAL_BREAST_4_5WK_UP	MCBRYAN_PUBERTAL_BREAST_4_5WK_UP		128	0.11601575	1.5182489	0.067961164	0.2689524	1.0	6627	tags=71%, list=60%, signal=174%
REACTOME_TP53_REGULATES_TRANSCRIPTION_OF_ADDITIONAL_CELL_CYCLE_GENES_WHOSE_EXACT_ROLE_IN_THE_P53_PATHWAY_REMAIN_UNCERTAIN	REACTOME_TP53_REGULATES_TRANSCRIPTION_OF_ADDITIONAL_CELL_CYCLE_GENES_WHOSE_EXACT_ROLE_IN_THE_P53_PATHWAY_REMAIN_UNCERTAIN		19	0.29141116	1.5180247	0.078313254	0.268649	1.0	5541	tags=79%, list=50%, signal=157%
REACTOME_MITOPHAGY	REACTOME_MITOPHAGY		28	0.24458878	1.5175072	0.07858546	0.2687423	1.0	3639	tags=57%, list=33%, signal=85%
HELLER_HDAC_TARGETS_SILENCED_BY_METHYLATION_UP	HELLER_HDAC_TARGETS_SILENCED_BY_METHYLATION_UP		259	0.08257468	1.514774	0.055666003	0.27130756	1.0	4124	tags=45%, list=37%, signal=70%
REACTOME_CLEC7A_DECTIN_1_SIGNALING	REACTOME_CLEC7A_DECTIN_1_SIGNALING		82	0.14174369	1.5135115	0.077844314	0.2721953	1.0	3993	tags=50%, list=36%, signal=77%
ODONNELL_TFRC_TARGETS_UP	ODONNELL_TFRC_TARGETS_UP		185	0.09728644	1.5128194	0.07129095	0.2724704	1.0	4103	tags=46%, list=37%, signal=72%
SIMBULAN_UV_RESPONSE_NORMAL_DN	SIMBULAN_UV_RESPONSE_NORMAL_DN		21	0.27135345	1.512725	0.07068607	0.27201188	1.0	1223	tags=38%, list=11%, signal=43%
MOREIRA_RESPONSE_TO_TSA_UP	MOREIRA_RESPONSE_TO_TSA_UP		21	0.2767613	1.5123038	0.074074075	0.27199447	1.0	5927	tags=81%, list=53%, signal=173%
MARCHINI_TRABECTEDIN_RESISTANCE_DN	MARCHINI_TRABECTEDIN_RESISTANCE_DN		33	0.21775366	1.511894	0.06827309	0.27195084	1.0	5670	tags=73%, list=51%, signal=148%
MIKKELSEN_MEF_LCP_WITH_H3K4ME3	MIKKELSEN_MEF_LCP_WITH_H3K4ME3		47	0.1856363	1.5112207	0.055226825	0.27223036	1.0	4803	tags=62%, list=43%, signal=108%
ICHIBA_GRAFT_VERSUS_HOST_DISEASE_D7_DN	ICHIBA_GRAFT_VERSUS_HOST_DISEASE_D7_DN		18	0.29921308	1.5105698	0.06477733	0.27246085	1.0	4089	tags=67%, list=37%, signal=105%
REACTOME_HSF1_DEPENDENT_TRANSACTIVATION	REACTOME_HSF1_DEPENDENT_TRANSACTIVATION		27	0.23948659	1.5075324	0.07869482	0.2755687	1.0	4754	tags=67%, list=43%, signal=116%
ALCALA_APOPTOSIS	ALCALA_APOPTOSIS		66	0.15650901	1.507328	0.055238094	0.2752718	1.0	3996	tags=52%, list=36%, signal=80%
MARTORIATI_MDM4_TARGETS_FETAL_LIVER_UP	MARTORIATI_MDM4_TARGETS_FETAL_LIVER_UP		176	0.09823002	1.506936	0.067729086	0.2752354	1.0	1956	tags=27%, list=18%, signal=33%
REACTOME_HIV_INFECTION	REACTOME_HIV_INFECTION		209	0.08994133	1.5065852	0.065476194	0.27512652	1.0	6996	tags=72%, list=63%, signal=190%
REACTOME_MITOTIC_G1_PHASE_AND_G1_S_TRANSITION	REACTOME_MITOTIC_G1_PHASE_AND_G1_S_TRANSITION		139	0.10929721	1.5060072	0.057613168	0.27527568	1.0	5037	tags=56%, list=45%, signal=101%
NABA_MATRISOME_ASSOCIATED	NABA_MATRISOME_ASSOCIATED		155	0.10527178	1.5050937	0.052738335	0.2757919	1.0	5443	tags=59%, list=49%, signal=115%
DELPUECH_FOXO3_TARGETS_DN	DELPUECH_FOXO3_TARGETS_DN		36	0.20993783	1.5035651	0.063872255	0.27715394	1.0	1687	tags=36%, list=15%, signal=42%
SEITZ_NEOPLASTIC_TRANSFORMATION_BY_8P_DELETION_UP	SEITZ_NEOPLASTIC_TRANSFORMATION_BY_8P_DELETION_UP		33	0.21841261	1.5019338	0.06626506	0.27863333	1.0	4989	tags=67%, list=45%, signal=121%
REACTOME_REGULATION_OF_HSF1_MEDIATED_HEAT_SHOCK_RESPONSE	REACTOME_REGULATION_OF_HSF1_MEDIATED_HEAT_SHOCK_RESPONSE		73	0.15413964	1.5012456	0.08349515	0.27892265	1.0	7281	tags=81%, list=66%, signal=233%
WP_HUMAN_COMPLEMENT_SYSTEM	WP_HUMAN_COMPLEMENT_SYSTEM		27	0.23904571	1.5009359	0.06762295	0.2787178	1.0	5994	tags=78%, list=54%, signal=168%
VERRECCHIA_DELAYED_RESPONSE_TO_TGFB1	VERRECCHIA_DELAYED_RESPONSE_TO_TGFB1		21	0.2782034	1.499737	0.08316008	0.27979255	1.0	5911	tags=81%, list=53%, signal=173%
LUND_SILENCED_BY_METHYLATION	LUND_SILENCED_BY_METHYLATION		15	0.327424	1.4988592	0.06126482	0.2804119	1.0	4516	tags=73%, list=41%, signal=123%
BIOCARTA_G2_PATHWAY	BIOCARTA_G2_PATHWAY		23	0.26519272	1.497559	0.07293666	0.28148058	1.0	6240	tags=83%, list=56%, signal=188%
SCHUHMACHER_MYC_TARGETS_UP	SCHUHMACHER_MYC_TARGETS_UP		74	0.14679088	1.4958484	0.057086613	0.28309274	1.0	4537	tags=55%, list=41%, signal=93%
REACTOME_HCMV_LATE_EVENTS	REACTOME_HCMV_LATE_EVENTS		64	0.16314353	1.4957584	0.06349207	0.2826493	1.0	7054	tags=80%, list=63%, signal=217%
GARGALOVIC_RESPONSE_TO_OXIDIZED_PHOSPHOLIPIDS_RED_DN	GARGALOVIC_RESPONSE_TO_OXIDIZED_PHOSPHOLIPIDS_RED_DN		17	0.30446306	1.4948922	0.06560636	0.28320494	1.0	6428	tags=88%, list=58%, signal=209%
PID_TAP63_PATHWAY	PID_TAP63_PATHWAY		40	0.19966595	1.4932958	0.055555556	0.28463563	1.0	1956	tags=38%, list=18%, signal=45%
WONG_MITOCHONDRIA_GENE_MODULE	WONG_MITOCHONDRIA_GENE_MODULE		197	0.09346025	1.4931345	0.06923077	0.28427312	1.0	4734	tags=52%, list=43%, signal=89%
WP_EBOLA_VIRUS_PATHWAY_ON_HOST	WP_EBOLA_VIRUS_PATHWAY_ON_HOST		88	0.13464902	1.4919748	0.058052436	0.2852529	1.0	7609	tags=82%, list=68%, signal=257%
MARTORIATI_MDM4_TARGETS_NEUROEPITHELIUM_UP	MARTORIATI_MDM4_TARGETS_NEUROEPITHELIUM_UP		125	0.11602804	1.491504	0.073619634	0.28529587	1.0	2103	tags=30%, list=19%, signal=37%
REACTOME_PROTEIN_LOCALIZATION	REACTOME_PROTEIN_LOCALIZATION		132	0.11196451	1.4913455	0.088176355	0.28491792	1.0	5843	tags=64%, list=53%, signal=133%
LY_AGING_MIDDLE_DN	LY_AGING_MIDDLE_DN		15	0.3116356	1.4901266	0.06911447	0.2858032	1.0	1727	tags=47%, list=16%, signal=55%
DACOSTA_UV_RESPONSE_VIA_ERCC3_XPCS_UP	DACOSTA_UV_RESPONSE_VIA_ERCC3_XPCS_UP		22	0.26209092	1.4898515	0.06994329	0.28559595	1.0	5681	tags=77%, list=51%, signal=158%
WP_UNFOLDED_PROTEIN_RESPONSE	WP_UNFOLDED_PROTEIN_RESPONSE		21	0.2770317	1.4895128	0.08368201	0.2854897	1.0	1160	tags=38%, list=10%, signal=42%
RODRIGUES_NTN1_AND_DCC_TARGETS	RODRIGUES_NTN1_AND_DCC_TARGETS		27	0.23940308	1.4864613	0.060728744	0.28890845	1.0	1873	tags=41%, list=17%, signal=49%
BROWNE_HCMV_INFECTION_2HR_DN	BROWNE_HCMV_INFECTION_2HR_DN		31	0.22495958	1.4861394	0.0776699	0.28876868	1.0	7187	tags=87%, list=65%, signal=246%
REACTOME_PROGRAMMED_CELL_DEATH	REACTOME_PROGRAMMED_CELL_DEATH		144	0.10590845	1.4852462	0.078	0.28932068	1.0	6788	tags=72%, list=61%, signal=181%
ONGUSAHA_TP53_TARGETS	ONGUSAHA_TP53_TARGETS		22	0.2756855	1.485115	0.086065575	0.28893983	1.0	1488	tags=41%, list=13%, signal=47%
KEGG_ANTIGEN_PROCESSING_AND_PRESENTATION	KEGG_ANTIGEN_PROCESSING_AND_PRESENTATION		35	0.21097375	1.4848475	0.08074534	0.28873464	1.0	4966	tags=66%, list=45%, signal=118%
REACTOME_C_TYPE_LECTIN_RECEPTORS_CLRS_	REACTOME_C_TYPE_LECTIN_RECEPTORS_CLRS_		97	0.13197821	1.4817952	0.06273764	0.29194665	1.0	5879	tags=66%, list=53%, signal=139%
DEN_INTERACT_WITH_LCA5	DEN_INTERACT_WITH_LCA5		24	0.2589404	1.481758	0.08627451	0.291428	1.0	5927	tags=79%, list=53%, signal=169%
KEGG_PRION_DISEASES	KEGG_PRION_DISEASES		17	0.3017601	1.4803939	0.08179959	0.2926495	1.0	6458	tags=88%, list=58%, signal=210%
BIOCARTA_EDG1_PATHWAY	BIOCARTA_EDG1_PATHWAY		17	0.3027406	1.4800845	0.08695652	0.2924801	1.0	7101	tags=94%, list=64%, signal=260%
KUMAR_PATHOGEN_LOAD_BY_MACROPHAGES	KUMAR_PATHOGEN_LOAD_BY_MACROPHAGES		158	0.10038793	1.4781281	0.08436214	0.29439253	1.0	6849	tags=72%, list=62%, signal=184%
LAIHO_COLORECTAL_CANCER_SERRATED_UP	LAIHO_COLORECTAL_CANCER_SERRATED_UP		93	0.13197723	1.4773318	0.084980235	0.29481837	1.0	8704	tags=91%, list=78%, signal=418%
LI_LUNG_CANCER	LI_LUNG_CANCER		29	0.2292682	1.4720563	0.091976516	0.3009766	1.0	4740	tags=66%, list=43%, signal=114%
PUIFFE_INVASION_INHIBITED_BY_ASCITES_UP	PUIFFE_INVASION_INHIBITED_BY_ASCITES_UP		61	0.16377127	1.4718258	0.076771654	0.3006867	1.0	4931	tags=61%, list=44%, signal=108%
KIM_BIPOLAR_DISORDER_OLIGODENDROCYTE_DENSITY_CORR_DN	KIM_BIPOLAR_DISORDER_OLIGODENDROCYTE_DENSITY_CORR_DN		19	0.2868248	1.4705782	0.08704454	0.30170822	1.0	6762	tags=89%, list=61%, signal=228%
FURUKAWA_DUSP6_TARGETS_PCI35_DN	FURUKAWA_DUSP6_TARGETS_PCI35_DN		56	0.16514471	1.4702821	0.07805907	0.30150262	1.0	5517	tags=66%, list=50%, signal=131%
REACTOME_METABOLISM_OF_COFACTORS	REACTOME_METABOLISM_OF_COFACTORS		15	0.3174309	1.4700687	0.08074534	0.3012073	1.0	5368	tags=80%, list=48%, signal=155%
MIKKELSEN_NPC_ICP_WITH_H3K4ME3	MIKKELSEN_NPC_ICP_WITH_H3K4ME3		295	0.07307606	1.4667956	0.06762295	0.30497208	1.0	7988	tags=79%, list=72%, signal=273%
LEE_AGING_NEOCORTEX_UP	LEE_AGING_NEOCORTEX_UP		51	0.16916618	1.4662055	0.09406953	0.3051535	1.0	4666	tags=59%, list=42%, signal=101%
REACTOME_LAMININ_INTERACTIONS	REACTOME_LAMININ_INTERACTIONS		18	0.28792977	1.4650613	0.08176101	0.30615535	1.0	7302	tags=94%, list=66%, signal=275%
SMIRNOV_RESPONSE_TO_IR_6HR_DN	SMIRNOV_RESPONSE_TO_IR_6HR_DN		76	0.14293478	1.4642117	0.088974856	0.30679154	1.0	1200	tags=25%, list=11%, signal=28%
LIAN_LIPA_TARGETS_6M	LIAN_LIPA_TARGETS_6M		24	0.2487679	1.4630873	0.08196721	0.3076811	1.0	3724	tags=58%, list=34%, signal=88%
ANDERSEN_CHOLANGIOCARCINOMA_CLASS2	ANDERSEN_CHOLANGIOCARCINOMA_CLASS2		63	0.15908207	1.4626924	0.07739308	0.30766788	1.0	6710	tags=76%, list=60%, signal=191%
KANG_CISPLATIN_RESISTANCE_UP	KANG_CISPLATIN_RESISTANCE_UP		16	0.29918918	1.4622543	0.08739837	0.307725	1.0	7794	tags=100%, list=70%, signal=334%
EBAUER_TARGETS_OF_PAX3_FOXO1_FUSION_UP	EBAUER_TARGETS_OF_PAX3_FOXO1_FUSION_UP		98	0.12527552	1.4602525	0.08559499	0.30964375	1.0	2929	tags=39%, list=26%, signal=52%
NATSUME_RESPONSE_TO_INTERFERON_BETA_DN	NATSUME_RESPONSE_TO_INTERFERON_BETA_DN		40	0.19427593	1.4597573	0.09248555	0.30971193	1.0	3961	tags=55%, list=36%, signal=85%
RORIE_TARGETS_OF_EWSR1_FLI1_FUSION_UP	RORIE_TARGETS_OF_EWSR1_FLI1_FUSION_UP		16	0.30486485	1.4579972	0.09430256	0.31153396	1.0	4952	tags=75%, list=45%, signal=135%
KAAB_FAILED_HEART_ATRIUM_DN	KAAB_FAILED_HEART_ATRIUM_DN		124	0.11479313	1.4569333	0.09245283	0.31245783	1.0	7881	tags=82%, list=71%, signal=279%
TURASHVILI_BREAST_DUCTAL_CARCINOMA_VS_LOBULAR_NORMAL_DN	TURASHVILI_BREAST_DUCTAL_CARCINOMA_VS_LOBULAR_NORMAL_DN		31	0.21944503	1.4541258	0.07692308	0.31568792	1.0	2228	tags=42%, list=20%, signal=52%
GUO_HEX_TARGETS_DN	GUO_HEX_TARGETS_DN		41	0.19040245	1.4539737	0.08016032	0.31531355	1.0	1686	tags=34%, list=15%, signal=40%
KRIEG_KDM3A_TARGETS_NOT_HYPOXIA	KRIEG_KDM3A_TARGETS_NOT_HYPOXIA		148	0.100439616	1.4525161	0.0952381	0.31675705	1.0	5582	tags=60%, list=50%, signal=119%
AMIT_DELAYED_EARLY_GENES	AMIT_DELAYED_EARLY_GENES		16	0.30009007	1.4511335	0.08316832	0.3180964	1.0	2226	tags=50%, list=20%, signal=62%
REACTOME_IRE1ALPHA_ACTIVATES_CHAPERONES	REACTOME_IRE1ALPHA_ACTIVATES_CHAPERONES		48	0.18057317	1.4510359	0.09266409	0.31762582	1.0	6569	tags=77%, list=59%, signal=188%
PID_CASPASE_PATHWAY	PID_CASPASE_PATHWAY		37	0.20597287	1.4498142	0.1122449	0.31871775	1.0	6730	tags=81%, list=61%, signal=205%
REACTOME_GLUTATHIONE_CONJUGATION	REACTOME_GLUTATHIONE_CONJUGATION		20	0.2726388	1.4485891	0.09142857	0.31990415	1.0	4755	tags=70%, list=43%, signal=122%
SATO_SILENCED_BY_METHYLATION_IN_PANCREATIC_CANCER_2	SATO_SILENCED_BY_METHYLATION_IN_PANCREATIC_CANCER_2		21	0.2608382	1.4457378	0.08	0.32325926	1.0	5045	tags=71%, list=45%, signal=131%
AMIT_SERUM_RESPONSE_480_MCF10A	AMIT_SERUM_RESPONSE_480_MCF10A		26	0.23679684	1.4445121	0.1	0.32436723	1.0	3786	tags=58%, list=34%, signal=87%
REACTOME_DEACTIVATION_OF_THE_BETA_CATENIN_TRANSACTIVATING_COMPLEX	REACTOME_DEACTIVATION_OF_THE_BETA_CATENIN_TRANSACTIVATING_COMPLEX		35	0.20496346	1.443998	0.09343936	0.3244558	1.0	3127	tags=49%, list=28%, signal=67%
FOURNIER_ACINAR_DEVELOPMENT_LATE_DN	FOURNIER_ACINAR_DEVELOPMENT_LATE_DN		20	0.26225668	1.4426955	0.097222224	0.32564148	1.0	5426	tags=75%, list=49%, signal=146%
PID_SYNDECAN_2_PATHWAY	PID_SYNDECAN_2_PATHWAY		25	0.24062753	1.4419479	0.091976516	0.32607096	1.0	6223	tags=80%, list=56%, signal=181%
BIOCARTA_KERATINOCYTE_PATHWAY	BIOCARTA_KERATINOCYTE_PATHWAY		37	0.19766642	1.4419378	0.09665427	0.32549074	1.0	4719	tags=62%, list=42%, signal=108%
MIKKELSEN_ES_ICP_WITH_H3K4ME3_AND_H3K27ME3	MIKKELSEN_ES_ICP_WITH_H3K4ME3_AND_H3K27ME3		28	0.22925688	1.4413849	0.09143969	0.32564795	1.0	6191	tags=79%, list=56%, signal=177%
WHITEFORD_PEDIATRIC_CANCER_MARKERS	WHITEFORD_PEDIATRIC_CANCER_MARKERS		105	0.11928681	1.4408787	0.071428575	0.32579353	1.0	5461	tags=61%, list=49%, signal=119%
HOFMANN_MYELODYSPLASTIC_SYNDROM_LOW_RISK_DN	HOFMANN_MYELODYSPLASTIC_SYNDROM_LOW_RISK_DN		21	0.25512993	1.4392772	0.09090909	0.3274734	1.0	2991	tags=52%, list=27%, signal=72%
FLORIO_NEOCORTEX_BASAL_RADIAL_GLIA_UP	FLORIO_NEOCORTEX_BASAL_RADIAL_GLIA_UP		149	0.099150434	1.4388256	0.084980235	0.32753766	1.0	5999	tags=64%, list=54%, signal=137%
REACTOME_MITOTIC_PROPHASE	REACTOME_MITOTIC_PROPHASE		98	0.124212325	1.4386389	0.09580839	0.32718593	1.0	7251	tags=78%, list=65%, signal=221%
BROWNE_HCMV_INFECTION_2HR_UP	BROWNE_HCMV_INFECTION_2HR_UP		18	0.28200278	1.4366896	0.10318949	0.32925087	1.0	4280	tags=67%, list=39%, signal=108%
YAO_TEMPORAL_RESPONSE_TO_PROGESTERONE_CLUSTER_7	YAO_TEMPORAL_RESPONSE_TO_PROGESTERONE_CLUSTER_7		58	0.1626284	1.4364685	0.08266129	0.32903785	1.0	3567	tags=48%, list=32%, signal=71%
GRAHAM_CML_QUIESCENT_VS_NORMAL_QUIESCENT_UP	GRAHAM_CML_QUIESCENT_VS_NORMAL_QUIESCENT_UP		64	0.14730929	1.4352909	0.08541667	0.3299732	1.0	7229	tags=80%, list=65%, signal=227%
MAHAJAN_RESPONSE_TO_IL1A_UP	MAHAJAN_RESPONSE_TO_IL1A_UP		33	0.20695361	1.43493	0.101626016	0.32991925	1.0	5116	tags=67%, list=46%, signal=123%
BANDRES_RESPONSE_TO_CARMUSTIN_MGMT_48HR_DN	BANDRES_RESPONSE_TO_CARMUSTIN_MGMT_48HR_DN		71	0.1470782	1.4325256	0.09622642	0.33275518	1.0	5733	tags=66%, list=52%, signal=136%
SENGUPTA_NASOPHARYNGEAL_CARCINOMA_DN	SENGUPTA_NASOPHARYNGEAL_CARCINOMA_DN		114	0.111799456	1.4305818	0.07014028	0.33488137	1.0	4522	tags=52%, list=41%, signal=86%
FOSTER_TOLERANT_MACROPHAGE_UP	FOSTER_TOLERANT_MACROPHAGE_UP		90	0.1275067	1.430339	0.09619238	0.33460984	1.0	2916	tags=39%, list=26%, signal=52%
REACTOME_INTERLEUKIN_1_FAMILY_SIGNALING	REACTOME_INTERLEUKIN_1_FAMILY_SIGNALING		94	0.12976174	1.4293995	0.08367347	0.3353114	1.0	3772	tags=47%, list=34%, signal=70%
ZWANG_CLASS_2_TRANSIENTLY_INDUCED_BY_EGF	ZWANG_CLASS_2_TRANSIENTLY_INDUCED_BY_EGF		19	0.27138677	1.4287603	0.088607594	0.33561122	1.0	3423	tags=58%, list=31%, signal=84%
REACTOME_RNA_POLYMERASE_I_TRANSCRIPTION	REACTOME_RNA_POLYMERASE_I_TRANSCRIPTION		66	0.15375294	1.4277433	0.09108527	0.3364503	1.0	5037	tags=61%, list=45%, signal=110%
MIKKELSEN_ES_LCP_WITH_H3K4ME3	MIKKELSEN_ES_LCP_WITH_H3K4ME3		37	0.1972639	1.4266555	0.10141988	0.33735824	1.0	2320	tags=41%, list=21%, signal=51%
REACTOME_POLO_LIKE_KINASE_MEDIATED_EVENTS	REACTOME_POLO_LIKE_KINASE_MEDIATED_EVENTS		15	0.3056362	1.426109	0.11134021	0.337504	1.0	6240	tags=87%, list=56%, signal=197%
WEST_ADRENOCORTICAL_TUMOR_DN	WEST_ADRENOCORTICAL_TUMOR_DN		299	0.071394496	1.4234314	0.09876543	0.34077224	1.0	6625	tags=67%, list=60%, signal=160%
LE_NEURONAL_DIFFERENTIATION_DN	LE_NEURONAL_DIFFERENTIATION_DN		17	0.2917698	1.4224037	0.0970297	0.34166175	1.0	5915	tags=82%, list=53%, signal=176%
NAKAYAMA_SOFT_TISSUE_TUMORS_PCA2_UP	NAKAYAMA_SOFT_TISSUE_TUMORS_PCA2_UP		59	0.1584854	1.4222178	0.09108911	0.34130222	1.0	8609	tags=93%, list=77%, signal=411%
CHIBA_RESPONSE_TO_TSA_UP	CHIBA_RESPONSE_TO_TSA_UP		25	0.24111801	1.4219506	0.10169491	0.34104744	1.0	4439	tags=64%, list=40%, signal=106%
TARTE_PLASMA_CELL_VS_PLASMABLAST_UP	TARTE_PLASMA_CELL_VS_PLASMABLAST_UP		187	0.09009246	1.421685	0.12394958	0.34083474	1.0	3651	tags=42%, list=33%, signal=61%
REACTOME_MUSCLE_CONTRACTION	REACTOME_MUSCLE_CONTRACTION		79	0.136808	1.4215891	0.10721248	0.34037596	1.0	7213	tags=78%, list=65%, signal=222%
REACTOME_NCAM_SIGNALING_FOR_NEURITE_OUT_GROWTH	REACTOME_NCAM_SIGNALING_FOR_NEURITE_OUT_GROWTH		31	0.2145852	1.4206009	0.09270217	0.34120232	1.0	7302	tags=87%, list=66%, signal=253%
REACTOME_DNA_REPLICATION_PRE_INITIATION	REACTOME_DNA_REPLICATION_PRE_INITIATION		77	0.14208303	1.4202757	0.093495935	0.3410681	1.0	3772	tags=48%, list=34%, signal=72%
GROSS_HYPOXIA_VIA_ELK3_ONLY_DN	GROSS_HYPOXIA_VIA_ELK3_ONLY_DN		36	0.19877657	1.4202678	0.10404624	0.3404898	1.0	2737	tags=44%, list=25%, signal=59%
GROSS_HYPOXIA_VIA_HIF1A_UP	GROSS_HYPOXIA_VIA_HIF1A_UP		69	0.14603743	1.417703	0.094262294	0.34356442	1.0	6763	tags=75%, list=61%, signal=191%
ZHENG_IL22_SIGNALING_UP	ZHENG_IL22_SIGNALING_UP		15	0.30248332	1.417613	0.1009901	0.34308216	1.0	6275	tags=87%, list=56%, signal=199%
KEGG_DILATED_CARDIOMYOPATHY	KEGG_DILATED_CARDIOMYOPATHY		41	0.18856134	1.4168925	0.10685484	0.34358862	1.0	3062	tags=46%, list=28%, signal=64%
KOBAYASHI_EGFR_SIGNALING_24HR_DN	KOBAYASHI_EGFR_SIGNALING_24HR_DN		224	0.081022814	1.4126941	0.11336032	0.34904006	1.0	5270	tags=55%, list=47%, signal=103%
REACTOME_CLASS_A_1_RHODOPSIN_LIKE_RECEPTORS_	REACTOME_CLASS_A_1_RHODOPSIN_LIKE_RECEPTORS_		44	0.17780316	1.4122921	0.08880309	0.3490075	1.0	3841	tags=52%, list=35%, signal=80%
KIM_RESPONSE_TO_TSA_AND_DECITABINE_UP	KIM_RESPONSE_TO_TSA_AND_DECITABINE_UP		41	0.18502668	1.409084	0.1007752	0.3532448	1.0	4999	tags=63%, list=45%, signal=115%
FLECHNER_PBL_KIDNEY_TRANSPLANT_OK_VS_DONOR_UP	FLECHNER_PBL_KIDNEY_TRANSPLANT_OK_VS_DONOR_UP		137	0.10159408	1.4085367	0.11089494	0.35344556	1.0	4969	tags=55%, list=45%, signal=98%
SPIELMAN_LYMPHOBLAST_EUROPEAN_VS_ASIAN_UP	SPIELMAN_LYMPHOBLAST_EUROPEAN_VS_ASIAN_UP		431	0.06098145	1.4084977	0.09919028	0.35291764	1.0	5821	tags=58%, list=52%, signal=118%
BORLAK_LIVER_CANCER_EGF_UP	BORLAK_LIVER_CANCER_EGF_UP		37	0.19621004	1.4069055	0.11614173	0.35457534	1.0	5336	tags=68%, list=48%, signal=130%
REACTOME_NEGATIVE_REGULATION_OF_FGFR1_SIGNALING	REACTOME_NEGATIVE_REGULATION_OF_FGFR1_SIGNALING		19	0.27239227	1.4058203	0.118320614	0.3556744	1.0	5167	tags=74%, list=46%, signal=137%
CAFFAREL_RESPONSE_TO_THC_UP	CAFFAREL_RESPONSE_TO_THC_UP		30	0.21682608	1.4051719	0.10953347	0.3560296	1.0	5747	tags=73%, list=52%, signal=151%
REACTOME_SIGNALING_BY_WNT	REACTOME_SIGNALING_BY_WNT		207	0.086372405	1.4048587	0.09626719	0.35590324	1.0	3138	tags=37%, list=28%, signal=50%
REACTOME_TRNA_MODIFICATION_IN_THE_NUCLEUS_AND_CYTOSOL	REACTOME_TRNA_MODIFICATION_IN_THE_NUCLEUS_AND_CYTOSOL		41	0.18133344	1.4017452	0.09018036	0.3598354	1.0	7480	tags=85%, list=67%, signal=260%
KUUSELO_PANCREATIC_CANCER_19Q13_AMPLIFICATION	KUUSELO_PANCREATIC_CANCER_19Q13_AMPLIFICATION		21	0.25585097	1.4007074	0.11764706	0.36085802	1.0	4571	tags=67%, list=41%, signal=113%
SANSOM_APC_TARGETS_DN	SANSOM_APC_TARGETS_DN		161	0.093282804	1.3988029	0.099047616	0.36309496	1.0	5191	tags=56%, list=47%, signal=103%
TARTE_PLASMA_CELL_VS_B_LYMPHOCYTE_UP	TARTE_PLASMA_CELL_VS_B_LYMPHOCYTE_UP		59	0.15748441	1.3987545	0.11890838	0.3625576	1.0	6736	tags=76%, list=61%, signal=193%
BILANGES_SERUM_SENSITIVE_GENES	BILANGES_SERUM_SENSITIVE_GENES		51	0.16844319	1.3986168	0.118367344	0.36213443	1.0	4674	tags=59%, list=42%, signal=101%
HELLEBREKERS_SILENCED_DURING_TUMOR_ANGIOGENESIS	HELLEBREKERS_SILENCED_DURING_TUMOR_ANGIOGENESIS		39	0.19173712	1.3976576	0.104166664	0.362898	1.0	7566	tags=87%, list=68%, signal=272%
BANDRES_RESPONSE_TO_CARMUSTIN_WITHOUT_MGMT_48HR_DN	BANDRES_RESPONSE_TO_CARMUSTIN_WITHOUT_MGMT_48HR_DN		18	0.27543503	1.3947992	0.106299214	0.3666074	1.0	5588	tags=78%, list=50%, signal=156%
REACTOME_ONCOGENIC_MAPK_SIGNALING	REACTOME_ONCOGENIC_MAPK_SIGNALING		66	0.14338136	1.394167	0.107368425	0.36684802	1.0	6499	tags=73%, list=58%, signal=174%
REACTOME_FOXO_MEDIATED_TRANSCRIPTION	REACTOME_FOXO_MEDIATED_TRANSCRIPTION		47	0.17072596	1.3936216	0.08888889	0.36706537	1.0	4022	tags=53%, list=36%, signal=83%
WP_PHOTODYNAMIC_THERAPYINDUCED_HIF1_SURVIVAL_SIGNALING	WP_PHOTODYNAMIC_THERAPYINDUCED_HIF1_SURVIVAL_SIGNALING		25	0.23300333	1.3932518	0.11067194	0.36703956	1.0	4529	tags=64%, list=41%, signal=108%
RIGGI_EWING_SARCOMA_PROGENITOR_DN	RIGGI_EWING_SARCOMA_PROGENITOR_DN		80	0.13243476	1.39272	0.12273642	0.3672112	1.0	8125	tags=86%, list=73%, signal=318%
LI_WILMS_TUMOR_VS_FETAL_KIDNEY_2_DN	LI_WILMS_TUMOR_VS_FETAL_KIDNEY_2_DN		24	0.23631147	1.3907553	0.1262136	0.3696015	1.0	3399	tags=54%, list=31%, signal=78%
KAAB_FAILED_HEART_VENTRICLE_DN	KAAB_FAILED_HEART_VENTRICLE_DN		30	0.21864219	1.3897824	0.103053436	0.37048337	1.0	7209	tags=87%, list=65%, signal=246%
YAO_TEMPORAL_RESPONSE_TO_PROGESTERONE_CLUSTER_17	YAO_TEMPORAL_RESPONSE_TO_PROGESTERONE_CLUSTER_17		176	0.09312573	1.3895783	0.122047246	0.37018475	1.0	4854	tags=53%, list=44%, signal=92%
LEE_LIVER_CANCER_SURVIVAL_DN	LEE_LIVER_CANCER_SURVIVAL_DN		156	0.09356871	1.382959	0.09356725	0.37944624	1.0	4674	tags=51%, list=42%, signal=87%
REACTOME_NEGATIVE_EPIGENETIC_REGULATION_OF_RRNA_EXPRESSION	REACTOME_NEGATIVE_EPIGENETIC_REGULATION_OF_RRNA_EXPRESSION		65	0.14828312	1.380815	0.122	0.38222694	1.0	5885	tags=68%, list=53%, signal=143%
WP_OXIDATIVE_PHOSPHORYLATION	WP_OXIDATIVE_PHOSPHORYLATION		58	0.15546241	1.3800955	0.1211499	0.38276857	1.0	7671	tags=84%, list=69%, signal=271%
REACTOME_FORMATION_OF_TUBULIN_FOLDING_INTERMEDIATES_BY_CCT_TRIC	REACTOME_FORMATION_OF_TUBULIN_FOLDING_INTERMEDIATES_BY_CCT_TRIC		17	0.27573234	1.3787822	0.12452107	0.38417244	1.0	6093	tags=82%, list=55%, signal=182%
MOREAUX_B_LYMPHOCYTE_MATURATION_BY_TACI_UP	MOREAUX_B_LYMPHOCYTE_MATURATION_BY_TACI_UP		52	0.16376051	1.3786693	0.11962617	0.38370773	1.0	2035	tags=35%, list=18%, signal=42%
SWEET_KRAS_ONCOGENIC_SIGNATURE	SWEET_KRAS_ONCOGENIC_SIGNATURE		69	0.14123844	1.3778669	0.10762332	0.38427332	1.0	5205	tags=61%, list=47%, signal=114%
YAO_TEMPORAL_RESPONSE_TO_PROGESTERONE_CLUSTER_6	YAO_TEMPORAL_RESPONSE_TO_PROGESTERONE_CLUSTER_6		41	0.18270107	1.377806	0.12175649	0.383761	1.0	5567	tags=68%, list=50%, signal=136%
BERTUCCI_INVASIVE_CARCINOMA_DUCTAL_VS_LOBULAR_DN	BERTUCCI_INVASIVE_CARCINOMA_DUCTAL_VS_LOBULAR_DN		19	0.25686887	1.3770187	0.12655602	0.38444477	1.0	2414	tags=47%, list=22%, signal=60%
REACTOME_PROCESSING_OF_CAPPED_INTRONLESS_PRE_MRNA	REACTOME_PROCESSING_OF_CAPPED_INTRONLESS_PRE_MRNA		28	0.2255592	1.3766758	0.1299435	0.38434437	1.0	7820	tags=93%, list=70%, signal=312%
DORN_ADENOVIRUS_INFECTION_24HR_DN	DORN_ADENOVIRUS_INFECTION_24HR_DN		32	0.20375091	1.3753966	0.1184466	0.3856721	1.0	3646	tags=53%, list=33%, signal=79%
CHIANG_LIVER_CANCER_SUBCLASS_UNANNOTATED_DN	CHIANG_LIVER_CANCER_SUBCLASS_UNANNOTATED_DN		176	0.08946319	1.3743862	0.122199595	0.38665888	1.0	4073	tags=45%, list=37%, signal=71%
ONDER_CDH1_TARGETS_1_UP	ONDER_CDH1_TARGETS_1_UP		90	0.123300485	1.3742242	0.10721649	0.38634333	1.0	4321	tags=51%, list=39%, signal=83%
PARK_APL_PATHOGENESIS_DN	PARK_APL_PATHOGENESIS_DN		29	0.21341552	1.3739717	0.13729508	0.38614607	1.0	6449	tags=79%, list=58%, signal=188%
LE_EGR2_TARGETS_UP	LE_EGR2_TARGETS_UP		95	0.11964147	1.3736795	0.102	0.3859646	1.0	4999	tags=57%, list=45%, signal=102%
DORN_ADENOVIRUS_INFECTION_48HR_DN	DORN_ADENOVIRUS_INFECTION_48HR_DN		30	0.20580316	1.3724374	0.11111111	0.38716564	1.0	3646	tags=53%, list=33%, signal=79%
PURBEY_TARGETS_OF_CTBP1_AND_SATB1_UP	PURBEY_TARGETS_OF_CTBP1_AND_SATB1_UP		64	0.14966747	1.3719509	0.108829565	0.38730934	1.0	2166	tags=34%, list=19%, signal=42%
KATSANOU_ELAVL1_TARGETS_UP	KATSANOU_ELAVL1_TARGETS_UP		87	0.12523201	1.371582	0.11340206	0.38723937	1.0	2962	tags=39%, list=27%, signal=53%
LU_EZH2_TARGETS_UP	LU_EZH2_TARGETS_UP		206	0.081870206	1.3691813	0.12731007	0.39047736	1.0	8549	tags=85%, list=77%, signal=361%
REACTOME_FORMATION_OF_TC_NER_PRE_INCISION_COMPLEX	REACTOME_FORMATION_OF_TC_NER_PRE_INCISION_COMPLEX		51	0.16329181	1.3682488	0.11177645	0.3912442	1.0	4731	tags=59%, list=43%, signal=102%
ZWANG_TRANSIENTLY_UP_BY_2ND_EGF_PULSE_ONLY	ZWANG_TRANSIENTLY_UP_BY_2ND_EGF_PULSE_ONLY		464	0.0573496	1.3656727	0.1237721	0.39479002	1.0	3341	tags=36%, list=30%, signal=49%
MMS_MOUSE_LYMPH_HIGH_4HRS_UP	MMS_MOUSE_LYMPH_HIGH_4HRS_UP		31	0.21391882	1.3653303	0.12909836	0.39465332	1.0	3365	tags=52%, list=30%, signal=74%
MAHAJAN_RESPONSE_TO_IL1A_DN	MAHAJAN_RESPONSE_TO_IL1A_DN		58	0.15371302	1.364743	0.13461539	0.39497486	1.0	7882	tags=86%, list=71%, signal=295%
REACTOME_NUCLEAR_ENVELOPE_NE_REASSEMBLY	REACTOME_NUCLEAR_ENVELOPE_NE_REASSEMBLY		66	0.14413002	1.3641013	0.13218391	0.3954055	1.0	6996	tags=77%, list=63%, signal=207%
PID_AVB3_INTEGRIN_PATHWAY	PID_AVB3_INTEGRIN_PATHWAY		41	0.18096125	1.3638489	0.12653062	0.39514282	1.0	7213	tags=83%, list=65%, signal=235%
REACTOME_BINDING_AND_UPTAKE_OF_LIGANDS_BY_SCAVENGER_RECEPTORS	REACTOME_BINDING_AND_UPTAKE_OF_LIGANDS_BY_SCAVENGER_RECEPTORS		17	0.27854657	1.3635993	0.12761506	0.3949926	1.0	4754	tags=71%, list=43%, signal=123%
AFFAR_YY1_TARGETS_DN	AFFAR_YY1_TARGETS_DN		161	0.09333837	1.3635191	0.113247864	0.39448437	1.0	6157	tags=65%, list=55%, signal=143%
ZAMORA_NOS2_TARGETS_DN	ZAMORA_NOS2_TARGETS_DN		57	0.15515189	1.3619907	0.14226805	0.39632154	1.0	7449	tags=82%, list=67%, signal=249%
REACTOME_TAK1_ACTIVATES_NFKB_BY_PHOSPHORYLATION_AND_ACTIVATION_OF_IKKS_COMPLEX	REACTOME_TAK1_ACTIVATES_NFKB_BY_PHOSPHORYLATION_AND_ACTIVATION_OF_IKKS_COMPLEX		27	0.21855493	1.3617433	0.105367795	0.39605927	1.0	3751	tags=56%, list=34%, signal=84%
REACTOME_ABORTIVE_ELONGATION_OF_HIV_1_TRANSCRIPT_IN_THE_ABSENCE_OF_TAT	REACTOME_ABORTIVE_ELONGATION_OF_HIV_1_TRANSCRIPT_IN_THE_ABSENCE_OF_TAT		23	0.24123713	1.3608191	0.12248996	0.39689365	1.0	2156	tags=43%, list=19%, signal=54%
GEISS_RESPONSE_TO_DSRNA_UP	GEISS_RESPONSE_TO_DSRNA_UP		25	0.22880533	1.3604876	0.13967611	0.39680412	1.0	2797	tags=48%, list=25%, signal=64%
REACTOME_GLYCOGEN_METABOLISM	REACTOME_GLYCOGEN_METABOLISM		22	0.24594787	1.3597133	0.1332008	0.39742395	1.0	3839	tags=59%, list=35%, signal=90%
REACTOME_TRIGLYCERIDE_METABOLISM	REACTOME_TRIGLYCERIDE_METABOLISM		19	0.26095247	1.3588201	0.13671875	0.3981366	1.0	5879	tags=79%, list=53%, signal=167%
VERHAAK_GLIOBLASTOMA_MESENCHYMAL	VERHAAK_GLIOBLASTOMA_MESENCHYMAL		109	0.11029594	1.3582166	0.11983471	0.39841127	1.0	4190	tags=49%, list=38%, signal=77%
WU_SILENCED_BY_METHYLATION_IN_BLADDER_CANCER	WU_SILENCED_BY_METHYLATION_IN_BLADDER_CANCER		15	0.28889295	1.358181	0.12765957	0.3978257	1.0	7908	tags=100%, list=71%, signal=346%
VALK_AML_WITH_FLT3_ITD	VALK_AML_WITH_FLT3_ITD		21	0.25257623	1.3577635	0.12550607	0.3978724	1.0	7254	tags=90%, list=65%, signal=260%
SCHLOSSER_MYC_AND_SERUM_RESPONSE_SYNERGY	SCHLOSSER_MYC_AND_SERUM_RESPONSE_SYNERGY		32	0.19476272	1.3557462	0.12280702	0.40044227	1.0	1314	tags=31%, list=12%, signal=35%
YAMASHITA_LIVER_CANCER_STEM_CELL_DN	YAMASHITA_LIVER_CANCER_STEM_CELL_DN		33	0.20407999	1.3530604	0.14784394	0.40404686	1.0	4811	tags=64%, list=43%, signal=112%
SCHLINGEMANN_SKIN_CARCINOGENESIS_TPA_UP	SCHLINGEMANN_SKIN_CARCINOGENESIS_TPA_UP		20	0.25677723	1.3523314	0.13424124	0.40455025	1.0	4931	tags=70%, list=44%, signal=126%
LIU_PROSTATE_CANCER_UP	LIU_PROSTATE_CANCER_UP		66	0.14451668	1.3509419	0.15195072	0.40606993	1.0	1939	tags=32%, list=17%, signal=38%
REACTOME_L1CAM_INTERACTIONS	REACTOME_L1CAM_INTERACTIONS		68	0.14170784	1.3505772	0.106589146	0.40603334	1.0	6280	tags=71%, list=56%, signal=161%
YAO_TEMPORAL_RESPONSE_TO_PROGESTERONE_CLUSTER_12	YAO_TEMPORAL_RESPONSE_TO_PROGESTERONE_CLUSTER_12		64	0.14312454	1.3501447	0.11089866	0.4060949	1.0	5191	tags=61%, list=47%, signal=114%
REACTOME_MEIOTIC_RECOMBINATION	REACTOME_MEIOTIC_RECOMBINATION		40	0.1804081	1.3487221	0.14285715	0.40767363	1.0	3003	tags=45%, list=27%, signal=61%
HERNANDEZ_MITOTIC_ARREST_BY_DOCETAXEL_2_UP	HERNANDEZ_MITOTIC_ARREST_BY_DOCETAXEL_2_UP		34	0.19151354	1.3478566	0.14437367	0.40844476	1.0	7031	tags=82%, list=63%, signal=223%
REACTOME_ION_HOMEOSTASIS	REACTOME_ION_HOMEOSTASIS		26	0.22433239	1.3475912	0.14522822	0.40818483	1.0	6917	tags=85%, list=62%, signal=223%
BROWNE_HCMV_INFECTION_4HR_UP	BROWNE_HCMV_INFECTION_4HR_UP		26	0.21873483	1.3475679	0.13333334	0.40759084	1.0	566	tags=27%, list=5%, signal=28%
REACTOME_ECM_PROTEOGLYCANS	REACTOME_ECM_PROTEOGLYCANS		28	0.208153	1.3474956	0.1332008	0.40709493	1.0	7616	tags=89%, list=69%, signal=283%
NGO_MALIGNANT_GLIOMA_1P_LOH	NGO_MALIGNANT_GLIOMA_1P_LOH		15	0.28708532	1.3466942	0.11776447	0.40771127	1.0	7187	tags=93%, list=65%, signal=264%
BYSTRYKH_HEMATOPOIESIS_STEM_CELL_QTL_CIS	BYSTRYKH_HEMATOPOIESIS_STEM_CELL_QTL_CIS		98	0.11543448	1.3463478	0.11881188	0.40761	1.0	7688	tags=81%, list=69%, signal=259%
NATSUME_RESPONSE_TO_INTERFERON_BETA_UP	NATSUME_RESPONSE_TO_INTERFERON_BETA_UP		42	0.17608817	1.3435351	0.14115308	0.41144404	1.0	7577	tags=86%, list=68%, signal=268%
REACTOME_RNA_POLYMERASE_II_TRANSCRIPTION_TERMINATION	REACTOME_RNA_POLYMERASE_II_TRANSCRIPTION_TERMINATION		63	0.14144981	1.3424654	0.1437008	0.4125828	1.0	1788	tags=30%, list=16%, signal=36%
NABA_ECM_GLYCOPROTEINS	NABA_ECM_GLYCOPROTEINS		46	0.17004046	1.3419187	0.11764706	0.41282195	1.0	3433	tags=48%, list=31%, signal=69%
ZHU_CMV_ALL_DN	ZHU_CMV_ALL_DN		73	0.13603483	1.3412211	0.12450593	0.41341096	1.0	4740	tags=56%, list=43%, signal=97%
ZWANG_CLASS_3_TRANSIENTLY_INDUCED_BY_EGF	ZWANG_CLASS_3_TRANSIENTLY_INDUCED_BY_EGF		145	0.097938456	1.340792	0.15163147	0.41354585	1.0	1991	tags=28%, list=18%, signal=33%
REACTOME_PINK1_PRKN_MEDIATED_MITOPHAGY	REACTOME_PINK1_PRKN_MEDIATED_MITOPHAGY		21	0.24443443	1.339615	0.14781022	0.4148104	1.0	3639	tags=57%, list=33%, signal=85%
MIKKELSEN_MCV6_HCP_WITH_H3K27ME3	MIKKELSEN_MCV6_HCP_WITH_H3K27ME3		86	0.11981067	1.3395113	0.13279678	0.4143488	1.0	4494	tags=52%, list=40%, signal=87%
REACTOME_SIGNALING_BY_BRAF_AND_RAF_FUSIONS	REACTOME_SIGNALING_BY_BRAF_AND_RAF_FUSIONS		51	0.16235971	1.3376533	0.12770137	0.41673738	1.0	6485	tags=75%, list=58%, signal=178%
BYSTRYKH_HEMATOPOIESIS_STEM_CELL_AND_BRAIN_QTL_CIS	BYSTRYKH_HEMATOPOIESIS_STEM_CELL_AND_BRAIN_QTL_CIS		55	0.1585801	1.3364854	0.14629258	0.41799048	1.0	3904	tags=51%, list=35%, signal=78%
LEE_AGING_MUSCLE_DN	LEE_AGING_MUSCLE_DN		26	0.21765971	1.335038	0.14202334	0.4197842	1.0	6991	tags=85%, list=63%, signal=227%
PEDERSEN_METASTASIS_BY_ERBB2_ISOFORM_1	PEDERSEN_METASTASIS_BY_ERBB2_ISOFORM_1		24	0.22280324	1.334824	0.15087041	0.41949955	1.0	1233	tags=33%, list=11%, signal=37%
OSADA_ASCL1_TARGETS_UP	OSADA_ASCL1_TARGETS_UP		16	0.27529278	1.334181	0.15913557	0.4198866	1.0	5975	tags=81%, list=54%, signal=175%
CHAUHAN_RESPONSE_TO_METHOXYESTRADIOL_UP	CHAUHAN_RESPONSE_TO_METHOXYESTRADIOL_UP		42	0.17374033	1.3329325	0.13733076	0.421311	1.0	6809	tags=79%, list=61%, signal=202%
PID_ATF2_PATHWAY	PID_ATF2_PATHWAY		37	0.18500061	1.3315243	0.13664596	0.42307055	1.0	1855	tags=35%, list=17%, signal=42%
REACTOME_TELOMERE_EXTENSION_BY_TELOMERASE	REACTOME_TELOMERE_EXTENSION_BY_TELOMERASE		19	0.24725033	1.3306227	0.13840155	0.42390284	1.0	5446	tags=74%, list=49%, signal=144%
PASINI_SUZ12_TARGETS_DN	PASINI_SUZ12_TARGETS_DN		227	0.074567415	1.329616	0.1564482	0.424977	1.0	2419	tags=29%, list=22%, signal=36%
HOLLEMAN_ASPARAGINASE_RESISTANCE_ALL_DN	HOLLEMAN_ASPARAGINASE_RESISTANCE_ALL_DN		23	0.22961995	1.3281723	0.15662651	0.4267678	1.0	5668	tags=74%, list=51%, signal=150%
GRADE_COLON_AND_RECTAL_CANCER_UP	GRADE_COLON_AND_RECTAL_CANCER_UP		263	0.07021381	1.3279994	0.12778905	0.42641178	1.0	7817	tags=77%, list=70%, signal=254%
PEDERSEN_METASTASIS_BY_ERBB2_ISOFORM_4	PEDERSEN_METASTASIS_BY_ERBB2_ISOFORM_4		55	0.1551561	1.3265024	0.1388889	0.42834646	1.0	2325	tags=36%, list=21%, signal=46%
REACTOME_TRNA_PROCESSING	REACTOME_TRNA_PROCESSING		107	0.11112401	1.3251376	0.12869199	0.43000838	1.0	6775	tags=72%, list=61%, signal=183%
REACTOME_SIGNALING_BY_THE_B_CELL_RECEPTOR_BCR_	REACTOME_SIGNALING_BY_THE_B_CELL_RECEPTOR_BCR_		88	0.11950574	1.324662	0.14629258	0.43016124	1.0	4997	tags=57%, list=45%, signal=102%
LEE_LIVER_CANCER_MYC_E2F1_DN	LEE_LIVER_CANCER_MYC_E2F1_DN		23	0.23147383	1.3243622	0.1444653	0.43005618	1.0	1781	tags=39%, list=16%, signal=46%
SESTO_RESPONSE_TO_UV_C7	SESTO_RESPONSE_TO_UV_C7		49	0.15996076	1.3237771	0.14450867	0.43036678	1.0	7303	tags=82%, list=66%, signal=237%
RASHI_RESPONSE_TO_IONIZING_RADIATION_2	RASHI_RESPONSE_TO_IONIZING_RADIATION_2		92	0.11748281	1.3232507	0.12474849	0.43060485	1.0	2087	tags=30%, list=19%, signal=37%
LI_INDUCED_T_TO_NATURAL_KILLER_DN	LI_INDUCED_T_TO_NATURAL_KILLER_DN		83	0.121318385	1.3226764	0.15257733	0.4309784	1.0	8839	tags=92%, list=80%, signal=444%
REACTOME_NGF_STIMULATED_TRANSCRIPTION	REACTOME_NGF_STIMULATED_TRANSCRIPTION		27	0.21090972	1.3214837	0.13539653	0.43219715	1.0	6306	tags=78%, list=57%, signal=179%
TOOKER_GEMCITABINE_RESISTANCE_UP	TOOKER_GEMCITABINE_RESISTANCE_UP		66	0.13792135	1.3213779	0.14583333	0.43173158	1.0	8412	tags=89%, list=76%, signal=365%
JOHANSSON_GLIOMAGENESIS_BY_PDGFB_UP	JOHANSSON_GLIOMAGENESIS_BY_PDGFB_UP		49	0.16379455	1.3213227	0.15810277	0.43118462	1.0	3404	tags=47%, list=31%, signal=67%
BLANCO_MELO_COVID19_SARS_COV_2_INFECTION_A594_ACE2_EXPRESSING_CELLS_RUXOLITINIB_DN	BLANCO_MELO_COVID19_SARS_COV_2_INFECTION_A594_ACE2_EXPRESSING_CELLS_RUXOLITINIB_DN		37	0.18165122	1.3198013	0.1477516	0.43298483	1.0	4596	tags=59%, list=41%, signal=101%
HOLLEMAN_PREDNISOLONE_RESISTANCE_ALL_UP	HOLLEMAN_PREDNISOLONE_RESISTANCE_ALL_UP		19	0.25580645	1.3195143	0.16007534	0.43284512	1.0	4766	tags=68%, list=43%, signal=120%
LEIN_ASTROCYTE_MARKERS	LEIN_ASTROCYTE_MARKERS		21	0.24079916	1.3190776	0.16872428	0.43294138	1.0	3150	tags=52%, list=28%, signal=73%
MATTIOLI_MGUS_VS_PCL	MATTIOLI_MGUS_VS_PCL		82	0.12375715	1.3184876	0.15306123	0.43332577	1.0	6496	tags=71%, list=58%, signal=169%
REACTOME_TRANSPORT_OF_VITAMINS_NUCLEOSIDES_AND_RELATED_MOLECULES	REACTOME_TRANSPORT_OF_VITAMINS_NUCLEOSIDES_AND_RELATED_MOLECULES		21	0.23959741	1.3184628	0.13373253	0.43273386	1.0	5810	tags=76%, list=52%, signal=159%
DAIRKEE_CANCER_PRONE_RESPONSE_BPA	DAIRKEE_CANCER_PRONE_RESPONSE_BPA		44	0.16628355	1.3182983	0.14432989	0.43236372	1.0	8516	tags=93%, list=77%, signal=397%
REACTOME_PROTEIN_FOLDING	REACTOME_PROTEIN_FOLDING		71	0.13295417	1.3176056	0.15630884	0.4328698	1.0	5889	tags=66%, list=53%, signal=140%
GARGALOVIC_RESPONSE_TO_OXIDIZED_PHOSPHOLIPIDS_TURQUOISE_DN	GARGALOVIC_RESPONSE_TO_OXIDIZED_PHOSPHOLIPIDS_TURQUOISE_DN		43	0.17361107	1.3173528	0.1468254	0.43261588	1.0	6866	tags=79%, list=62%, signal=206%
KINSEY_TARGETS_OF_EWSR1_FLII_FUSION_DN	KINSEY_TARGETS_OF_EWSR1_FLII_FUSION_DN		218	0.07841435	1.3172553	0.14139344	0.43214378	1.0	1592	tags=22%, list=14%, signal=25%
MIKKELSEN_IPS_ICP_WITH_H3K4ME3_AND_H327ME3	MIKKELSEN_IPS_ICP_WITH_H3K4ME3_AND_H327ME3		27	0.21533519	1.3170829	0.14256619	0.43181115	1.0	3375	tags=52%, list=30%, signal=74%
JAERVINEN_AMPLIFIED_IN_LARYNGEAL_CANCER	JAERVINEN_AMPLIFIED_IN_LARYNGEAL_CANCER		33	0.19437908	1.3167107	0.1574642	0.43180743	1.0	8287	tags=94%, list=75%, signal=368%
NADLER_HYPERGLYCEMIA_AT_OBESITY	NADLER_HYPERGLYCEMIA_AT_OBESITY		41	0.17435002	1.3161782	0.14717741	0.4321314	1.0	4575	tags=59%, list=41%, signal=99%
WANG_HCP_PROSTATE_CANCER	WANG_HCP_PROSTATE_CANCER		72	0.13100627	1.3156588	0.13704497	0.43234742	1.0	868	tags=21%, list=8%, signal=22%
DAVICIONI_RHABDOMYOSARCOMA_PAX_FOXO1_FUSION_UP	DAVICIONI_RHABDOMYOSARCOMA_PAX_FOXO1_FUSION_UP		27	0.21273	1.3147385	0.16122448	0.43322936	1.0	4639	tags=63%, list=42%, signal=108%
ONDER_CDH1_TARGETS_2_UP	ONDER_CDH1_TARGETS_2_UP		131	0.099260986	1.313927	0.1494024	0.43391937	1.0	6291	tags=66%, list=57%, signal=151%
PID_A6B1_A6B4_INTEGRIN_PATHWAY	PID_A6B1_A6B4_INTEGRIN_PATHWAY		32	0.1968378	1.3126646	0.15009746	0.43538448	1.0	6849	tags=81%, list=62%, signal=211%
ACEVEDO_LIVER_CANCER_WITH_H3K27ME3_DN	ACEVEDO_LIVER_CANCER_WITH_H3K27ME3_DN		84	0.12264324	1.3123376	0.15768462	0.43532628	1.0	5792	tags=64%, list=52%, signal=133%
SEKI_INFLAMMATORY_RESPONSE_LPS_UP	SEKI_INFLAMMATORY_RESPONSE_LPS_UP		33	0.18843494	1.3119545	0.14428858	0.43536475	1.0	3637	tags=52%, list=33%, signal=76%
HOFFMANN_PRE_BI_TO_LARGE_PRE_BII_LYMPHOCYTE_UP	HOFFMANN_PRE_BI_TO_LARGE_PRE_BII_LYMPHOCYTE_UP		18	0.26385134	1.3117263	0.14102565	0.43511117	1.0	5099	tags=72%, list=46%, signal=133%
MORI_MATURE_B_LYMPHOCYTE_DN	MORI_MATURE_B_LYMPHOCYTE_DN		62	0.14022362	1.3114666	0.15400411	0.43492046	1.0	5262	tags=61%, list=47%, signal=116%
MODY_HIPPOCAMPUS_NEONATAL	MODY_HIPPOCAMPUS_NEONATAL		22	0.2338283	1.3112786	0.16496944	0.43465015	1.0	4984	tags=68%, list=45%, signal=123%
REACTOME_NOTCH4_INTRACELLULAR_DOMAIN_REGULATES_TRANSCRIPTION	REACTOME_NOTCH4_INTRACELLULAR_DOMAIN_REGULATES_TRANSCRIPTION		15	0.28204674	1.3086615	0.15430862	0.43839937	1.0	7984	tags=100%, list=72%, signal=354%
JIANG_AGING_HYPOTHALAMUS_UP	JIANG_AGING_HYPOTHALAMUS_UP		40	0.17144278	1.3078215	0.17684211	0.43921965	1.0	3936	tags=52%, list=35%, signal=81%
PID_AVB3_OPN_PATHWAY	PID_AVB3_OPN_PATHWAY		23	0.22803257	1.3068118	0.14203455	0.4403379	1.0	4719	tags=65%, list=42%, signal=113%
ZHU_CMV_24_HR_DN	ZHU_CMV_24_HR_DN		46	0.16645066	1.3062834	0.16330644	0.44061133	1.0	4681	tags=59%, list=42%, signal=101%
SASAI_RESISTANCE_TO_NEOPLASTIC_TRANSFROMATION	SASAI_RESISTANCE_TO_NEOPLASTIC_TRANSFROMATION		26	0.21646668	1.3054427	0.14876033	0.44145444	1.0	4439	tags=62%, list=40%, signal=102%
REACTOME_METABOLISM_OF_WATER_SOLUBLE_VITAMINS_AND_COFACTORS	REACTOME_METABOLISM_OF_WATER_SOLUBLE_VITAMINS_AND_COFACTORS		81	0.12636562	1.3039179	0.162	0.44345403	1.0	3545	tags=44%, list=32%, signal=65%
REACTOME_PEPTIDE_LIGAND_BINDING_RECEPTORS	REACTOME_PEPTIDE_LIGAND_BINDING_RECEPTORS		24	0.22278821	1.3034863	0.17536534	0.44362158	1.0	3549	tags=54%, list=32%, signal=79%
TANG_SENESCENCE_TP53_TARGETS_UP	TANG_SENESCENCE_TP53_TARGETS_UP		15	0.2775246	1.303041	0.14822134	0.44371584	1.0	5811	tags=80%, list=52%, signal=167%
RICKMAN_METASTASIS_DN	RICKMAN_METASTASIS_DN		161	0.08861549	1.3025168	0.15895373	0.44407424	1.0	5035	tags=54%, list=45%, signal=97%
PID_SMAD2_3PATHWAY	PID_SMAD2_3PATHWAY		16	0.27198198	1.3020965	0.15778689	0.44416052	1.0	5317	tags=75%, list=48%, signal=144%
LANDIS_ERBB2_BREAST_TUMORS_65_DN	LANDIS_ERBB2_BREAST_TUMORS_65_DN		25	0.21904607	1.3006074	0.15466101	0.44616008	1.0	6907	tags=84%, list=62%, signal=221%
WANG_TARGETS_OF_MLL_CBP_FUSION_DN	WANG_TARGETS_OF_MLL_CBP_FUSION_DN		39	0.1754826	1.2987058	0.1631068	0.4487934	1.0	7176	tags=82%, list=65%, signal=231%
LEI_MYB_TARGETS	LEI_MYB_TARGETS		210	0.077278614	1.2983427	0.17425743	0.44883355	1.0	8049	tags=80%, list=72%, signal=284%
REACTOME_TP53_REGULATES_TRANSCRIPTION_OF_CELL_DEATH_GENES	REACTOME_TP53_REGULATES_TRANSCRIPTION_OF_CELL_DEATH_GENES		30	0.19610323	1.2963624	0.15899582	0.45157686	1.0	3383	tags=50%, list=30%, signal=72%
LU_TUMOR_ANGIOGENESIS_UP	LU_TUMOR_ANGIOGENESIS_UP		15	0.27723032	1.2962741	0.1736527	0.45108765	1.0	2850	tags=53%, list=26%, signal=72%
VECCHI_GASTRIC_CANCER_EARLY_UP	VECCHI_GASTRIC_CANCER_EARLY_UP		333	0.06232869	1.2961527	0.16242662	0.45067945	1.0	6337	tags=63%, list=57%, signal=142%
BLANCO_MELO_BRONCHIAL_EPITHELIAL_CELLS_INFLUENZA_A_INFECTION_DN	BLANCO_MELO_BRONCHIAL_EPITHELIAL_CELLS_INFLUENZA_A_INFECTION_DN		35	0.18216768	1.2925607	0.15984406	0.45630956	1.0	1474	tags=31%, list=13%, signal=36%
HOFFMANN_SMALL_PRE_BII_TO_IMMATURE_B_LYMPHOCYTE_UP	HOFFMANN_SMALL_PRE_BII_TO_IMMATURE_B_LYMPHOCYTE_UP		35	0.18160819	1.2915602	0.16867469	0.45737806	1.0	8785	tags=97%, list=79%, signal=462%
MORI_IMMATURE_B_LYMPHOCYTE_DN	MORI_IMMATURE_B_LYMPHOCYTE_DN		84	0.12043753	1.2912502	0.16269842	0.45729846	1.0	5287	tags=60%, list=48%, signal=113%
CHEOK_RESPONSE_TO_MERCAPTOPURINE_AND_HD_MTX_DN	CHEOK_RESPONSE_TO_MERCAPTOPURINE_AND_HD_MTX_DN		19	0.24383546	1.2906486	0.1610338	0.4576679	1.0	6654	tags=84%, list=60%, signal=209%
HUANG_GATA2_TARGETS_DN	HUANG_GATA2_TARGETS_DN		54	0.14924298	1.290626	0.17261904	0.45707852	1.0	1230	tags=26%, list=11%, signal=29%
GAUSSMANN_MLL_AF4_FUSION_TARGETS_G_UP	GAUSSMANN_MLL_AF4_FUSION_TARGETS_G_UP		120	0.09948472	1.2897264	0.1749503	0.4579738	1.0	6501	tags=68%, list=58%, signal=163%
[truncated: 1,263 more rows]

## Sheet: Cell line_C6_neg
NAME	GS<br> follow link to MSigDB	GS DETAILS	SIZE	ES	NES	NOM p-val	FDR q-val	FWER p-val	RANK AT MAX	LEADING EDGE
[truncated: 80 more rows]

[truncated: 9 more sheets: Cell line_C6_pos, Cell line_H_neg, Cell line_H_pos, PDX_C2_neg, PDX_C2_pos, PDX_C6_neg, PDX_C6_pos, PDX_H_neg, PDX_H_pos]
